# Supplementary material for: PIKfyve, expressed by CD11c-positive cells, controls tumor immunity
Source: Nat Commun. 2024 Jun 28;15:5487. doi: 10.1038/s41467-024-48931-9 (PMC11213953; doi:10.1038/s41467-024-48931-9)
Supplement: Supplementary file 4 — Supplementary Data 1 [file 41467_2024_48931_MOESM4_ESM.xlsx]

## Sheet: Supplementary Data 1
Supplementary Data 1: Differentially expressed genes in PIKfyve KO versus WT cDCs
Adjusted p values accounting for multiple comparisons were calculated from differential gene expression analysis from linear models.
gene_id	gene_name	logFC	AveExpr	t	P.Value	adj.P.Val	B	gene_id1
ENSMUSG00000037664.13	Cdkn1c	9.1406	5.83394	32.6936	5.69e-09	6.85e-05	8.71824	ENSMUSG00000037664
ENSMUSG00000089942.9	Pira2	1.64497	7.20653	27.7088	1.82e-08	6.85e-05	10.3528	ENSMUSG00000089942
ENSMUSG00000027611.12	Procr	3.82542	3.19658	27.8589	1.75e-08	6.85e-05	8.28516	ENSMUSG00000027611
ENSMUSG00000029364.15	Wsb2	1.96369	6.2132	27.2618	2.03e-08	6.85e-05	10.2032	ENSMUSG00000029364
ENSMUSG00000023809.10	Rps6ka2	2.66039	4.57239	25.4313	3.31e-08	8.91e-05	9.3394	ENSMUSG00000023809
ENSMUSG00000044080.9	S100a1	3.73559	5.44756	24.2057	4.67e-08	0.000104892	9.21408	ENSMUSG00000044080
ENSMUSG00000038456.9	Dennd2a	3.63111	3.68669	22.2277	8.47e-08	0.000163026	7.97795	ENSMUSG00000038456
ENSMUSG00000001270.9	Ckb	1.86809	6.84467	21.0585	1.24e-07	0.000194276	8.56714	ENSMUSG00000001270
ENSMUSG00000019970.15	Sgk1	2.81052	6.2772	20.9075	1.3e-07	0.000194276	8.49779	ENSMUSG00000019970
ENSMUSG00000002885.14	Adgre5	2.07308	6.73497	17.8815	3.85e-07	0.000212836	7.44315	ENSMUSG00000002885
ENSMUSG00000072812.4	Ahnak2	3.88757	6.33981	19.0107	2.52e-07	0.000212836	7.84762	ENSMUSG00000072812
ENSMUSG00000019852.7	Arfgef3	5.10032	5.08184	17.2796	4.87e-07	0.000212836	7.00032	ENSMUSG00000019852
ENSMUSG00000030256.11	Bhlhe41	3.88401	5.42065	17.3362	4.77e-07	0.000212836	7.18201	ENSMUSG00000030256
ENSMUSG00000079293.11	Clec7a	2.57209	7.34612	17.5874	4.31e-07	0.000212836	7.32612	ENSMUSG00000079293
ENSMUSG00000063564.13	Col23a1	2.36379	2.74758	17.6388	4.23e-07	0.000212836	6.61944	ENSMUSG00000063564
ENSMUSG00000006390.15	Elovl1	1.05471	6.56406	17.8181	3.94e-07	0.000212836	7.41656	ENSMUSG00000006390
ENSMUSG00000026796.16	Fam129b	1.06286	7.65712	17.7772	4.01e-07	0.000212836	7.39778	ENSMUSG00000026796
ENSMUSG00000024187.15	Fam234a	1.28787	5.97907	17.6922	4.14e-07	0.000212836	7.3713	ENSMUSG00000024187
ENSMUSG00000067203.8	H2-K2	0.95984	7.50579	17.698	4.13e-07	0.000212836	7.36621	ENSMUSG00000067203
ENSMUSG00000006205.13	Htra1	4.98439	1.89239	18.3058	3.27e-07	0.000212836	5.14575	ENSMUSG00000006205
ENSMUSG00000026981.15	Il1rn	3.67874	4.67493	17.7157	4.1e-07	0.000212836	7.21454	ENSMUSG00000026981
ENSMUSG00000034312.15	Iqsec1	1.45348	7.24136	16.8807	5.73e-07	0.000212836	7.0335	ENSMUSG00000034312
ENSMUSG00000000290.13	Itgb2	0.92593	9.14502	17.0109	5.43e-07	0.000212836	7.09303	ENSMUSG00000000290
ENSMUSG00000045312.12	Lhfpl2	4.95879	5.74245	17.0391	5.37e-07	0.000212836	7.048	ENSMUSG00000045312
ENSMUSG00000029103.16	Lrpap1	1.56405	6.30209	18.0858	3.56e-07	0.000212836	7.523	ENSMUSG00000029103
ENSMUSG00000009376.15	Met	1.3138	6.50309	17.0973	5.25e-07	0.000212836	7.12746	ENSMUSG00000009376
ENSMUSG00000030605.15	Mfge8	4.63651	7.3093	17.5827	4.32e-07	0.000212836	7.3295	ENSMUSG00000030605
ENSMUSG00000003363.15	Pld3	3.5944	7.86909	17.1652	5.1e-07	0.000212836	7.15821	ENSMUSG00000003363
ENSMUSG00000021701.8	Plk2	4.05811	5.3764	17.9356	3.77e-07	0.000212836	7.38181	ENSMUSG00000021701
ENSMUSG00000028378.6	Ptgr1	1.51757	4.90231	17.5834	4.32e-07	0.000212836	7.31211	ENSMUSG00000028378
ENSMUSG00000029189.10	Sel1l3	2.62584	2.53762	17.0546	5.34e-07	0.000212836	6.27943	ENSMUSG00000029189
ENSMUSG00000037434.7	Slc30a1	1.57261	6.23711	19.5395	2.08e-07	0.000212836	8.05537	ENSMUSG00000037434
ENSMUSG00000066152.11	Slc31a2	1.2741	5.38217	16.9605	5.55e-07	0.000212836	7.08185	ENSMUSG00000066152
ENSMUSG00000019558.14	Slc6a8	4.36903	5.67958	17.4279	4.6e-07	0.000212836	7.21744	ENSMUSG00000019558
ENSMUSG00000029304.14	Spp1	3.49607	7.07406	19.7445	1.93e-07	0.000212836	8.12398	ENSMUSG00000029304
ENSMUSG00000034714.9	Ttyh2	2.66785	6.21361	17.6946	4.14e-07	0.000212836	7.37323	ENSMUSG00000034714
ENSMUSG00000024962.13	Vegfb	1.01721	4.47979	16.8306	5.85e-07	0.000212836	7.0046	ENSMUSG00000024962
ENSMUSG00000053040.13	Aph1c	1.30085	6.35706	16.7117	6.14e-07	0.000215078	6.96815	ENSMUSG00000053040
ENSMUSG00000050931.7	Sgms2	1.13156	4.63635	16.6775	6.23e-07	0.000215078	6.95287	ENSMUSG00000050931
ENSMUSG00000036046.14	5031439G07Rik	0.769425	9.16404	16.5035	6.7e-07	0.000220307	6.87937	ENSMUSG00000036046
ENSMUSG00000022661.14	Cd200	1.79458	4.7963	16.4997	6.71e-07	0.000220307	6.88033	ENSMUSG00000022661
ENSMUSG00000039062.15	Anpep	3.22846	8.24137	15.7031	9.44e-07	0.000220998	6.52696	ENSMUSG00000039062
ENSMUSG00000030342.8	Cd9	1.57624	7.65771	16.1081	7.92e-07	0.000220998	6.69981	ENSMUSG00000030342
ENSMUSG00000021939.8	Ctsb	2.56989	11.5208	15.8445	8.87e-07	0.000220998	6.61187	ENSMUSG00000021939
ENSMUSG00000007891.16	Ctsd	3.13619	11.2292	16.2638	7.41e-07	0.000220998	6.79208	ENSMUSG00000007891
ENSMUSG00000018042.18	Cyb5r3	1.46369	6.57922	15.6442	9.68e-07	0.000220998	6.49752	ENSMUSG00000018042
ENSMUSG00000021306.11	Gpr137b	2.29466	8.12258	15.6564	9.63e-07	0.000220998	6.50045	ENSMUSG00000021306
ENSMUSG00000042770.8	Hebp1	3.57375	2.80284	16.0215	8.22e-07	0.000220998	5.95036	ENSMUSG00000042770
ENSMUSG00000044350.14	Lacc1	0.871777	5.55768	15.7449	9.26e-07	0.000220998	6.56084	ENSMUSG00000044350
ENSMUSG00000008035.12	Mid1ip1	1.18101	5.58431	16.2508	7.45e-07	0.000220998	6.78351	ENSMUSG00000008035
ENSMUSG00000001751.9	Naglu	1.21978	5.5114	16.0619	8.07e-07	0.000220998	6.70342	ENSMUSG00000001751
ENSMUSG00000013698.12	Pea15a	1.89869	7.24727	16.3262	7.22e-07	0.000220998	6.79809	ENSMUSG00000013698
ENSMUSG00000026482.13	Rgl1	0.806614	6.28431	15.7609	9.2e-07	0.000220998	6.55172	ENSMUSG00000026482
ENSMUSG00000029401.8	Rilpl2	1.84747	5.79644	15.874	8.76e-07	0.000220998	6.6198	ENSMUSG00000029401
ENSMUSG00000025743.14	Sdc3	1.72413	7.39558	16.0376	8.16e-07	0.000220998	6.66962	ENSMUSG00000025743
ENSMUSG00000027646.15	Src	2.35775	4.3678	15.7191	9.37e-07	0.000220998	6.5157	ENSMUSG00000027646
ENSMUSG00000032802.8	Srxn1	2.37962	6.35541	16.3176	7.24e-07	0.000220998	6.80723	ENSMUSG00000032802
ENSMUSG00000022415.12	Syngr1	3.93659	4.02173	16.1958	7.63e-07	0.000220998	6.48959	ENSMUSG00000022415
ENSMUSG00000000811.13	Txnrd3	1.72097	2.87061	15.8749	8.75e-07	0.000220998	6.24349	ENSMUSG00000000811
ENSMUSG00000030084.11	Plxna1	2.78621	8.40751	15.5612	1e-06	0.000225424	6.46039	ENSMUSG00000030084
ENSMUSG00000029816.10	Gpnmb	4.26418	11.426	15.4603	1.05e-06	0.000229584	6.44012	ENSMUSG00000029816
ENSMUSG00000023830.14	Igf2r	3.30946	7.04556	15.3404	1.11e-06	0.000229584	6.36863	ENSMUSG00000023830
ENSMUSG00000008859.8	Rala	0.983925	6.47016	15.3882	1.08e-06	0.000229584	6.37852	ENSMUSG00000008859
ENSMUSG00000040010.10	Slc7a5	-1.03345	7.68888	-15.3437	1.11e-06	0.000229584	6.3504	ENSMUSG00000040010
ENSMUSG00000001891.16	Ugp2	1.20282	6.24829	15.4156	1.07e-06	0.000229584	6.3967	ENSMUSG00000001891
ENSMUSG00000025037.6	Maoa	3.64976	4.40246	15.1883	1.19e-06	0.000235022	6.23154	ENSMUSG00000025037
ENSMUSG00000031604.10	Msmo1	1.43672	6.6242	15.2365	1.16e-06	0.000235022	6.308	ENSMUSG00000031604
ENSMUSG00000034993.7	Vat1	2.5718	7.50865	15.1888	1.19e-06	0.000235022	6.28543	ENSMUSG00000034993
ENSMUSG00000026437.11	Cdk18	3.02008	5.64981	15.11	1.23e-06	0.000238459	6.28944	ENSMUSG00000026437
ENSMUSG00000038417.4	Fig4	0.85159	6.06096	15.0614	1.26e-06	0.000238459	6.23314	ENSMUSG00000038417
ENSMUSG00000055407.14	Map6	4.03384	0.0178746	15.0633	1.26e-06	0.000238459	3.12296	ENSMUSG00000055407
ENSMUSG00000032786.16	Alas1	1.29263	6.17021	14.9469	1.32e-06	0.000241817	6.17895	ENSMUSG00000032786
ENSMUSG00000046186.8	Cd109	5.86288	1.88851	14.9405	1.33e-06	0.000241817	4.17824	ENSMUSG00000046186
ENSMUSG00000033174.17	Mgll	5.37198	5.2573	14.9781	1.31e-06	0.000241817	6.14887	ENSMUSG00000033174
ENSMUSG00000028405.9	Aco1	0.877896	6.00527	14.8604	1.38e-06	0.000244318	6.13892	ENSMUSG00000028405
ENSMUSG00000054008.9	Ndst1	0.951584	6.71887	14.8691	1.37e-06	0.000244318	6.12862	ENSMUSG00000054008
ENSMUSG00000060568.14	Fam78b	2.17564	1.77058	14.7535	1.45e-06	0.000253394	5.21568	ENSMUSG00000060568
ENSMUSG00000025932.14	Eya1	2.09266	4.29151	14.6603	1.51e-06	0.000257957	6.06626	ENSMUSG00000025932
ENSMUSG00000048234.13	Rnf149	1.49687	6.99954	14.6768	1.5e-06	0.000257957	6.03525	ENSMUSG00000048234
ENSMUSG00000036390.8	Gadd45a	2.55005	4.42278	14.5543	1.59e-06	0.000264435	6.0164	ENSMUSG00000036390
ENSMUSG00000033917.15	Gde1	2.01798	5.1134	14.5769	1.57e-06	0.000264435	6.04344	ENSMUSG00000033917
ENSMUSG00000027533.10	Fabp5	3.68735	7.64944	14.4248	1.69e-06	0.000267916	5.92595	ENSMUSG00000027533
ENSMUSG00000041324.14	Inhba	2.59163	2.18538	14.4385	1.68e-06	0.000267916	5.30031	ENSMUSG00000041324
ENSMUSG00000026315.13	Serpinb8	2.27332	3.38881	14.4651	1.66e-06	0.000267916	5.84062	ENSMUSG00000026315
ENSMUSG00000045362.8	Tnfrsf26	1.76089	4.50448	14.4683	1.66e-06	0.000267916	5.99321	ENSMUSG00000045362
ENSMUSG00000022893.14	Adamts1	7.91683	1.51163	14.3559	1.75e-06	0.000272902	2.81028	ENSMUSG00000022893
ENSMUSG00000032232.14	Cgnl1	3.02513	3.28713	14.3373	1.76e-06	0.000272902	5.68932	ENSMUSG00000032232
ENSMUSG00000028517.8	Plpp3	5.07109	3.11771	14.2165	1.87e-06	0.000282704	5.19851	ENSMUSG00000028517
ENSMUSG00000037568.12	Vash2	4.75516	1.50897	14.2318	1.85e-06	0.000282704	4.13403	ENSMUSG00000037568
ENSMUSG00000024659.15	Anxa1	1.19902	8.16774	14.1313	1.95e-06	0.000282984	5.76022	ENSMUSG00000024659
ENSMUSG00000024121.13	Atp6v0c	1.60449	8.64053	14.0645	2.01e-06	0.000282984	5.73219	ENSMUSG00000024121
ENSMUSG00000022246.14	Rai14	2.07638	4.1383	14.0844	1.99e-06	0.000282984	5.79459	ENSMUSG00000022246
ENSMUSG00000008435.15	Rdh13	1.14139	4.55813	14.0867	1.99e-06	0.000282984	5.81307	ENSMUSG00000008435
ENSMUSG00000023030.16	Slc11a2	1.90141	5.47421	14.069	2.01e-06	0.000282984	5.78283	ENSMUSG00000023030
ENSMUSG00000024737.2	Slc15a3	2.36573	7.02471	14.119	1.96e-06	0.000282984	5.76377	ENSMUSG00000024737
ENSMUSG00000027737.10	Slc7a11	2.34811	6.83778	14.0581	2.02e-06	0.000282984	5.73592	ENSMUSG00000027737
ENSMUSG00000050144.13	Slc25a44	1.13425	5.54146	14.0306	2.04e-06	0.000283844	5.74864	ENSMUSG00000050144
ENSMUSG00000018585.9	Atox1	0.696142	5.94479	13.9024	2.18e-06	0.000288805	5.66229	ENSMUSG00000018585
ENSMUSG00000046318.16	Ccbe1	3.41786	1.57175	13.8729	2.21e-06	0.000288805	4.54209	ENSMUSG00000046318
ENSMUSG00000004267.16	Eno2	1.84519	3.46677	13.8816	2.2e-06	0.000288805	5.63272	ENSMUSG00000004267
ENSMUSG00000058135.12	Gstm1	2.91356	6.66022	13.8843	2.2e-06	0.000288805	5.66041	ENSMUSG00000058135
ENSMUSG00000027864.9	Ptgfrn	2.37381	3.38034	13.9443	2.13e-06	0.000288805	5.61395	ENSMUSG00000027864
ENSMUSG00000079442.12	St6galnac4	1.21694	5.34888	13.925	2.15e-06	0.000288805	5.70516	ENSMUSG00000079442
ENSMUSG00000064267.13	Hvcn1	1.20455	7.16067	13.7829	2.31e-06	0.000294849	5.57841	ENSMUSG00000064267
ENSMUSG00000025969.15	Nrp2	2.70111	6.99655	13.7614	2.33e-06	0.000294849	5.58396	ENSMUSG00000025969
ENSMUSG00000022469.17	Rapgef3	1.51186	3.4513	13.7541	2.34e-06	0.000294849	5.58553	ENSMUSG00000022469
ENSMUSG00000026389.16	Steap3	2.06729	4.09816	13.7562	2.34e-06	0.000294849	5.63829	ENSMUSG00000026389
ENSMUSG00000036718.17	Micall2	1.42113	2.72369	13.6937	2.41e-06	0.000298286	5.39748	ENSMUSG00000036718
ENSMUSG00000019990.15	Pde7b	2.22212	3.24887	13.7113	2.39e-06	0.000298286	5.49396	ENSMUSG00000019990
ENSMUSG00000025579.14	Gaa	0.867773	6.36388	13.6503	2.47e-06	0.000302049	5.51855	ENSMUSG00000025579
ENSMUSG00000021003.10	Galc	2.35745	5.23288	13.589	2.54e-06	0.000308682	5.5573	ENSMUSG00000021003
ENSMUSG00000034854.8	Mfsd12	1.01528	7.85944	13.5673	2.57e-06	0.000309288	5.46269	ENSMUSG00000034854
ENSMUSG00000013160.7	Atp6v0d1	0.738135	7.27627	13.4455	2.74e-06	0.000315589	5.3957	ENSMUSG00000013160
ENSMUSG00000034707.7	Gns	1.04444	9.05769	13.4665	2.71e-06	0.000315589	5.42273	ENSMUSG00000034707
ENSMUSG00000097715.2	Gpr137b-ps	1.70919	7.75812	13.4718	2.7e-06	0.000315589	5.41396	ENSMUSG00000097715
ENSMUSG00000031438.11	Rnf128	3.66927	5.26542	13.441	2.74e-06	0.000315589	5.49576	ENSMUSG00000031438
ENSMUSG00000021770.11	Samd8	2.14244	6.92685	13.4573	2.72e-06	0.000315589	5.41652	ENSMUSG00000021770
ENSMUSG00000045875.13	Adra1a	4.02745	3.94625	13.3754	2.84e-06	0.000323537	5.34695	ENSMUSG00000045875
ENSMUSG00000026675.12	Hsd17b7	1.13918	4.62163	13.2939	2.96e-06	0.000330987	5.41287	ENSMUSG00000026675
ENSMUSG00000054027.8	Nt5dc3	0.739987	5.67245	13.2432	3.03e-06	0.000330987	5.32524	ENSMUSG00000054027
ENSMUSG00000093989.1	Rnasek	1.07719	6.18999	13.2343	3.05e-06	0.000330987	5.30202	ENSMUSG00000093989
ENSMUSG00000026177.11	Slc11a1	2.82879	6.36618	13.2914	2.96e-06	0.000330987	5.35708	ENSMUSG00000026177
ENSMUSG00000017400.10	Stac2	4.57837	3.49105	13.2498	3.02e-06	0.000330987	5.10472	ENSMUSG00000017400
ENSMUSG00000038375.15	Trp53inp2	1.86538	5.41349	13.244	3.03e-06	0.000330987	5.35839	ENSMUSG00000038375
ENSMUSG00000036299.5	BC031181	0.691005	5.42359	13.2128	3.08e-06	0.000331986	5.32143	ENSMUSG00000036299
ENSMUSG00000006519.11	Cyba	1.21594	8.02584	13.1721	3.15e-06	0.000333704	5.25006	ENSMUSG00000006519
ENSMUSG00000010751.15	Tnfrsf22	0.841213	4.44569	13.1859	3.12e-06	0.000333704	5.36088	ENSMUSG00000010751
ENSMUSG00000079057.4	Cyp4v3	1.49371	5.64619	13.1498	3.18e-06	0.000334957	5.28685	ENSMUSG00000079057
ENSMUSG00000042712.10	Tceal9	2.27137	5.4742	13.1037	3.26e-06	0.000340412	5.28876	ENSMUSG00000042712
ENSMUSG00000035107.13	Dcbld2	3.69516	2.89413	13.0579	3.34e-06	0.000343295	4.94811	ENSMUSG00000035107
ENSMUSG00000055413.12	H2-Q5	0.790587	8.15209	13.0718	3.32e-06	0.000343295	5.19472	ENSMUSG00000055413
ENSMUSG00000022305.13	Lrp12	3.20833	5.83763	12.9802	3.48e-06	0.000354831	5.22543	ENSMUSG00000022305
ENSMUSG00000031266.7	Gla	2.59431	6.1732	12.8369	3.75e-06	0.000379576	5.11131	ENSMUSG00000031266
ENSMUSG00000042289.11	Hsd3b7	1.00556	5.14208	12.8239	3.78e-06	0.000379576	5.13008	ENSMUSG00000042289
ENSMUSG00000003518.13	Dusp3	1.39099	7.19145	12.7697	3.89e-06	0.000384932	5.02576	ENSMUSG00000003518
ENSMUSG00000028328.13	Tmod1	2.33898	2.77336	12.7775	3.87e-06	0.000384932	4.95049	ENSMUSG00000028328
ENSMUSG00000016256.10	Ctsz	1.26786	9.17765	12.745	3.94e-06	0.000387184	5.02722	ENSMUSG00000016256
ENSMUSG00000008540.11	Mgst1	2.4877	4.29507	12.7099	4.01e-06	0.000391664	5.11794	ENSMUSG00000008540
ENSMUSG00000035547.14	Capn5	-0.893797	6.19262	-12.6489	4.15e-06	0.000396075	4.974	ENSMUSG00000035547
ENSMUSG00000006219.12	Fblim1	3.41357	4.39757	12.6615	4.12e-06	0.000396075	5.08467	ENSMUSG00000006219
ENSMUSG00000038963.15	Slco4a1	-0.779415	6.12252	-12.6527	4.14e-06	0.000396075	4.97782	ENSMUSG00000038963
ENSMUSG00000036698.11	Ago2	0.839358	8.94835	12.5479	4.38e-06	0.000398431	4.90911	ENSMUSG00000036698
ENSMUSG00000025007.13	Aldh18a1	-0.79391	6.4942	-12.622	4.21e-06	0.000398431	4.9482	ENSMUSG00000025007
ENSMUSG00000037447.16	Arid5a	-0.581913	6.13652	-12.6048	4.25e-06	0.000398431	4.94833	ENSMUSG00000037447
ENSMUSG00000052459.13	Atp6v1a	1.74517	8.38657	12.4971	4.5e-06	0.000398431	4.87418	ENSMUSG00000052459
ENSMUSG00000019210.10	Atp6v1e1	0.966947	6.5915	12.4532	4.61e-06	0.000398431	4.84875	ENSMUSG00000019210
ENSMUSG00000039105.6	Atp6v1g1	0.816346	7.14194	12.3823	4.79e-06	0.000398431	4.79828	ENSMUSG00000039105
ENSMUSG00000050390.12	C77080	3.76839	5.09585	12.3399	4.91e-06	0.000398431	4.91803	ENSMUSG00000050390
ENSMUSG00000037326.10	Capn15	0.72948	5.90363	12.4766	4.55e-06	0.000398431	4.88468	ENSMUSG00000037326
ENSMUSG00000025854.15	Fam20c	3.18146	5.79477	12.4571	4.6e-06	0.000398431	4.93712	ENSMUSG00000025854
ENSMUSG00000050549.8	Fam241a	1.0834	3.75631	12.5921	4.28e-06	0.000398431	5.05277	ENSMUSG00000050549
ENSMUSG00000024661.7	Fth1	2.07791	11.828	12.5149	4.46e-06	0.000398431	4.95329	ENSMUSG00000024661
ENSMUSG00000028673.10	Fuca1	0.681547	6.61303	12.3377	4.91e-06	0.000398431	4.77883	ENSMUSG00000028673
ENSMUSG00000073889.10	Il11ra1	1.99467	4.05119	12.4075	4.73e-06	0.000398431	4.95654	ENSMUSG00000073889
ENSMUSG00000022500.15	Litaf	0.682688	8.45316	12.4077	4.73e-06	0.000398431	4.81936	ENSMUSG00000022500
ENSMUSG00000019796.12	Lrp11	2.56518	2.19837	12.4898	4.52e-06	0.000398431	4.59806	ENSMUSG00000019796
ENSMUSG00000051359.15	Ncald	3.419	0.585639	12.3776	4.81e-06	0.000398431	3.34746	ENSMUSG00000051359
ENSMUSG00000031485.15	Plpbp	0.694079	6.3194	12.4059	4.73e-06	0.000398431	4.82688	ENSMUSG00000031485
ENSMUSG00000002233.13	Rhoc	2.08754	2.97161	12.5666	4.34e-06	0.000398431	4.92193	ENSMUSG00000002233
ENSMUSG00000028278.14	Rragd	2.70489	4.82927	12.3568	4.86e-06	0.000398431	4.9211	ENSMUSG00000028278
ENSMUSG00000044734.16	Serpinb1a	-1.08393	4.09922	-12.4893	4.52e-06	0.000398431	5.00032	ENSMUSG00000044734
ENSMUSG00000043885.14	Slc36a4	1.46461	5.76862	12.5099	4.47e-06	0.000398431	4.92171	ENSMUSG00000043885
ENSMUSG00000041654.15	Slc39a11	0.673616	5.42748	12.4338	4.66e-06	0.000398431	4.88596	ENSMUSG00000041654
ENSMUSG00000061451.13	Tmem151a	1.99624	2.27159	12.3665	4.83e-06	0.000398431	4.63566	ENSMUSG00000061451
ENSMUSG00000090213.1	Tmem189	1.48883	6.59283	12.3624	4.85e-06	0.000398431	4.80095	ENSMUSG00000090213
ENSMUSG00000062373.8	Tmem65	1.85044	5.67162	12.5786	4.31e-06	0.000398431	4.97555	ENSMUSG00000062373
ENSMUSG00000047547.14	Cltb	0.947162	4.92488	12.2921	5.04e-06	0.000402756	4.84425	ENSMUSG00000047547
ENSMUSG00000007682.6	Dio2	6.56522	4.47226	12.2856	5.05e-06	0.000402756	4.69199	ENSMUSG00000007682
ENSMUSG00000025534.17	Gusb	1.50032	8.25973	12.2877	5.05e-06	0.000402756	4.74878	ENSMUSG00000025534
ENSMUSG00000017929.13	B4galt5	1.27737	7.20685	12.2464	5.17e-06	0.000405067	4.72064	ENSMUSG00000017929
ENSMUSG00000050071.8	Bex1	6.64626	1.85862	12.2189	5.24e-06	0.000405067	3.21511	ENSMUSG00000050071
ENSMUSG00000021477.9	Ctsl	1.2002	8.442	12.2386	5.19e-06	0.000405067	4.72097	ENSMUSG00000021477
ENSMUSG00000034593.16	Myo5a	1.1247	9.37236	12.2236	5.23e-06	0.000405067	4.72835	ENSMUSG00000034593
ENSMUSG00000045980.13	Tmem104	1.50976	5.88976	12.2122	5.26e-06	0.000405067	4.74214	ENSMUSG00000045980
ENSMUSG00000058486.11	Wdr91	1.21156	6.66133	12.2478	5.16e-06	0.000405067	4.72855	ENSMUSG00000058486
ENSMUSG00000036636.10	Clcn7	1.46649	7.26604	12.1573	5.43e-06	0.000410585	4.66855	ENSMUSG00000036636
ENSMUSG00000024150.12	Mcfd2	1.3026	5.80706	12.1719	5.38e-06	0.000410585	4.71921	ENSMUSG00000024150
ENSMUSG00000040322.10	Slc25a24	0.763996	5.28836	12.1601	5.42e-06	0.000410585	4.73736	ENSMUSG00000040322
ENSMUSG00000022295.8	Atp6v1c1	1.61569	7.03937	12.1272	5.52e-06	0.000412907	4.65432	ENSMUSG00000022295
ENSMUSG00000026958.13	Dpp7	1.00399	5.8523	12.1282	5.52e-06	0.000412907	4.68594	ENSMUSG00000026958
ENSMUSG00000027698.14	Nceh1	1.02626	7.98692	12.11	5.57e-06	0.000414582	4.63824	ENSMUSG00000027698
ENSMUSG00000015575.15	Atp6v0e	0.565196	6.97345	12.0923	5.63e-06	0.000416416	4.62612	ENSMUSG00000015575
ENSMUSG00000022636.13	Alcam	1.09407	8.34557	12.0503	5.76e-06	0.000421706	4.60661	ENSMUSG00000022636
ENSMUSG00000026980.15	Ly75	1.65904	5.37897	12.0566	5.74e-06	0.000421706	4.68794	ENSMUSG00000026980
ENSMUSG00000029994.17	Anxa4	1.63858	7.19716	11.9993	5.93e-06	0.000428664	4.57563	ENSMUSG00000029994
ENSMUSG00000006273.14	Atp6v1b2	1.11494	8.13882	11.9551	6.08e-06	0.000428664	4.54642	ENSMUSG00000006273
ENSMUSG00000002059.18	Rab34	2.7049	1.09239	11.9639	6.05e-06	0.000428664	3.77347	ENSMUSG00000002059
ENSMUSG00000032261.16	Sh3bgrl2	1.86773	4.50114	11.971	6.03e-06	0.000428664	4.70327	ENSMUSG00000032261
ENSMUSG00000046997.5	Spsb4	3.86185	1.23657	11.9654	6.04e-06	0.000428664	3.59186	ENSMUSG00000046997
ENSMUSG00000027082.15	Tfpi	1.17758	2.8576	11.9716	6.02e-06	0.000428664	4.6452	ENSMUSG00000027082
ENSMUSG00000058254.12	Tspan7	3.04733	3.8524	12.0074	5.9e-06	0.000428664	4.71835	ENSMUSG00000058254
ENSMUSG00000040855.15	Reps2	3.38797	3.51348	11.9191	6.21e-06	0.000435226	4.62103	ENSMUSG00000040855
ENSMUSG00000024066.9	Xdh	2.42701	5.9957	11.9073	6.25e-06	0.00043587	4.57749	ENSMUSG00000024066
ENSMUSG00000005054.7	Cstb	2.09083	6.50917	11.8819	6.34e-06	0.000437669	4.52655	ENSMUSG00000005054
ENSMUSG00000022091.6	Sorbs3	3.28876	1.88133	11.8836	6.33e-06	0.000437669	4.09483	ENSMUSG00000022091
ENSMUSG00000006517.5	Mvd	1.30012	5.34075	11.8643	6.4e-06	0.000439825	4.56721	ENSMUSG00000006517
ENSMUSG00000000957.11	Mmp14	2.14794	4.99163	11.8107	6.6e-06	0.000449307	4.58481	ENSMUSG00000000957
ENSMUSG00000010609.15	Psen2	1.82492	5.71813	11.8092	6.61e-06	0.000449307	4.51955	ENSMUSG00000010609
ENSMUSG00000056429.4	Tgoln1	0.961399	7.79318	11.8002	6.64e-06	0.000449366	4.448	ENSMUSG00000056429
ENSMUSG00000038312.10	Edem2	0.690361	6.29292	11.7509	6.83e-06	0.00045221	4.43429	ENSMUSG00000038312
ENSMUSG00000047414.6	Flrt2	2.97115	2.78641	11.761	6.79e-06	0.00045221	4.42534	ENSMUSG00000047414
ENSMUSG00000041957.15	Pkp2	4.56464	0.793073	11.7696	6.76e-06	0.00045221	2.99295	ENSMUSG00000041957
ENSMUSG00000032754.14	Slc8b1	0.606342	6.68381	11.7459	6.85e-06	0.00045221	4.41968	ENSMUSG00000032754
ENSMUSG00000022791.19	Tnk2	-0.70863	4.77997	-11.7635	6.78e-06	0.00045221	4.54262	ENSMUSG00000022791
ENSMUSG00000028238.6	Atp6v0d2	4.41491	6.60422	11.6989	7.04e-06	0.000457059	4.48093	ENSMUSG00000028238
ENSMUSG00000035064.17	Eef2k	-0.691944	6.97245	-11.6938	7.06e-06	0.000457059	4.38344	ENSMUSG00000035064
ENSMUSG00000038390.11	Gpr162	2.05446	4.7486	11.6944	7.06e-06	0.000457059	4.53036	ENSMUSG00000038390
ENSMUSG00000020803.3	Txndc17	0.618072	5.31498	11.7053	7.01e-06	0.000457059	4.46038	ENSMUSG00000020803
ENSMUSG00000035776.14	Cd99l2	2.04929	2.97373	11.679	7.12e-06	0.000457804	4.48204	ENSMUSG00000035776
ENSMUSG00000038633.5	Degs1	0.950263	7.34751	11.6744	7.14e-06	0.000457804	4.36947	ENSMUSG00000038633
ENSMUSG00000006800.14	Sulf2	1.45419	4.68096	11.6658	7.17e-06	0.000457896	4.50414	ENSMUSG00000006800
ENSMUSG00000027510.17	Rbm38	-0.794315	5.81404	-11.6292	7.33e-06	0.000461172	4.38286	ENSMUSG00000027510
ENSMUSG00000028136.15	Snx27	1.2282	6.8134	11.6402	7.28e-06	0.000461172	4.35604	ENSMUSG00000028136
ENSMUSG00000057137.9	Tmem140	1.96557	5.26279	11.6327	7.31e-06	0.000461172	4.45144	ENSMUSG00000057137
ENSMUSG00000043953.12	Ccrl2	2.75811	3.39191	11.6182	7.38e-06	0.000461971	4.47678	ENSMUSG00000043953
ENSMUSG00000030120.14	Mlf2	0.49135	6.71088	11.5966	7.47e-06	0.000465638	4.3256	ENSMUSG00000030120
ENSMUSG00000021822.3	Plau	2.39969	3.19477	11.5856	7.52e-06	0.000466456	4.44995	ENSMUSG00000021822
ENSMUSG00000022969.13	Il10rb	0.937707	6.67717	11.5554	7.65e-06	0.000472583	4.30294	ENSMUSG00000022969
ENSMUSG00000028439.14	Fam219a	1.85284	5.33776	11.5434	7.7e-06	0.000473656	4.38688	ENSMUSG00000028439
ENSMUSG00000051579.10	Tceal8	1.67768	3.22308	11.5359	7.74e-06	0.000473656	4.44713	ENSMUSG00000051579
ENSMUSG00000100486.7	Gm4131	6.28733	-2.37017	11.5048	7.88e-06	0.000475864	0.108079	ENSMUSG00000100486
ENSMUSG00000092243.8	Gm7030	0.689762	7.26744	11.5193	7.81e-06	0.000475864	4.27104	ENSMUSG00000092243
ENSMUSG00000048965.9	Mrgpre	1.91742	3.88161	11.5119	7.85e-06	0.000475864	4.45648	ENSMUSG00000048965
ENSMUSG00000020300.14	Cpeb4	1.79082	7.6466	11.4892	7.95e-06	0.000475976	4.25809	ENSMUSG00000020300
ENSMUSG00000026672.11	Optn	2.89977	3.79573	11.4919	7.94e-06	0.000475976	4.43595	ENSMUSG00000026672
ENSMUSG00000026728.9	Vim	0.621215	10.2558	11.4796	8e-06	0.000476539	4.29498	ENSMUSG00000026728
ENSMUSG00000038650.15	Rnh1	1.53031	7.72122	11.4664	8.06e-06	0.000477253	4.24161	ENSMUSG00000038650
ENSMUSG00000053318.7	Slamf8	2.33833	3.41791	11.4621	8.08e-06	0.000477253	4.40757	ENSMUSG00000053318
ENSMUSG00000019806.13	Aig1	1.5976	3.18846	11.4389	8.19e-06	0.000479604	4.39226	ENSMUSG00000019806
ENSMUSG00000045349.15	Sh2d5	-0.882517	5.7262	-11.4431	8.17e-06	0.000479604	4.2732	ENSMUSG00000045349
ENSMUSG00000018906.14	P4ha2	2.94798	0.727308	11.4213	8.28e-06	0.000480454	3.2829	ENSMUSG00000018906
ENSMUSG00000030123.15	Plxnd1	0.681192	8.1441	11.4212	8.28e-06	0.000480454	4.21308	ENSMUSG00000030123
ENSMUSG00000033379.13	Atp6v0b	0.644951	7.34551	11.3954	8.4e-06	0.000484103	4.192	ENSMUSG00000033379
ENSMUSG00000033793.12	Atp6v1h	0.910449	6.47898	11.3795	8.48e-06	0.000484103	4.19643	ENSMUSG00000033793
ENSMUSG00000058818.13	Pirb	0.553546	8.81316	11.3821	8.47e-06	0.000484103	4.19822	ENSMUSG00000058818
ENSMUSG00000017615.12	Tnfaip1	0.623523	5.40621	11.3854	8.45e-06	0.000484103	4.25441	ENSMUSG00000017615
ENSMUSG00000047205.12	Dusp18	1.85953	1.28756	11.3564	8.6e-06	0.000488691	3.7902	ENSMUSG00000047205
ENSMUSG00000020456.17	Ogdh	0.627803	7.5613	11.3336	8.72e-06	0.000489173	4.15249	ENSMUSG00000020456
ENSMUSG00000038280.12	Ostm1	0.675902	6.37338	11.3398	8.69e-06	0.000489173	4.1728	ENSMUSG00000038280
ENSMUSG00000040711.8	Sh3pxd2b	1.6505	6.40794	11.34	8.68e-06	0.000489173	4.18367	ENSMUSG00000040711
ENSMUSG00000003882.5	Il7r	1.243	7.81161	11.2959	8.92e-06	0.000496113	4.13142	ENSMUSG00000003882
ENSMUSG00000025178.9	Pi4k2a	0.677245	6.23103	11.296	8.92e-06	0.000496113	4.15011	ENSMUSG00000025178
ENSMUSG00000079477.9	Rab7	0.55254	8.38839	11.2807	9e-06	0.000498585	4.12597	ENSMUSG00000079477
ENSMUSG00000030105.8	Arl8b	1.46015	8.02358	11.2619	9.1e-06	0.000499232	4.11212	ENSMUSG00000030105
ENSMUSG00000028716.15	Pdzk1ip1	1.86856	3.45912	11.258	9.12e-06	0.000499232	4.30253	ENSMUSG00000028716
ENSMUSG00000020142.12	Slc1a4	-1.12744	4.69193	-11.2618	9.1e-06	0.000499232	4.25048	ENSMUSG00000020142
ENSMUSG00000015027.11	Galns	1.29731	5.15249	11.2456	9.19e-06	0.000500896	4.20088	ENSMUSG00000015027
ENSMUSG00000020821.17	Kif1c	0.903484	7.27157	11.2313	9.27e-06	0.000501171	4.08797	ENSMUSG00000020821
ENSMUSG00000007038.5	Neu1	1.15855	5.53682	11.2366	9.24e-06	0.000501171	4.15888	ENSMUSG00000007038
ENSMUSG00000036002.12	Fam214b	0.860036	5.30652	11.1894	9.5e-06	0.000511856	4.14152	ENSMUSG00000036002
ENSMUSG00000060594.6	Layn	3.03153	1.15601	11.1503	9.73e-06	0.000521986	3.45011	ENSMUSG00000060594
ENSMUSG00000025355.7	Mmp19	2.02458	4.49458	11.1384	9.8e-06	0.00052366	4.209	ENSMUSG00000025355
ENSMUSG00000027624.20	Epb41l1	2.10305	4.29947	11.1271	9.87e-06	0.00052514	4.21582	ENSMUSG00000027624
ENSMUSG00000034157.12	Cipc	1.31997	6.425	11.111	9.96e-06	0.000526923	4.02969	ENSMUSG00000034157
ENSMUSG00000037049.9	Smpd1	0.778044	4.57109	11.1085	9.98e-06	0.000526923	4.15738	ENSMUSG00000037049
ENSMUSG00000040562.12	Gstm2	4.4221	0.307008	11.0825	1.01e-05	0.000531109	2.47839	ENSMUSG00000040562
ENSMUSG00000061436.15	Hipk2	1.09077	7.93184	11.0885	1.01e-05	0.000531109	3.99693	ENSMUSG00000061436
ENSMUSG00000062995.12	Ica1	1.84609	2.01294	11.0526	1.03e-05	0.00053667	3.94786	ENSMUSG00000062995
ENSMUSG00000060206.11	Zfp462	3.63677	1.91991	11.0546	1.03e-05	0.00053667	3.70094	ENSMUSG00000060206
ENSMUSG00000031530.6	Dusp4	1.82149	1.80052	11.0333	1.04e-05	0.000540925	3.8698	ENSMUSG00000031530
ENSMUSG00000045294.11	Insig1	1.13508	7.02713	11.0264	1.05e-05	0.000541107	3.95822	ENSMUSG00000045294
ENSMUSG00000001946.14	Esam	1.71119	2.30366	11.0088	1.06e-05	0.000542801	4.01414	ENSMUSG00000001946
ENSMUSG00000042444.10	Mindy2	0.506149	6.91901	11.0143	1.06e-05	0.000542801	3.94727	ENSMUSG00000042444
ENSMUSG00000018398.18	44812	2.50846	4.65893	10.9907	1.07e-05	0.000546763	4.11758	ENSMUSG00000018398
ENSMUSG00000018822.7	Sfrp5	9.00719	-0.487353	10.9594	1.09e-05	0.00055521	0.274329	ENSMUSG00000018822
ENSMUSG00000060703.12	Cd302	1.76474	3.54927	10.9522	1.1e-05	0.000555567	4.12554	ENSMUSG00000060703
ENSMUSG00000066150.12	Slc31a1	0.679512	6.47762	10.9428	1.1e-05	0.00055671	3.91079	ENSMUSG00000066150
ENSMUSG00000037852.8	Cpe	2.27718	0.22096	10.9365	1.11e-05	0.000556758	2.89484	ENSMUSG00000037852
ENSMUSG00000011008.13	Mcoln2	2.1934	5.01218	10.9189	1.12e-05	0.000560734	4.03286	ENSMUSG00000011008
ENSMUSG00000033207.7	Mamdc2	4.24295	4.1377	10.904	1.13e-05	0.000563743	4.08584	ENSMUSG00000033207
ENSMUSG00000017466.9	Timp2	1.93284	5.57774	10.8981	1.13e-05	0.000563743	3.95798	ENSMUSG00000017466
ENSMUSG00000051615.14	Rap2a	1.16932	6.09428	10.8746	1.15e-05	0.000569036	3.88655	ENSMUSG00000051615
ENSMUSG00000000278.10	Scpep1	0.505927	8.13889	10.8651	1.16e-05	0.000569036	3.84983	ENSMUSG00000000278
ENSMUSG00000038179.13	Slamf7	0.621502	8.54709	10.8704	1.15e-05	0.000569036	3.85942	ENSMUSG00000038179
ENSMUSG00000001211.15	Agpat3	1.89979	3.96622	10.8473	1.17e-05	0.00057163	4.05497	ENSMUSG00000001211
ENSMUSG00000021752.13	Kctd6	1.02691	3.53023	10.846	1.17e-05	0.00057163	4.06087	ENSMUSG00000021752
ENSMUSG00000040584.8	Abcb1a	1.05757	3.48649	10.7656	1.23e-05	0.00059042	4.01198	ENSMUSG00000040584
ENSMUSG00000022051.15	Bnip3l	0.581163	7.18884	10.7724	1.23e-05	0.00059042	3.78328	ENSMUSG00000022051
ENSMUSG00000035735.10	Dagla	3.5329	1.74076	10.7649	1.23e-05	0.00059042	3.5029	ENSMUSG00000035735
ENSMUSG00000078517.12	Emc1	0.943593	6.98661	10.7837	1.22e-05	0.00059042	3.79537	ENSMUSG00000078517
ENSMUSG00000048612.16	Myof	2.20836	7.43388	10.7775	1.22e-05	0.00059042	3.79932	ENSMUSG00000048612
ENSMUSG00000051483.9	Cbr1	1.23629	2.88132	10.723	1.26e-05	0.000603902	3.96348	ENSMUSG00000051483
ENSMUSG00000053581.13	Zfand2a	2.02337	5.85352	10.7038	1.28e-05	0.000609025	3.80916	ENSMUSG00000053581
ENSMUSG00000081665.2	Gm15922	0.995026	5.48683	10.6974	1.29e-05	0.000609338	3.80594	ENSMUSG00000081665
ENSMUSG00000025950.16	Idh1	1.03784	6.51086	10.6419	1.33e-05	0.000626512	3.71034	ENSMUSG00000025950
ENSMUSG00000023861.17	Mpc1	0.532948	6.38423	10.6463	1.33e-05	0.000626512	3.71387	ENSMUSG00000023861
ENSMUSG00000024330.17	Col11a2	-0.867408	4.53559	-10.6139	1.35e-05	0.000633213	3.8437	ENSMUSG00000024330
ENSMUSG00000032507.15	Fbxl2	1.88996	1.73226	10.6145	1.35e-05	0.000633213	3.63334	ENSMUSG00000032507
ENSMUSG00000027394.13	Ttl	1.44039	2.98734	10.5914	1.37e-05	0.000640047	3.89078	ENSMUSG00000027394
ENSMUSG00000037697.19	Ddhd1	0.689381	7.06049	10.5804	1.38e-05	0.000640153	3.65432	ENSMUSG00000037697
ENSMUSG00000040596.15	Pogk	1.02818	5.46228	10.5803	1.38e-05	0.000640153	3.72956	ENSMUSG00000040596
ENSMUSG00000068129.5	Cst7	-0.8153	4.2371	-10.5714	1.39e-05	0.000641544	3.8445	ENSMUSG00000068129
ENSMUSG00000002565.16	Scin	-0.783068	7.01933	-10.5488	1.41e-05	0.000648558	3.63439	ENSMUSG00000002565
ENSMUSG00000043822.18	Adamtsl5	3.88533	1.92642	10.5404	1.42e-05	0.000648587	3.42659	ENSMUSG00000043822
ENSMUSG00000042997.13	Nhlrc3	0.781264	6.22652	10.5313	1.43e-05	0.000648587	3.64306	ENSMUSG00000042997
ENSMUSG00000043895.6	S1pr2	1.24319	5.91445	10.535	1.42e-05	0.000648587	3.66929	ENSMUSG00000043895
ENSMUSG00000060147.15	Serpinb6a	2.35547	6.00429	10.5274	1.43e-05	0.000648587	3.68939	ENSMUSG00000060147
ENSMUSG00000018217.12	Pmp22	2.68477	4.84785	10.5062	1.45e-05	0.000655182	3.79566	ENSMUSG00000018217
ENSMUSG00000034247.9	Plekhm1	0.699477	6.90545	10.4709	1.48e-05	0.000667427	3.58094	ENSMUSG00000034247
ENSMUSG00000023942.15	Slc29a1	1.0441	5.55205	10.4666	1.49e-05	0.000667427	3.64497	ENSMUSG00000023942
ENSMUSG00000016487.15	Ppfibp1	1.3997	5.17683	10.4513	1.5e-05	0.000671757	3.6791	ENSMUSG00000016487
ENSMUSG00000027399.1	Il1a	5.48678	1.25184	10.4452	1.51e-05	0.000672169	2.63918	ENSMUSG00000027399
ENSMUSG00000024766.15	Lipo3	2.15349	2.63164	10.426	1.53e-05	0.000678227	3.73583	ENSMUSG00000024766
ENSMUSG00000003559.8	As3mt	3.18277	0.113209	10.4152	1.54e-05	0.000680163	2.46072	ENSMUSG00000003559
ENSMUSG00000004113.18	Cacna1b	2.60742	2.28136	10.4113	1.54e-05	0.000680163	3.63008	ENSMUSG00000004113
ENSMUSG00000020097.14	Sgpl1	0.928836	8.48948	10.3834	1.57e-05	0.000690187	3.52679	ENSMUSG00000020097
ENSMUSG00000027397.14	Slc20a1	0.683423	6.06064	10.3772	1.57e-05	0.000690676	3.54355	ENSMUSG00000027397
ENSMUSG00000021792.15	Prxl2a	1.76022	2.89246	10.371	1.58e-05	0.000691195	3.74565	ENSMUSG00000021792
ENSMUSG00000001418.13	Glmp	0.827727	6.68529	10.3465	1.61e-05	0.000699911	3.49954	ENSMUSG00000001418
ENSMUSG00000031451.6	Gas6	3.54283	4.73039	10.3356	1.62e-05	0.000702601	3.72023	ENSMUSG00000031451
ENSMUSG00000001930.17	Vwf	1.41451	6.66604	10.3267	1.63e-05	0.000704359	3.49261	ENSMUSG00000001930
ENSMUSG00000006932.17	Ctnnb1	0.684771	8.65938	10.3065	1.65e-05	0.000711339	3.47528	ENSMUSG00000006932
ENSMUSG00000032667.17	Pon2	0.990072	5.88297	10.2826	1.67e-05	0.000720137	3.49182	ENSMUSG00000032667
ENSMUSG00000026655.15	Fam107b	-0.6318	7.74839	-10.2372	1.72e-05	0.000735166	3.41419	ENSMUSG00000026655
ENSMUSG00000021453.2	Gadd45g	2.97669	3.28319	10.2361	1.73e-05	0.000735166	3.66446	ENSMUSG00000021453
ENSMUSG00000048332.13	Lhfp	2.18025	1.53975	10.2452	1.72e-05	0.000735166	3.3527	ENSMUSG00000048332
ENSMUSG00000075706.10	Gpx4	0.671349	6.85954	10.2203	1.74e-05	0.000740458	3.40583	ENSMUSG00000075706
ENSMUSG00000030134.11	Rasgef1a	2.08623	1.18843	10.2123	1.75e-05	0.000741992	3.2061	ENSMUSG00000030134
ENSMUSG00000058728.15	Cd300c	-1.08272	5.32789	-10.2045	1.76e-05	0.000743403	3.48648	ENSMUSG00000058728
ENSMUSG00000095115.2	Itpripl2	0.573844	7.79266	10.1796	1.79e-05	0.000753247	3.37337	ENSMUSG00000095115
ENSMUSG00000002103.16	Acp2	1.42921	6.01755	10.1711	1.8e-05	0.000755078	3.41289	ENSMUSG00000002103
ENSMUSG00000040722.7	Scamp5	2.43278	3.42559	10.166	1.81e-05	0.000755268	3.63481	ENSMUSG00000040722
ENSMUSG00000026991.20	Pkp4	1.37361	5.83698	10.1352	1.84e-05	0.000767386	3.39871	ENSMUSG00000026991
ENSMUSG00000024197.10	Plin3	1.01568	6.1065	10.1323	1.85e-05	0.000767386	3.37259	ENSMUSG00000024197
ENSMUSG00000026509.15	Capn2	0.583127	6.98614	10.1209	1.86e-05	0.000770778	3.33248	ENSMUSG00000026509
ENSMUSG00000063065.13	Mapk3	0.603679	6.59436	10.1122	1.87e-05	0.000772848	3.33449	ENSMUSG00000063065
ENSMUSG00000015149.14	Sirt2	0.585016	6.46735	10.0985	1.89e-05	0.000777478	3.32852	ENSMUSG00000015149
ENSMUSG00000043391.10	2510009E07Rik	2.59976	2.36512	10.0743	1.92e-05	0.00078273	3.46275	ENSMUSG00000043391
ENSMUSG00000004285.12	Atp6v1f	0.849109	5.9228	10.078	1.91e-05	0.00078273	3.342	ENSMUSG00000004285
ENSMUSG00000038147.13	Cd84	1.56215	7.39591	10.0653	1.93e-05	0.00078273	3.29652	ENSMUSG00000038147
ENSMUSG00000028926.15	Cdk14	0.809332	5.88634	10.0742	1.92e-05	0.00078273	3.341	ENSMUSG00000028926
ENSMUSG00000073406.10	H2-Bl	0.616094	5.73796	10.0666	1.93e-05	0.00078273	3.34319	ENSMUSG00000073406
ENSMUSG00000024140.10	Epas1	2.10115	2.84921	10.0551	1.94e-05	0.000785618	3.54132	ENSMUSG00000024140
ENSMUSG00000025139.14	Tollip	0.586421	6.62859	10.0416	1.96e-05	0.000790295	3.28281	ENSMUSG00000025139
ENSMUSG00000025809.15	Itgb1	0.625252	8.74338	10.0189	1.99e-05	0.000799907	3.27198	ENSMUSG00000025809
ENSMUSG00000020841.5	Cpd	1.00377	6.66662	10.0096	2e-05	0.000801949	3.26179	ENSMUSG00000020841
ENSMUSG00000039196.2	Orm1	7.47775	-0.0565284	10.0061	2.01e-05	0.000801949	0.947598	ENSMUSG00000039196
ENSMUSG00000044749.13	Abca6	-0.964536	3.94976	-9.97506	2.05e-05	0.000813854	3.47234	ENSMUSG00000044749
ENSMUSG00000002332.16	Dhrs1	0.587576	5.16015	9.9788	2.04e-05	0.000813854	3.33112	ENSMUSG00000002332
ENSMUSG00000068263.11	Efcc1	4.42545	0.774356	9.96965	2.06e-05	0.000814392	2.44205	ENSMUSG00000068263
ENSMUSG00000029781.7	Fkbp9	2.54108	2.23524	9.96505	2.06e-05	0.000814493	3.37549	ENSMUSG00000029781
ENSMUSG00000001473.7	Tubb6	1.10132	4.06241	9.95007	2.08e-05	0.000820273	3.44551	ENSMUSG00000001473
ENSMUSG00000073402.11	Gm8909	0.865796	6.26427	9.93458	2.1e-05	0.000825087	3.22036	ENSMUSG00000073402
ENSMUSG00000033287.16	Kctd17	1.32147	3.16854	9.93258	2.11e-05	0.000825087	3.48382	ENSMUSG00000033287
ENSMUSG00000021114.9	Atp6v1d	0.498859	7.05009	9.9123	2.14e-05	0.000828161	3.18034	ENSMUSG00000021114
ENSMUSG00000025510.14	Cd151	0.902644	4.72323	9.91485	2.13e-05	0.000828161	3.34165	ENSMUSG00000025510
ENSMUSG00000005533.10	Igf1r	-0.631203	6.44489	-9.90575	2.15e-05	0.000828161	3.19069	ENSMUSG00000005533
ENSMUSG00000047554.14	Tmem41b	0.766414	5.20956	9.90548	2.15e-05	0.000828161	3.27631	ENSMUSG00000047554
ENSMUSG00000058997.8	Vwa8	1.21581	5.40237	9.92026	2.13e-05	0.000828161	3.27835	ENSMUSG00000058997
ENSMUSG00000032840.7	2410131K14Rik	0.686842	4.29406	9.89594	2.16e-05	0.000828728	3.37565	ENSMUSG00000032840
ENSMUSG00000026627.7	Pacc1	0.573573	5.5767	9.89966	2.15e-05	0.000828728	3.23455	ENSMUSG00000026627
ENSMUSG00000019528.18	Gyg	1.21496	6.23856	9.88593	2.17e-05	0.000829584	3.19082	ENSMUSG00000019528
ENSMUSG00000021365.15	Nedd9	-0.560246	5.95907	-9.88915	2.17e-05	0.000829584	3.20101	ENSMUSG00000021365
ENSMUSG00000034708.11	Grn	0.466567	9.73576	9.86234	2.21e-05	0.000840463	3.18455	ENSMUSG00000034708
ENSMUSG00000026956.15	Uap1l1	0.572708	6.80359	9.84353	2.24e-05	0.000848785	3.13435	ENSMUSG00000026956
ENSMUSG00000037692.14	Ahdc1	-0.633323	5.13445	-9.83561	2.25e-05	0.000850933	3.23289	ENSMUSG00000037692
ENSMUSG00000044042.19	Fmn1	1.90285	4.43464	9.82947	2.26e-05	0.000852068	3.3438	ENSMUSG00000044042
ENSMUSG00000040659.3	Efhd2	0.557994	7.53862	9.80795	2.29e-05	0.000862136	3.10243	ENSMUSG00000040659
ENSMUSG00000049225.14	Pdp1	0.888169	4.41057	9.79612	2.31e-05	0.000865156	3.29433	ENSMUSG00000049225
ENSMUSG00000034226.7	Rhov	3.74405	1.90996	9.79454	2.31e-05	0.000865156	3.06776	ENSMUSG00000034226
ENSMUSG00000022358.7	Fbxo32	0.932322	4.63983	9.78891	2.32e-05	0.000866054	3.26194	ENSMUSG00000022358
ENSMUSG00000066595.9	Flvcr1	1.46636	6.00041	9.75907	2.37e-05	0.000881325	3.11716	ENSMUSG00000066595
ENSMUSG00000021996.16	Esd	1.47122	7.37327	9.75497	2.38e-05	0.000881349	3.06925	ENSMUSG00000021996
ENSMUSG00000032905.5	Atg12	0.665403	5.84719	9.74569	2.39e-05	0.000882718	3.10296	ENSMUSG00000032905
ENSMUSG00000002944.15	Cd36	2.40131	7.5883	9.74031	2.4e-05	0.000882718	3.06801	ENSMUSG00000002944
ENSMUSG00000018774.13	Cd68	1.76639	8.12475	9.73858	2.4e-05	0.000882718	3.06117	ENSMUSG00000018774
ENSMUSG00000034412.13	Tbc1d10a	1.02391	4.23379	9.73257	2.41e-05	0.000882718	3.27254	ENSMUSG00000034412
ENSMUSG00000055912.8	Tmem150a	1.2904	2.13936	9.73305	2.41e-05	0.000882718	3.27775	ENSMUSG00000055912
ENSMUSG00000031924.4	Cyb5b	0.505492	7.3192	9.71823	2.44e-05	0.000886562	3.03557	ENSMUSG00000031924
ENSMUSG00000034353.14	Ramp1	-0.645191	5.98715	-9.72067	2.43e-05	0.000886562	3.07655	ENSMUSG00000034353
ENSMUSG00000050335.17	Lgals3	1.13018	10.3324	9.70188	2.46e-05	0.000891686	3.08552	ENSMUSG00000050335
ENSMUSG00000023927.15	Satb1	-0.688955	6.83337	-9.70225	2.46e-05	0.000891686	3.03056	ENSMUSG00000023927
ENSMUSG00000026600.12	Soat1	1.22942	8.71432	9.69633	2.47e-05	0.000892677	3.03709	ENSMUSG00000026600
ENSMUSG00000050860.6	Phospho1	2.08961	2.96041	9.68743	2.49e-05	0.000895718	3.31438	ENSMUSG00000050860
ENSMUSG00000074417.9	Gm14548	0.543441	6.11963	9.67086	2.52e-05	0.000896341	3.03029	ENSMUSG00000074417
ENSMUSG00000004451.14	Ralb	0.459033	5.60346	9.67143	2.52e-05	0.000896341	3.06374	ENSMUSG00000004451
ENSMUSG00000039960.5	Rhou	2.10827	1.21794	9.67369	2.51e-05	0.000896341	2.94594	ENSMUSG00000039960
ENSMUSG00000026207.16	Speg	2.7614	4.01173	9.67526	2.51e-05	0.000896341	3.29663	ENSMUSG00000026207
ENSMUSG00000003721.14	Insig2	0.612288	4.42992	9.65541	2.54e-05	0.000903488	3.1859	ENSMUSG00000003721
ENSMUSG00000028063.15	Lmna	1.86887	5.50766	9.64715	2.56e-05	0.000906234	3.0909	ENSMUSG00000028063
ENSMUSG00000028086.15	Fbxw7	0.590481	5.89859	9.63855	2.57e-05	0.000906828	3.01933	ENSMUSG00000028086
ENSMUSG00000026014.15	Raph1	0.743591	7.17849	9.63973	2.57e-05	0.000906828	2.97887	ENSMUSG00000026014
ENSMUSG00000030096.8	Slc6a6	0.626311	9.30392	9.62837	2.59e-05	0.000910806	2.99906	ENSMUSG00000030096
ENSMUSG00000037907.16	Ankrd13b	1.75094	4.09949	9.61005	2.62e-05	0.000916448	3.21777	ENSMUSG00000037907
ENSMUSG00000061132.13	Blnk	0.613479	5.73343	9.60297	2.64e-05	0.000916448	3.00438	ENSMUSG00000061132
ENSMUSG00000021279.5	Cdc42bpb	0.555057	6.64152	9.60389	2.63e-05	0.000916448	2.96008	ENSMUSG00000021279
ENSMUSG00000028048.11	Gba	0.666294	6.65895	9.59863	2.64e-05	0.000916448	2.95631	ENSMUSG00000028048
ENSMUSG00000034271.16	Jdp2	-0.733656	4.50655	-9.59309	2.65e-05	0.000916448	3.13398	ENSMUSG00000034271
ENSMUSG00000061143.15	Maml3	-0.684998	5.35661	-9.59509	2.65e-05	0.000916448	3.03341	ENSMUSG00000061143
ENSMUSG00000040813.16	Tex264	0.578059	4.97018	9.59883	2.64e-05	0.000916448	3.07581	ENSMUSG00000040813
ENSMUSG00000023274.14	Cd4	3.33348	3.60161	9.57999	2.68e-05	0.000922403	3.24852	ENSMUSG00000023274
ENSMUSG00000027223.15	Mapk8ip1	3.95895	0.727662	9.56423	2.71e-05	0.000928497	2.35157	ENSMUSG00000027223
ENSMUSG00000020901.13	Pik3r5	0.70295	7.53734	9.56307	2.71e-05	0.000928497	2.92009	ENSMUSG00000020901
ENSMUSG00000017390.15	Aldoc	1.80874	3.93702	9.53792	2.76e-05	0.000932927	3.18183	ENSMUSG00000017390
ENSMUSG00000103847.1	Gm20056	4.38195	-1.19928	9.54293	2.75e-05	0.000932927	0.955174	ENSMUSG00000103847
ENSMUSG00000024940.11	Ltbp3	2.18593	3.24201	9.5401	2.75e-05	0.000932927	3.22162	ENSMUSG00000024940
ENSMUSG00000024640.9	Psat1	-0.825596	6.31954	-9.54394	2.75e-05	0.000932927	2.92901	ENSMUSG00000024640
ENSMUSG00000034557.14	Zfyve9	1.09552	2.14487	9.54623	2.74e-05	0.000932927	3.16815	ENSMUSG00000034557
ENSMUSG00000005615.15	Pcyt1a	0.616691	7.81634	9.53314	2.77e-05	0.000933678	2.89888	ENSMUSG00000005615
ENSMUSG00000006589.8	Aprt	0.579681	4.94253	9.52574	2.78e-05	0.000933803	3.02492	ENSMUSG00000006589
ENSMUSG00000070462.4	Tlnrd1	0.626271	5.13915	9.52781	2.78e-05	0.000933803	3.0041	ENSMUSG00000070462
ENSMUSG00000022475.19	Hdac7	-0.618558	5.02863	-9.50152	2.83e-05	0.000947282	2.99865	ENSMUSG00000022475
ENSMUSG00000032120.11	C2cd2l	0.564653	5.12688	9.47832	2.87e-05	0.000950877	2.96731	ENSMUSG00000032120
ENSMUSG00000021182.16	Ccdc88c	-0.631767	5.89986	-9.47912	2.87e-05	0.000950877	2.90069	ENSMUSG00000021182
ENSMUSG00000027007.16	Itprid2	0.617942	7.67995	9.48428	2.86e-05	0.000950877	2.86079	ENSMUSG00000027007
ENSMUSG00000040354.14	Mars	-0.532535	6.70822	-9.48832	2.85e-05	0.000950877	2.87131	ENSMUSG00000040354
ENSMUSG00000009035.15	Tmem184b	0.57195	6.11156	9.47927	2.87e-05	0.000950877	2.88693	ENSMUSG00000009035
ENSMUSG00000030681.18	Mvp	0.561484	6.9726	9.47124	2.89e-05	0.000950905	2.85273	ENSMUSG00000030681
ENSMUSG00000032018.14	Sc5d	1.04393	6.40562	9.47257	2.89e-05	0.000950905	2.87279	ENSMUSG00000032018
ENSMUSG00000025340.14	Rabgef1	0.529918	4.92183	9.46686	2.9e-05	0.000951491	2.98267	ENSMUSG00000025340
ENSMUSG00000037370.13	Enpp1	1.88457	2.25622	9.45753	2.92e-05	0.000953505	3.10596	ENSMUSG00000037370
ENSMUSG00000031647.10	Mfap3l	1.36664	3.93232	9.45413	2.92e-05	0.000953505	3.11253	ENSMUSG00000031647
ENSMUSG00000036985.12	Zdhhc9	0.627489	5.6481	9.45338	2.92e-05	0.000953505	2.89834	ENSMUSG00000036985
ENSMUSG00000004568.13	Arhgef18	-0.565774	7.21321	-9.43994	2.95e-05	0.000960174	2.82684	ENSMUSG00000004568
ENSMUSG00000040616.3	Tmem51	0.849834	4.43632	9.42135	2.99e-05	0.000970406	3.01714	ENSMUSG00000040616
ENSMUSG00000048807.2	Slc35e4	1.28997	3.90609	9.38246	3.07e-05	0.000992467	3.06139	ENSMUSG00000048807
ENSMUSG00000039813.14	Tbc1d2	1.35382	4.01355	9.38532	3.07e-05	0.000992467	3.05371	ENSMUSG00000039813
ENSMUSG00000028849.17	Map7d1	0.545259	7.27978	9.36653	3.11e-05	0.00100044	2.76969	ENSMUSG00000028849
ENSMUSG00000078532.9	Nkain1	5.35227	-0.430135	9.36429	3.11e-05	0.00100044	1.18743	ENSMUSG00000078532
ENSMUSG00000004383.18	Large1	1.37652	5.02661	9.35797	3.13e-05	0.00100251	2.90961	ENSMUSG00000004383
ENSMUSG00000031996.17	Aplp2	1.29991	7.43576	9.34965	3.15e-05	0.00100362	2.76089	ENSMUSG00000031996
ENSMUSG00000028327.14	Stra6l	4.88297	2.73174	9.34985	3.14e-05	0.00100362	2.92226	ENSMUSG00000028327
ENSMUSG00000081534.3	Slc48a1	0.91999	7.07983	9.33489	3.18e-05	0.00101173	2.74942	ENSMUSG00000081534
ENSMUSG00000032540.16	Abhd5	0.873416	5.05426	9.32327	3.2e-05	0.00101527	2.86498	ENSMUSG00000032540
ENSMUSG00000028556.15	Dock7	0.659137	6.33764	9.32558	3.2e-05	0.00101527	2.75931	ENSMUSG00000028556
ENSMUSG00000024084.8	Qpct	1.89071	1.60492	9.3122	3.23e-05	0.00101873	2.88578	ENSMUSG00000024084
ENSMUSG00000044986.10	Tst	2.41542	1.63573	9.31182	3.23e-05	0.00101873	2.85729	ENSMUSG00000044986
ENSMUSG00000035914.11	Cd276	1.79501	2.03436	9.30778	3.24e-05	0.00101927	2.98042	ENSMUSG00000035914
ENSMUSG00000027555.8	Car13	2.68401	2.82733	9.30197	3.25e-05	0.00101929	3.04191	ENSMUSG00000027555
ENSMUSG00000039206.13	Daglb	1.45049	5.12641	9.30116	3.25e-05	0.00101929	2.85711	ENSMUSG00000039206
ENSMUSG00000000058.6	Cav2	1.1708	3.92256	9.28845	3.28e-05	0.00102613	2.98818	ENSMUSG00000000058
ENSMUSG00000023068.16	Nus1	0.830693	6.46246	9.2811	3.3e-05	0.00102668	2.72126	ENSMUSG00000023068
ENSMUSG00000090675.2	Olfr111	2.25082	3.70886	9.27807	3.31e-05	0.00102668	3.02288	ENSMUSG00000090675
ENSMUSG00000027993.16	Trim2	1.73873	1.98842	9.27791	3.31e-05	0.00102668	2.95612	ENSMUSG00000027993
ENSMUSG00000026628.13	Atf3	1.27067	6.6331	9.26086	3.35e-05	0.00102988	2.70497	ENSMUSG00000026628
ENSMUSG00000028300.14	C9orf72	0.968609	5.74043	9.26223	3.35e-05	0.00102988	2.75045	ENSMUSG00000028300
ENSMUSG00000031703.8	Itfg1	0.424454	6.25768	9.26062	3.35e-05	0.00102988	2.71105	ENSMUSG00000031703
ENSMUSG00000098188.1	Sowahc	0.723867	5.20973	9.26744	3.33e-05	0.00102988	2.80059	ENSMUSG00000098188
ENSMUSG00000032193.9	Ldlr	1.22473	7.73203	9.25373	3.37e-05	0.00103188	2.68588	ENSMUSG00000032193
ENSMUSG00000029175.17	Slc35f6	0.872581	6.29028	9.25149	3.37e-05	0.00103188	2.70598	ENSMUSG00000029175
ENSMUSG00000046908.5	Ltb4r1	-0.868927	3.426	-9.22742	3.43e-05	0.00104734	2.98506	ENSMUSG00000046908
ENSMUSG00000025791.18	Pgm1	0.640198	4.83778	9.21708	3.46e-05	0.00105271	2.80586	ENSMUSG00000025791
ENSMUSG00000023992.14	Trem2	2.39953	5.90799	9.21153	3.47e-05	0.0010545	2.74347	ENSMUSG00000023992
ENSMUSG00000023009.14	Nckap5l	1.20003	4.32283	9.20629	3.48e-05	0.00105607	2.87933	ENSMUSG00000023009
ENSMUSG00000003546.10	Klc4	0.869629	4.71148	9.17505	3.56e-05	0.0010751	2.79521	ENSMUSG00000003546
ENSMUSG00000026123.11	Plekhb2	0.558679	7.15674	9.17808	3.55e-05	0.0010751	2.62404	ENSMUSG00000026123
ENSMUSG00000058454.15	Dhcr7	1.15117	5.5054	9.15262	3.62e-05	0.00108797	2.69051	ENSMUSG00000058454
ENSMUSG00000018846.8	Pank3	0.555379	7.32312	9.14772	3.63e-05	0.00108797	2.59936	ENSMUSG00000018846
ENSMUSG00000035725.13	Prkx	0.78553	6.79765	9.15023	3.62e-05	0.00108797	2.6091	ENSMUSG00000035725
ENSMUSG00000070737.10	Tmem35b	0.782306	3.08567	9.14603	3.64e-05	0.00108797	2.94384	ENSMUSG00000070737
ENSMUSG00000071068.7	Treml2	-0.710138	5.35248	-9.11134	3.73e-05	0.00111301	2.66527	ENSMUSG00000071068
ENSMUSG00000040747.9	Cd53	0.793893	8.77468	9.09975	3.76e-05	0.00111987	2.5795	ENSMUSG00000040747
ENSMUSG00000021143.10	Pacs2	0.398143	7.47746	9.08306	3.8e-05	0.00113095	2.54797	ENSMUSG00000021143
ENSMUSG00000030161.8	Gabarapl1	0.641071	6.43404	9.06532	3.85e-05	0.00113553	2.55201	ENSMUSG00000030161
ENSMUSG00000018395.19	Kif3a	1.85013	4.10201	9.06842	3.85e-05	0.00113553	2.82192	ENSMUSG00000018395
ENSMUSG00000026923.15	Notch1	-0.576738	7.40196	-9.0691	3.84e-05	0.00113553	2.53766	ENSMUSG00000026923
ENSMUSG00000029819.6	Npy	4.98854	3.91388	9.06666	3.85e-05	0.00113553	2.88761	ENSMUSG00000029819
ENSMUSG00000042705.9	Commd10	0.680245	4.04372	9.05386	3.89e-05	0.0011425	2.78886	ENSMUSG00000042705
ENSMUSG00000026456.18	Cyb5r1	0.522177	5.06408	9.03971	3.93e-05	0.00114816	2.63733	ENSMUSG00000026456
ENSMUSG00000020021.4	Fgd6	1.71099	4.3898	9.02763	3.96e-05	0.00114816	2.75083	ENSMUSG00000020021
ENSMUSG00000010051.15	Hyal1	2.25756	2.43824	9.03229	3.95e-05	0.00114816	2.83932	ENSMUSG00000010051
ENSMUSG00000049327.17	Kmt5a	0.555883	6.6342	9.0232	3.97e-05	0.00114816	2.51133	ENSMUSG00000049327
ENSMUSG00000091512.5	Lamtor3	0.698076	5.72941	9.02746	3.96e-05	0.00114816	2.56303	ENSMUSG00000091512
ENSMUSG00000036006.20	Ripor2	-0.640469	6.835	-9.02379	3.97e-05	0.00114816	2.50789	ENSMUSG00000036006
ENSMUSG00000049624.14	Slc17a5	0.513556	5.1938	9.03544	3.94e-05	0.00114816	2.61817	ENSMUSG00000049624
ENSMUSG00000056153.15	Socs6	0.653996	6.05627	9.03649	3.94e-05	0.00114816	2.54737	ENSMUSG00000056153
ENSMUSG00000028646.16	Rragc	0.896562	7.12412	9.01584	3.99e-05	0.00115185	2.49854	ENSMUSG00000028646
ENSMUSG00000031785.16	Adgrg1	-1.39146	5.292	-9.00662	4.02e-05	0.00115713	2.60985	ENSMUSG00000031785
ENSMUSG00000023827.8	Agpat4	1.12819	3.76184	8.98672	4.08e-05	0.00116344	2.77891	ENSMUSG00000023827
ENSMUSG00000089715.12	Cbx6	-0.636958	5.46587	-8.98467	4.09e-05	0.00116344	2.55267	ENSMUSG00000089715
ENSMUSG00000033960.6	Jcad	1.17391	2.87582	8.98458	4.09e-05	0.00116344	2.83431	ENSMUSG00000033960
ENSMUSG00000052688.12	Rab7b	1.04449	7.68866	8.98723	4.08e-05	0.00116344	2.47472	ENSMUSG00000052688
ENSMUSG00000020400.17	Tnip1	0.699644	6.32266	8.99093	4.07e-05	0.00116344	2.49792	ENSMUSG00000020400
ENSMUSG00000027999.15	Pla2g12a	0.796793	2.96209	8.96473	4.15e-05	0.00117794	2.81707	ENSMUSG00000027999
ENSMUSG00000068267.5	Cenpb	0.559162	6.7095	8.95931	4.16e-05	0.00117964	2.45827	ENSMUSG00000068267
ENSMUSG00000057561.10	Eif1a	0.587323	6.27481	8.957	4.17e-05	0.00117964	2.47215	ENSMUSG00000057561
ENSMUSG00000027465.13	Tbc1d20	0.654555	7.09098	8.95052	4.19e-05	0.00118277	2.44474	ENSMUSG00000027465
ENSMUSG00000029238.11	Clock	0.504465	6.2907	8.92894	4.26e-05	0.00118586	2.44829	ENSMUSG00000029238
ENSMUSG00000019088.13	Dnase1l1	0.521864	6.09681	8.93637	4.23e-05	0.00118586	2.46397	ENSMUSG00000019088
ENSMUSG00000019883.11	Echdc1	0.797834	4.17204	8.93384	4.24e-05	0.00118586	2.6815	ENSMUSG00000019883
ENSMUSG00000014361.5	Mertk	2.16289	5.2149	8.92884	4.26e-05	0.00118586	2.58842	ENSMUSG00000014361
ENSMUSG00000021242.9	Npc2	0.929029	9.12915	8.93906	4.22e-05	0.00118586	2.46123	ENSMUSG00000021242
ENSMUSG00000050965.14	Prkca	-0.650911	6.05786	-8.92708	4.26e-05	0.00118586	2.46095	ENSMUSG00000050965
ENSMUSG00000030894.5	Tpp1	1.09659	7.43099	8.94308	4.21e-05	0.00118586	2.43961	ENSMUSG00000030894
ENSMUSG00000027313.3	Chac1	-1.41433	4.22801	-8.91002	4.32e-05	0.00119439	2.67346	ENSMUSG00000027313
ENSMUSG00000020598.16	Nrcam	1.86507	0.420623	8.90891	4.32e-05	0.00119439	2.22956	ENSMUSG00000020598
ENSMUSG00000026696.15	Vamp4	0.513827	5.91634	8.90974	4.32e-05	0.00119439	2.45335	ENSMUSG00000026696
ENSMUSG00000033880.11	Lgals3bp	1.52683	7.48134	8.89017	4.38e-05	0.00120848	2.40055	ENSMUSG00000033880
ENSMUSG00000028542.17	Slc6a9	-1.1755	4.67881	-8.88684	4.39e-05	0.00120897	2.58649	ENSMUSG00000028542
ENSMUSG00000019960.8	Dusp6	-0.758387	6.48726	-8.87333	4.43e-05	0.00121312	2.39807	ENSMUSG00000019960
ENSMUSG00000062515.3	Fabp4	3.60167	4.7868	8.8683	4.45e-05	0.00121312	2.66959	ENSMUSG00000062515
ENSMUSG00000031447.7	Lamp1	1.23791	9.53056	8.87005	4.44e-05	0.00121312	2.41829	ENSMUSG00000031447
ENSMUSG00000019055.15	Plod1	1.34962	5.33914	8.86292	4.47e-05	0.00121312	2.4864	ENSMUSG00000019055
ENSMUSG00000037318.10	Traf3ip3	-0.489248	5.51403	-8.87052	4.44e-05	0.00121312	2.45459	ENSMUSG00000037318
ENSMUSG00000040560.10	Wdr7	1.03774	6.89789	8.86534	4.46e-05	0.00121312	2.38239	ENSMUSG00000040560
ENSMUSG00000044452.10	Zfp507	-0.944734	3.92771	-8.86905	4.45e-05	0.00121312	2.66762	ENSMUSG00000044452
ENSMUSG00000016496.7	Cd274	1.76132	6.30207	8.847	4.52e-05	0.00122501	2.40146	ENSMUSG00000016496
ENSMUSG00000062901.3	Klhl24	-0.406821	7.82165	-8.84014	4.54e-05	0.00122877	2.35575	ENSMUSG00000062901
ENSMUSG00000022558.16	Mroh1	0.749331	6.96985	8.83366	4.57e-05	0.0012322	2.35292	ENSMUSG00000022558
ENSMUSG00000020085.15	Aifm2	2.20028	2.61138	8.81183	4.64e-05	0.0012498	2.70174	ENSMUSG00000020085
ENSMUSG00000035105.5	Egln3	-0.928801	2.86738	-8.79567	4.7e-05	0.00125484	2.6967	ENSMUSG00000035105
ENSMUSG00000050708.16	Ftl1	1.23234	12.2388	8.79658	4.69e-05	0.00125484	2.45178	ENSMUSG00000050708
ENSMUSG00000032946.16	Rasgrp2	-0.800466	6.01457	-8.7974	4.69e-05	0.00125484	2.36104	ENSMUSG00000032946
ENSMUSG00000028955.3	Vamp3	0.435697	6.56628	8.80317	4.67e-05	0.00125484	2.33594	ENSMUSG00000028955
ENSMUSG00000032366.15	Tpm1	0.722429	6.15867	8.79268	4.71e-05	0.00125515	2.34665	ENSMUSG00000032366
ENSMUSG00000055943.5	Emc7	0.585621	5.77546	8.77087	4.78e-05	0.00127316	2.35198	ENSMUSG00000055943
ENSMUSG00000037148.8	Arhgap10	1.36937	5.3165	8.74826	4.87e-05	0.0012913	2.3974	ENSMUSG00000037148
ENSMUSG00000049723.14	Mmp12	2.27136	8.05982	8.74661	4.87e-05	0.0012913	2.29266	ENSMUSG00000049723
ENSMUSG00000030259.12	Rassf8	2.16021	5.18917	8.73783	4.9e-05	0.00129724	2.44	ENSMUSG00000030259
ENSMUSG00000024423.6	Impact	0.992393	6.4239	8.71759	4.98e-05	0.00131445	2.27554	ENSMUSG00000024423
ENSMUSG00000029119.9	Man2b2	0.471336	6.82419	8.70875	5.01e-05	0.00131582	2.25179	ENSMUSG00000029119
ENSMUSG00000022517.17	Mgrn1	0.455332	6.41678	8.70837	5.01e-05	0.00131582	2.26386	ENSMUSG00000022517
ENSMUSG00000034744.13	Nagk	0.559972	5.16631	8.71226	5e-05	0.00131582	2.36389	ENSMUSG00000034744
ENSMUSG00000020260.9	Pofut2	0.65948	4.5501	8.70453	5.03e-05	0.00131704	2.44341	ENSMUSG00000020260
ENSMUSG00000030980.17	Knop1	1.1162	6.46663	8.69008	5.08e-05	0.00132881	2.25278	ENSMUSG00000030980
ENSMUSG00000021190.14	Lgmn	0.745743	7.9536	8.68443	5.1e-05	0.00132932	2.23033	ENSMUSG00000021190
ENSMUSG00000022186.14	Oxct1	0.696607	7.57899	8.68441	5.1e-05	0.00132932	2.22725	ENSMUSG00000022186
ENSMUSG00000059895.13	Ptp4a3	-0.625266	6.10568	-8.67708	5.13e-05	0.00133409	2.25488	ENSMUSG00000059895
ENSMUSG00000032860.5	P2ry2	1.78691	3.50191	8.67307	5.15e-05	0.00133554	2.57807	ENSMUSG00000032860
ENSMUSG00000020592.14	Sdc1	1.5886	5.21678	8.66819	5.17e-05	0.00133787	2.35351	ENSMUSG00000020592
ENSMUSG00000025351.14	Cd63	2.14581	7.65014	8.64934	5.24e-05	0.0013532	2.21048	ENSMUSG00000025351
ENSMUSG00000006301.17	Tmbim1	0.790051	6.41691	8.64797	5.25e-05	0.0013532	2.21631	ENSMUSG00000006301
ENSMUSG00000055013.16	Agap1	0.953859	5.50358	8.63568	5.29e-05	0.00136318	2.27197	ENSMUSG00000055013
ENSMUSG00000066441.14	Rdh11	0.758533	4.88022	8.63061	5.31e-05	0.0013658	2.33863	ENSMUSG00000066441
ENSMUSG00000089872.10	Rps6kc1	0.715724	4.6763	8.62799	5.33e-05	0.0013659	2.36438	ENSMUSG00000089872
ENSMUSG00000001794.13	Capns1	0.435896	7.36734	8.62301	5.35e-05	0.00136834	2.17518	ENSMUSG00000001794
ENSMUSG00000031176.8	Dynlt3	0.970014	5.44931	8.61558	5.38e-05	0.00136834	2.26145	ENSMUSG00000031176
ENSMUSG00000025584.17	Pde8a	0.888448	3.89725	8.61635	5.37e-05	0.00136834	2.47108	ENSMUSG00000025584
ENSMUSG00000053746.8	Ptrh1	1.5496	1.50924	8.62013	5.36e-05	0.00136834	2.45227	ENSMUSG00000053746
ENSMUSG00000018507.16	Trpv2	0.520085	7.32767	8.61196	5.39e-05	0.00136951	2.16638	ENSMUSG00000018507
ENSMUSG00000037196.6	Pacrg	3.4732	0.0436417	8.60487	5.42e-05	0.00137208	1.6527	ENSMUSG00000037196
ENSMUSG00000026880.11	Stom	1.27056	6.76058	8.6045	5.42e-05	0.00137208	2.17461	ENSMUSG00000026880
ENSMUSG00000024644.17	Cndp2	1.16846	7.34277	8.59782	5.45e-05	0.00137367	2.15872	ENSMUSG00000024644
ENSMUSG00000021669.15	Col4a3bp	0.752139	7.12876	8.59555	5.46e-05	0.00137367	2.15528	ENSMUSG00000021669
ENSMUSG00000030662.10	Ipo5	0.770299	7.71071	8.59774	5.45e-05	0.00137367	2.15642	ENSMUSG00000030662
ENSMUSG00000024639.5	Gnaq	0.522921	6.9363	8.58619	5.5e-05	0.00138087	2.14864	ENSMUSG00000024639
ENSMUSG00000028583.14	Pdpn	3.79582	1.73396	8.57551	5.54e-05	0.00138952	2.31728	ENSMUSG00000028583
ENSMUSG00000026463.17	Atp2b4	-0.722314	7.9281	-8.55461	5.63e-05	0.00140392	2.12258	ENSMUSG00000026463
ENSMUSG00000001627.12	Ifrd1	1.25076	6.23252	8.5549	5.63e-05	0.00140392	2.1546	ENSMUSG00000001627
ENSMUSG00000028860.13	Sytl1	-1.22736	2.20532	-8.55787	5.62e-05	0.00140392	2.50942	ENSMUSG00000028860
ENSMUSG00000037280.12	Galnt6	1.56205	6.40008	8.55095	5.65e-05	0.00140439	2.14851	ENSMUSG00000037280
ENSMUSG00000038615.17	Nfe2l1	0.488881	7.6139	8.54932	5.65e-05	0.00140439	2.11485	ENSMUSG00000038615
ENSMUSG00000058046.1	4933430I17Rik	2.98516	-0.306801	8.54165	5.69e-05	0.00140818	1.5145	ENSMUSG00000058046
ENSMUSG00000037351.9	Actr1b	0.576117	6.63405	8.52907	5.74e-05	0.00140818	2.10843	ENSMUSG00000037351
ENSMUSG00000060791.15	Gmfg	-0.597027	5.63796	-8.53461	5.72e-05	0.00140818	2.17041	ENSMUSG00000060791
ENSMUSG00000038811.13	Gngt2	0.502196	5.59767	8.53225	5.73e-05	0.00140818	2.16955	ENSMUSG00000038811
ENSMUSG00000021579.4	Lrrc14b	5.57742	2.9839	8.52417	5.76e-05	0.00140818	2.39156	ENSMUSG00000021579
ENSMUSG00000007458.14	M6pr	0.473998	8.44021	8.53685	5.71e-05	0.00140818	2.11453	ENSMUSG00000007458
ENSMUSG00000035183.14	Slc24a5	1.90692	1.87159	8.52463	5.76e-05	0.00140818	2.43761	ENSMUSG00000035183
ENSMUSG00000052310.9	Slc39a1	0.719743	6.86483	8.5356	5.71e-05	0.00140818	2.10911	ENSMUSG00000052310
ENSMUSG00000056952.13	Tatdn2	0.595676	6.59072	8.52541	5.76e-05	0.00140818	2.1068	ENSMUSG00000056952
ENSMUSG00000037580.10	Gch1	0.85582	3.57293	8.51885	5.79e-05	0.00140879	2.43283	ENSMUSG00000037580
ENSMUSG00000033105.12	Lss	1.28337	5.54107	8.51925	5.78e-05	0.00140879	2.18106	ENSMUSG00000033105
ENSMUSG00000064210.7	Ano6	0.601212	6.68669	8.51303	5.81e-05	0.00140997	2.09358	ENSMUSG00000064210
ENSMUSG00000028557.10	Rnf11	0.730809	5.47958	8.51536	5.8e-05	0.00140997	2.17005	ENSMUSG00000028557
ENSMUSG00000021403.3	Serpinb9b	3.11433	1.78579	8.50434	5.85e-05	0.00141427	2.34634	ENSMUSG00000021403
ENSMUSG00000079428.8	Tceal7	5.97644	-2.52225	8.50452	5.85e-05	0.00141427	-0.35677	ENSMUSG00000079428
ENSMUSG00000029470.15	P2rx4	0.837241	6.65852	8.49487	5.89e-05	0.001422	2.08087	ENSMUSG00000029470
ENSMUSG00000041945.12	Mfsd9	1.48259	1.16669	8.48779	5.92e-05	0.00142463	2.29086	ENSMUSG00000041945
ENSMUSG00000003992.15	Ssbp2	-0.566833	5.16099	-8.4895	5.92e-05	0.00142463	2.18294	ENSMUSG00000003992
ENSMUSG00000034731.11	Dgkh	0.767132	5.22498	8.4681	6.01e-05	0.00144371	2.15975	ENSMUSG00000034731
ENSMUSG00000027012.15	Dync1i2	0.368599	6.85514	8.45613	6.07e-05	0.00145446	2.04049	ENSMUSG00000027012
ENSMUSG00000022309.9	Angpt1	-1.13391	3.64489	-8.44013	6.15e-05	0.00146984	2.36815	ENSMUSG00000022309
ENSMUSG00000020611.14	Gna13	0.50324	8.11486	8.43229	6.18e-05	0.00147611	2.02153	ENSMUSG00000020611
ENSMUSG00000057315.14	Arhgap24	2.2176	4.29884	8.42515	6.22e-05	0.00148163	2.3084	ENSMUSG00000057315
ENSMUSG00000079625.2	Tm4sf19	2.81576	0.74796	8.41779	6.25e-05	0.00148743	1.99583	ENSMUSG00000079625
ENSMUSG00000034254.17	Agpat1	0.441	6.2863	8.40602	6.31e-05	0.00149309	2.01735	ENSMUSG00000034254
ENSMUSG00000008036.11	Ap2s1	0.479142	5.85315	8.41003	6.29e-05	0.00149309	2.04626	ENSMUSG00000008036
ENSMUSG00000039691.10	Tspan10	6.16532	-0.96167	8.40788	6.3e-05	0.00149309	0.342285	ENSMUSG00000039691
ENSMUSG00000098112.8	Bin2	-0.480847	6.72551	-8.40228	6.33e-05	0.00149478	1.99899	ENSMUSG00000098112
ENSMUSG00000025330.6	Padi4	-1.33334	3.23892	-8.39815	6.35e-05	0.00149693	2.37815	ENSMUSG00000025330
ENSMUSG00000031007.2	Atp6ap2	0.678146	7.3974	8.38551	6.41e-05	0.00150899	1.97685	ENSMUSG00000031007
ENSMUSG00000020777.16	Acox1	0.485778	6.46656	8.38155	6.43e-05	0.00151098	1.98927	ENSMUSG00000020777
ENSMUSG00000034997.5	Htr2a	2.63381	1.3153	8.36395	6.52e-05	0.00152906	2.17632	ENSMUSG00000034997
ENSMUSG00000071637.5	Cebpd	-0.716429	4.88829	-8.35701	6.55e-05	0.00152932	2.11187	ENSMUSG00000071637
ENSMUSG00000023965.13	Fbxl17	0.45591	5.21417	8.36135	6.53e-05	0.00152932	2.06589	ENSMUSG00000023965
ENSMUSG00000031700.11	Gpt2	-0.754706	4.7947	-8.35812	6.55e-05	0.00152932	2.12718	ENSMUSG00000031700
ENSMUSG00000068040.10	Tm9sf4	0.680354	6.52076	8.34485	6.62e-05	0.00154115	1.95723	ENSMUSG00000068040
ENSMUSG00000002897.5	Il17ra	-0.51433	7.70322	-8.3385	6.65e-05	0.00154531	1.93766	ENSMUSG00000002897
ENSMUSG00000053253.16	Ndfip2	0.809269	4.9678	8.33693	6.66e-05	0.00154531	2.08442	ENSMUSG00000053253
ENSMUSG00000026012.2	Cd28	0.934007	7.4352	8.32639	6.71e-05	0.00154719	1.92778	ENSMUSG00000026012
ENSMUSG00000039286.12	Fndc3b	0.629161	6.49525	8.30691	6.81e-05	0.00154719	1.92545	ENSMUSG00000039286
ENSMUSG00000029919.5	Hpgds	0.469743	7.77055	8.31476	6.77e-05	0.00154719	1.91769	ENSMUSG00000029919
ENSMUSG00000073725.8	Lmbrd1	0.70919	6.26096	8.3083	6.81e-05	0.00154719	1.93749	ENSMUSG00000073725
ENSMUSG00000039704.7	Lmbrd2	0.94365	6.45097	8.32472	6.72e-05	0.00154719	1.94521	ENSMUSG00000039704
ENSMUSG00000024679.10	Ms4a6d	1.38326	5.63052	8.31768	6.76e-05	0.00154719	2.00585	ENSMUSG00000024679
ENSMUSG00000075705.12	Msrb1	1.28543	6.29371	8.33132	6.68e-05	0.00154719	1.96349	ENSMUSG00000075705
ENSMUSG00000020857.11	Nme2	0.443534	6.75253	8.30866	6.8e-05	0.00154719	1.918	ENSMUSG00000020857
ENSMUSG00000037062.13	Sh3glb1	0.653079	7.77186	8.31522	6.77e-05	0.00154719	1.9184	ENSMUSG00000037062
ENSMUSG00000041362.17	Shtn1	0.459829	7.15082	8.30874	6.8e-05	0.00154719	1.91131	ENSMUSG00000041362
ENSMUSG00000030805.14	Stx4a	0.385367	6.284	8.31191	6.79e-05	0.00154719	1.93722	ENSMUSG00000030805
ENSMUSG00000028420.13	Tmem38b	1.27661	3.92902	8.32175	6.73e-05	0.00154719	2.23835	ENSMUSG00000028420
ENSMUSG00000048677.9	Tpcn2	0.900609	5.17677	8.32374	6.72e-05	0.00154719	2.04801	ENSMUSG00000048677
ENSMUSG00000035273.14	Hpse	0.838622	6.93033	8.2939	6.88e-05	0.00155251	1.90429	ENSMUSG00000035273
ENSMUSG00000031839.7	Hsbp1	0.638219	5.77806	8.29516	6.88e-05	0.00155251	1.9562	ENSMUSG00000031839
ENSMUSG00000089809.9	Rasgef1b	0.729799	5.97567	8.29782	6.86e-05	0.00155251	1.94537	ENSMUSG00000089809
ENSMUSG00000043668.13	Tox3	-1.41006	2.03089	-8.29633	6.87e-05	0.00155251	2.30564	ENSMUSG00000043668
ENSMUSG00000042272.17	Sestd1	1.2129	5.63542	8.28855	6.91e-05	0.00155639	1.97543	ENSMUSG00000042272
ENSMUSG00000000881.12	Dlg3	1.72173	1.94145	8.27207	7e-05	0.00157133	2.27521	ENSMUSG00000000881
ENSMUSG00000024143.15	Rhoq	0.802698	5.97301	8.27212	7e-05	0.00157133	1.92469	ENSMUSG00000024143
ENSMUSG00000018567.14	Gabarap	0.427147	8.03135	8.25965	7.07e-05	0.00158404	1.87313	ENSMUSG00000018567
ENSMUSG00000005873.6	Reep5	0.427206	7.46947	8.25573	7.09e-05	0.00158533	1.86507	ENSMUSG00000005873
ENSMUSG00000000958.10	Slc7a7	1.30805	2.81194	8.25437	7.1e-05	0.00158533	2.28963	ENSMUSG00000000958
ENSMUSG00000029998.14	Pcyox1	0.690147	6.2932	8.24976	7.12e-05	0.00158844	1.88556	ENSMUSG00000029998
ENSMUSG00000020818.16	Mfsd11	0.763828	5.73805	8.24601	7.15e-05	0.00159049	1.91935	ENSMUSG00000020818
ENSMUSG00000029201.14	Ugdh	0.483153	5.67929	8.23893	7.19e-05	0.00159671	1.91429	ENSMUSG00000029201
ENSMUSG00000049719.14	Prss46	5.01272	-1.5423	8.23664	7.2e-05	0.00159696	0.220773	ENSMUSG00000049719
ENSMUSG00000005686.17	Ampd3	1.14603	4.69736	8.2192	7.3e-05	0.00161252	2.0336	ENSMUSG00000005686
ENSMUSG00000025804.5	Ccr1	-0.491827	7.11667	-8.21595	7.32e-05	0.00161252	1.83244	ENSMUSG00000025804
ENSMUSG00000020120.15	Plek	0.501289	8.82254	8.21936	7.3e-05	0.00161252	1.85345	ENSMUSG00000020120
ENSMUSG00000009291.13	Pttg1ip	0.494141	6.20309	8.21658	7.31e-05	0.00161252	1.85992	ENSMUSG00000009291
ENSMUSG00000033530.8	Ttc7b	0.63586	5.5067	8.20648	7.37e-05	0.00162193	1.90443	ENSMUSG00000033530
ENSMUSG00000019087.13	Atp6ap1	0.621707	8.06573	8.19252	7.45e-05	0.00163406	1.81595	ENSMUSG00000019087
ENSMUSG00000025757.13	Hspa4l	0.523536	5.86821	8.19269	7.45e-05	0.00163406	1.86002	ENSMUSG00000025757
ENSMUSG00000056692.13	Ilrun	0.367652	7.28369	8.19083	7.46e-05	0.00163406	1.80869	ENSMUSG00000056692
ENSMUSG00000026317.7	Cln8	0.776139	6.85662	8.1884	7.48e-05	0.00163454	1.81417	ENSMUSG00000026317
ENSMUSG00000030515.9	Tarsl2	0.697194	3.36417	8.18001	7.53e-05	0.00164274	2.18167	ENSMUSG00000030515
ENSMUSG00000032388.7	Spg21	0.383643	6.11778	8.14301	7.75e-05	0.00168881	1.79999	ENSMUSG00000032388
ENSMUSG00000097328.7	Tnfsf12	2.07187	4.55505	8.1288	7.84e-05	0.0017052	2.01958	ENSMUSG00000097328
ENSMUSG00000021476.9	Habp4	0.65531	4.06229	8.12139	7.88e-05	0.0017125	2.03714	ENSMUSG00000021476
ENSMUSG00000054455.5	Vapb	0.791312	6.50304	8.11892	7.9e-05	0.00171311	1.76402	ENSMUSG00000054455
ENSMUSG00000026421.14	Csrp1	0.601506	6.00887	8.10741	7.97e-05	0.00172055	1.77723	ENSMUSG00000026421
ENSMUSG00000019982.15	Myb	-0.884899	6.30276	-8.10782	7.97e-05	0.00172055	1.76512	ENSMUSG00000019982
ENSMUSG00000021706.14	Zfyve16	0.390149	5.87407	8.10839	7.97e-05	0.00172055	1.78516	ENSMUSG00000021706
ENSMUSG00000039497.8	Dse	0.758846	5.77214	8.10256	8e-05	0.00172444	1.79245	ENSMUSG00000039497
ENSMUSG00000027253.15	Lrp4	2.16506	3.02823	8.10015	8.02e-05	0.00172499	2.1672	ENSMUSG00000027253
ENSMUSG00000032733.6	Snx33	1.20026	3.97914	8.09356	8.06e-05	0.00173131	2.03927	ENSMUSG00000032733
ENSMUSG00000028111.4	Ctsk	2.60066	1.8045	8.06312	8.26e-05	0.00176339	2.07993	ENSMUSG00000028111
ENSMUSG00000044716.12	Dok7	4.50716	-0.554185	8.0618	8.27e-05	0.00176339	0.881757	ENSMUSG00000044716
ENSMUSG00000027955.16	Gask1b	1.03827	5.58998	8.06061	8.28e-05	0.00176339	1.77822	ENSMUSG00000027955
ENSMUSG00000025856.15	Pdgfa	2.00427	3.48446	8.06506	8.25e-05	0.00176339	2.101	ENSMUSG00000025856
ENSMUSG00000031696.9	Vps35	0.391029	7.76951	8.06406	8.25e-05	0.00176339	1.70025	ENSMUSG00000031696
ENSMUSG00000033713.12	Foxn3	-0.381791	6.53603	-8.05789	8.29e-05	0.00176443	1.70722	ENSMUSG00000033713
ENSMUSG00000062944.4	9130023H24Rik	-0.607792	3.68283	-8.04943	8.35e-05	0.00177361	2.03335	ENSMUSG00000062944
ENSMUSG00000037613.16	Tnfrsf23	1.90105	2.64747	8.04169	8.4e-05	0.00178183	2.13084	ENSMUSG00000037613
ENSMUSG00000036943.9	Rab8b	0.48658	8.07763	8.03747	8.43e-05	0.00178506	1.68038	ENSMUSG00000036943
ENSMUSG00000026426.10	Arl8a	0.632257	6.42186	8.01925	8.56e-05	0.00179744	1.6786	ENSMUSG00000026426
ENSMUSG00000000605.9	Clcn4	0.399788	6.68536	8.02008	8.55e-05	0.00179744	1.66889	ENSMUSG00000000605
ENSMUSG00000032330.7	Cox7a2	0.426616	5.67619	8.01846	8.56e-05	0.00179744	1.72246	ENSMUSG00000032330
ENSMUSG00000025586.17	Cpeb1	4.52483	1.22984	8.02528	8.51e-05	0.00179744	1.71529	ENSMUSG00000025586
ENSMUSG00000048787.13	Dcun1d3	0.840523	4.48068	8.01696	8.57e-05	0.00179744	1.88518	ENSMUSG00000048787
ENSMUSG00000011752.7	Pgam1	0.847695	7.98763	8.01521	8.58e-05	0.00179744	1.66043	ENSMUSG00000011752
ENSMUSG00000020334.6	Slc22a4	2.3012	2.76171	8.02369	8.52e-05	0.00179744	2.11653	ENSMUSG00000020334
ENSMUSG00000027712.13	Anxa5	0.662112	8.51033	8.01069	8.61e-05	0.00180118	1.66452	ENSMUSG00000027712
ENSMUSG00000038642.10	Ctss	1.05432	10.4099	8.00301	8.67e-05	0.00180673	1.71756	ENSMUSG00000038642
ENSMUSG00000030094.8	Xpc	-0.486735	5.49418	-8.00331	8.67e-05	0.00180673	1.72795	ENSMUSG00000030094
ENSMUSG00000028811.11	Yars	-0.531876	6.42493	-7.99644	8.71e-05	0.0018135	1.65818	ENSMUSG00000028811
ENSMUSG00000028973.18	Abcb8	0.506932	4.47545	7.99292	8.74e-05	0.00181584	1.8583	ENSMUSG00000028973
ENSMUSG00000022965.8	Ifngr2	0.38582	7.37581	7.98689	8.78e-05	0.00182187	1.63001	ENSMUSG00000022965
ENSMUSG00000019966.18	Kitl	3.10153	2.02227	7.98059	8.83e-05	0.00182833	2.02839	ENSMUSG00000019966
ENSMUSG00000039952.15	Dag1	0.401662	6.37326	7.96231	8.96e-05	0.00185135	1.62901	ENSMUSG00000039952
ENSMUSG00000058672.7	Tubb2a	0.530463	5.94202	7.96128	8.96e-05	0.00185135	1.65245	ENSMUSG00000058672
ENSMUSG00000035778.17	Ggta1	0.450154	7.07222	7.95721	8.99e-05	0.00185461	1.60553	ENSMUSG00000035778
ENSMUSG00000020787.14	P2rx1	-1.24487	2.61055	-7.94159	9.11e-05	0.00187204	2.04959	ENSMUSG00000020787
ENSMUSG00000029759.9	Pon3	2.34845	3.6306	7.94264	9.1e-05	0.00187204	1.99568	ENSMUSG00000029759
ENSMUSG00000079685.10	Ulbp1	0.776698	5.71195	7.93997	9.12e-05	0.00187204	1.65489	ENSMUSG00000079685
ENSMUSG00000001175.15	Calm1	0.424672	9.2297	7.93245	9.18e-05	0.00187776	1.61375	ENSMUSG00000001175
ENSMUSG00000036587.13	Fut7	-0.643836	4.90112	-7.93354	9.17e-05	0.00187776	1.74474	ENSMUSG00000036587
ENSMUSG00000037416.13	Dmxl1	0.354529	7.6828	7.91987	9.27e-05	0.00189413	1.57182	ENSMUSG00000037416
ENSMUSG00000020572.8	Nampt	0.527921	7.04489	7.91238	9.33e-05	0.00190279	1.56633	ENSMUSG00000020572
ENSMUSG00000052456.9	Asna1	0.508491	5.42712	7.89695	9.44e-05	0.00192388	1.64023	ENSMUSG00000052456
ENSMUSG00000024286.8	Ccny	0.439253	6.92789	7.88804	9.51e-05	0.00193495	1.54598	ENSMUSG00000024286
ENSMUSG00000060802.8	B2m	0.671899	9.972	7.88536	9.53e-05	0.00193626	1.59726	ENSMUSG00000060802
ENSMUSG00000005949.9	Ctns	0.478811	5.87526	7.87021	9.65e-05	0.00195735	1.57567	ENSMUSG00000005949
ENSMUSG00000034341.17	Wbp2	0.488903	6.73595	7.86523	9.69e-05	0.00196236	1.53019	ENSMUSG00000034341
ENSMUSG00000078945.10	Naip2	0.813441	6.49598	7.8545	9.78e-05	0.00197666	1.53052	ENSMUSG00000078945
ENSMUSG00000060477.14	Irak2	0.434544	6.01256	7.84481	9.85e-05	0.0019864	1.54329	ENSMUSG00000060477
ENSMUSG00000030761.16	Myo7a	1.16569	4.09413	7.84579	9.85e-05	0.0019864	1.80845	ENSMUSG00000030761
ENSMUSG00000030329.11	Pianp	3.01318	1.58348	7.83641	9.92e-05	0.00199115	1.86223	ENSMUSG00000030329
ENSMUSG00000019877.10	Serinc1	0.569697	7.42881	7.83792	9.91e-05	0.00199115	1.49761	ENSMUSG00000019877
ENSMUSG00000001750.16	Tcirg1	0.647899	8.47905	7.83998	9.89e-05	0.00199115	1.51178	ENSMUSG00000001750
ENSMUSG00000032202.11	Rab27a	-0.593204	6.89285	-7.8332	9.95e-05	0.00199342	1.49898	ENSMUSG00000032202
ENSMUSG00000013483.14	Card14	7.25527	0.894865	7.82136	0.000100448	0.00200688	0.911807	ENSMUSG00000013483
ENSMUSG00000072620.3	Slfn2	0.594575	7.35528	7.82307	0.000100308	0.00200688	1.48441	ENSMUSG00000072620
ENSMUSG00000050989.9	Selenon	0.802251	4.60506	7.80916	0.000101458	0.00202405	1.68208	ENSMUSG00000050989
ENSMUSG00000035722.15	Abca7	-0.452592	7.42013	-7.80634	0.000101694	0.00202575	1.46906	ENSMUSG00000035722
ENSMUSG00000022462.7	Slc38a2	-0.44099	8.41958	-7.78928	0.000103129	0.0020513	1.46459	ENSMUSG00000022462
ENSMUSG00000075033.4	Nxpe3	-0.698353	4.89087	-7.77652	0.000104218	0.00206992	1.60816	ENSMUSG00000075033
ENSMUSG00000049580.12	Tsku	1.69944	2.08486	7.77043	0.000104742	0.00207726	1.91072	ENSMUSG00000049580
ENSMUSG00000022353.10	Mtss1	0.439679	6.64098	7.76524	0.000105191	0.00208309	1.4425	ENSMUSG00000022353
ENSMUSG00000038387.9	Rras	0.613854	3.69831	7.76335	0.000105355	0.00208328	1.78532	ENSMUSG00000038387
ENSMUSG00000014198.15	Zfp385c	2.00953	1.64948	7.74644	0.000106836	0.00210945	1.85059	ENSMUSG00000014198
ENSMUSG00000021303.14	Gng4	4.0789	0.0936794	7.74368	0.00010708	0.00211118	1.14771	ENSMUSG00000021303
ENSMUSG00000052713.9	Zfp608	-0.470029	6.09052	-7.74139	0.000107283	0.00211209	1.44626	ENSMUSG00000052713
ENSMUSG00000038893.12	Fam117a	-0.615075	5.98793	-7.7359	0.000107771	0.00211861	1.4495	ENSMUSG00000038893
ENSMUSG00000031591.14	Asah1	0.387208	8.25831	7.7284	0.000108441	0.00212248	1.40621	ENSMUSG00000031591
ENSMUSG00000001986.16	Gria3	-0.790151	7.17045	-7.73036	0.000108266	0.00212248	1.40345	ENSMUSG00000001986
ENSMUSG00000022350.7	Washc5	0.519939	6.89529	7.72953	0.00010834	0.00212248	1.40403	ENSMUSG00000022350
ENSMUSG00000032883.15	Acsl3	1.6544	4.23696	7.72238	0.000108983	0.00212687	1.69486	ENSMUSG00000032883
ENSMUSG00000021697.12	Depdc1b	-0.560409	3.83174	-7.72066	0.000109139	0.00212687	1.72782	ENSMUSG00000021697
ENSMUSG00000019810.15	Fuca2	0.358074	7.65677	7.72137	0.000109075	0.00212687	1.39266	ENSMUSG00000019810
ENSMUSG00000081723.1	Gm15931	1.45103	1.17815	7.7092	0.00011018	0.00214281	1.77016	ENSMUSG00000081723
ENSMUSG00000042870.15	Tom1	0.451817	6.06476	7.70816	0.000110275	0.00214281	1.41657	ENSMUSG00000042870
ENSMUSG00000063406.11	Tmed5	0.388292	7.06805	7.70448	0.000110613	0.00214628	1.37767	ENSMUSG00000063406
ENSMUSG00000038523.10	1700003F12Rik	2.46768	-0.935199	7.70211	0.00011083	0.0021465	0.859543	ENSMUSG00000038523
ENSMUSG00000044229.9	Nxpe4	-0.851891	5.375	-7.70088	0.000110944	0.0021465	1.47867	ENSMUSG00000044229
ENSMUSG00000019872.13	Smpdl3a	2.27981	5.78291	7.69915	0.000111103	0.0021465	1.48465	ENSMUSG00000019872
ENSMUSG00000004207.14	Psap	0.900111	12.9919	7.69677	0.000111323	0.00214766	1.53798	ENSMUSG00000004207
ENSMUSG00000026385.16	Dbi	0.82203	5.5669	7.69364	0.000111613	0.00215019	1.44833	ENSMUSG00000026385
ENSMUSG00000023044.2	Csad	-0.653736	4.30709	-7.68382	0.000112527	0.00215837	1.61839	ENSMUSG00000023044
ENSMUSG00000071662.4	Polr2g	0.482321	4.81223	7.68234	0.000112666	0.00215837	1.52906	ENSMUSG00000071662
ENSMUSG00000029560.12	Snx8	0.596033	5.65463	7.6822	0.000112679	0.00215837	1.42553	ENSMUSG00000029560
ENSMUSG00000023147.17	Wrb	1.07211	4.08797	7.68431	0.000112482	0.00215837	1.66458	ENSMUSG00000023147
ENSMUSG00000034620.17	Rxylt1	0.559669	4.13962	7.67885	0.000112994	0.00216133	1.63893	ENSMUSG00000034620
ENSMUSG00000034216.12	Vps18	0.456836	6.52814	7.67673	0.000113193	0.00216206	1.36591	ENSMUSG00000034216
ENSMUSG00000034187.18	Nsf	0.391003	6.75563	7.67254	0.000113589	0.00216655	1.35458	ENSMUSG00000034187
ENSMUSG00000015714.11	Cers2	0.533819	7.28114	7.66592	0.000114216	0.00217544	1.34149	ENSMUSG00000015714
ENSMUSG00000020829.9	Slc46a1	2.63917	0.7905	7.65043	0.000115702	0.00220062	1.56519	ENSMUSG00000020829
ENSMUSG00000018752.19	Tnfsfm13	1.50496	3.23595	7.64847	0.000115891	0.00220111	1.76365	ENSMUSG00000018752
ENSMUSG00000050967.5	Creg2	2.35827	3.2463	7.64231	0.000116488	0.00220934	1.7791	ENSMUSG00000050967
ENSMUSG00000020864.13	Ankrd40	0.448533	6.09756	7.63947	0.000116765	0.00221147	1.35182	ENSMUSG00000020864
ENSMUSG00000025509.15	Pnpla2	0.620938	6.04557	7.63455	0.000117246	0.00221747	1.3522	ENSMUSG00000025509
ENSMUSG00000055128.15	Cgrrf1	0.653424	3.50087	7.63069	0.000117626	0.00221841	1.69886	ENSMUSG00000055128
ENSMUSG00000026986.14	Hnmt	2.85619	1.51676	7.63226	0.000117471	0.00221841	1.7108	ENSMUSG00000026986
ENSMUSG00000029767.16	Calu	0.430083	6.42483	7.62718	0.000117971	0.00221881	1.32425	ENSMUSG00000029767
ENSMUSG00000022125.7	Cln5	0.663181	6.60697	7.62713	0.000117976	0.00221881	1.31882	ENSMUSG00000022125
ENSMUSG00000043157.8	Arl11	0.90739	5.69724	7.62292	0.000118392	0.00222047	1.37313	ENSMUSG00000043157
ENSMUSG00000044629.5	Cnrip1	3.08428	1.78604	7.6229	0.000118394	0.00222047	1.73606	ENSMUSG00000044629
ENSMUSG00000037960.11	Card19	0.494011	5.41986	7.59984	0.000120704	0.00225578	1.37252	ENSMUSG00000037960
ENSMUSG00000000149.10	Gna12	0.388149	6.55497	7.59745	0.000120947	0.00225578	1.2918	ENSMUSG00000000149
ENSMUSG00000025795.8	Rassf3	0.417753	6.90015	7.59821	0.00012087	0.00225578	1.28299	ENSMUSG00000025795
ENSMUSG00000026970.16	Rbms1	0.453891	7.12065	7.60095	0.000120592	0.00225578	1.28239	ENSMUSG00000026970
ENSMUSG00000037405.8	Icam1	0.494324	6.28026	7.59029	0.000121676	0.00226483	1.29706	ENSMUSG00000037405
ENSMUSG00000013846.10	St3gal1	0.541763	7.45755	7.58938	0.000121769	0.00226483	1.27095	ENSMUSG00000013846
ENSMUSG00000049422.7	Chchd10	1.59134	2.32362	7.58324	0.000122399	0.00227341	1.76587	ENSMUSG00000049422
ENSMUSG00000000489.7	Pdgfb	0.999975	5.39806	7.57965	0.000122769	0.00227413	1.36737	ENSMUSG00000000489
ENSMUSG00000031586.17	Rbpms	0.871332	3.65149	7.57959	0.000122775	0.00227413	1.63545	ENSMUSG00000031586
ENSMUSG00000031788.14	Kifc3	1.19064	2.37875	7.5719	0.000123571	0.00228573	1.75445	ENSMUSG00000031788
ENSMUSG00000034656.18	Cacna1a	1.76112	2.08645	7.56872	0.000123903	0.00228872	1.75078	ENSMUSG00000034656
ENSMUSG00000045763.8	Basp1	1.26708	6.43427	7.56349	0.00012445	0.00228989	1.27405	ENSMUSG00000045763
ENSMUSG00000025232.8	Hexa	0.858368	8.5012	7.56324	0.000124476	0.00228989	1.26047	ENSMUSG00000025232
ENSMUSG00000019790.17	Stxbp5	0.921471	6.8836	7.5643	0.000124365	0.00228989	1.25578	ENSMUSG00000019790
ENSMUSG00000031021.13	Tmem9b	0.703782	5.3922	7.55567	0.000125273	0.0023014	1.33861	ENSMUSG00000031021
ENSMUSG00000017670.16	Elmo2	-0.401072	7.35281	-7.5508	0.000125788	0.00230772	1.23496	ENSMUSG00000017670
ENSMUSG00000071528.4	Atp5md	0.486569	5.76587	7.54482	0.000126424	0.00231622	1.28835	ENSMUSG00000071528
ENSMUSG00000018909.15	Arrb1	0.522218	8.26843	7.52026	0.000129076	0.0023616	1.21506	ENSMUSG00000018909
ENSMUSG00000089669.7	Tnfsf13	2.15759	2.61185	7.51809	0.000129313	0.00236272	1.70898	ENSMUSG00000089669
ENSMUSG00000022351.14	Sqle	1.08694	6.62107	7.51605	0.000129537	0.0023636	1.21977	ENSMUSG00000022351
ENSMUSG00000025702.15	44628	1.03894	4.98212	7.51363	0.000129802	0.00236525	1.36384	ENSMUSG00000025702
ENSMUSG00000006179.9	Prss16	-1.06126	2.77028	-7.50611	0.000130631	0.00237713	1.6784	ENSMUSG00000006179
ENSMUSG00000040006.13	Ginm1	0.546659	4.65482	7.4985	0.000131477	0.00238273	1.38802	ENSMUSG00000040006
ENSMUSG00000040699.13	Limd2	-0.442904	6.89029	-7.49787	0.000131547	0.00238273	1.19055	ENSMUSG00000040699
ENSMUSG00000014444.17	Piezo1	1.00416	7.94145	7.4993	0.000131387	0.00238273	1.19213	ENSMUSG00000014444
ENSMUSG00000028249.15	Sdcbp	0.918438	8.64995	7.49604	0.000131752	0.00238273	1.20154	ENSMUSG00000028249
ENSMUSG00000028799.15	Zfp362	-0.425399	5.48467	-7.4954	0.000131823	0.00238273	1.26918	ENSMUSG00000028799
ENSMUSG00000032024.10	Clmp	2.63664	0.90137	7.49273	0.000132122	0.00238493	1.4936	ENSMUSG00000032024
ENSMUSG00000030930.14	Chst15	-0.705556	4.51783	-7.48888	0.000132555	0.00238953	1.40735	ENSMUSG00000030930
ENSMUSG00000015143.15	Actn1	0.566879	6.92945	7.48617	0.00013286	0.00239184	1.17921	ENSMUSG00000015143
ENSMUSG00000033306.15	Lpp	0.675578	6.54309	7.47135	0.000134544	0.00240968	1.17648	ENSMUSG00000033306
ENSMUSG00000031349.4	Nsdhl	1.02474	4.77994	7.47115	0.000134567	0.00240968	1.35491	ENSMUSG00000031349
ENSMUSG00000032377.8	Plscr4	2.15548	1.05189	7.47146	0.000134531	0.00240968	1.54498	ENSMUSG00000032377
ENSMUSG00000014353.15	Tmem87b	0.830119	5.70331	7.47545	0.000134076	0.00240968	1.2345	ENSMUSG00000014353
ENSMUSG00000052142.15	Rasal3	-0.537119	6.74806	-7.46402	0.000135386	0.00242112	1.16296	ENSMUSG00000052142
ENSMUSG00000006818.5	Sod2	0.763221	6.53979	7.45522	0.000136404	0.00242983	1.16234	ENSMUSG00000006818
ENSMUSG00000038497.7	Tmco3	0.563416	4.60568	7.45514	0.000136414	0.00242983	1.35668	ENSMUSG00000038497
ENSMUSG00000027746.13	Ufm1	0.45126	5.7494	7.4571	0.000136187	0.00242983	1.2077	ENSMUSG00000027746
ENSMUSG00000041236.8	Vps41	0.350105	6.527	7.45076	0.000136924	0.00243568	1.15622	ENSMUSG00000041236
ENSMUSG00000030272.15	Camk1	1.56809	4.80621	7.44906	0.000137123	0.00243601	1.35336	ENSMUSG00000030272
ENSMUSG00000029403.14	Cdkl2	2.5032	1.71326	7.43293	0.000139023	0.00246652	1.60414	ENSMUSG00000029403
ENSMUSG00000036155.13	Mgat5	0.823775	6.86887	7.42957	0.000139422	0.00247012	1.12944	ENSMUSG00000036155
ENSMUSG00000030657.11	Xylt1	1.60396	5.74124	7.42814	0.000139593	0.00247012	1.20919	ENSMUSG00000030657
ENSMUSG00000031490.6	Eif4ebp1	-0.413146	5.56571	-7.42598	0.000139851	0.00247143	1.19607	ENSMUSG00000031490
ENSMUSG00000029772.17	Ahcyl2	0.413024	6.85476	7.42389	0.000140102	0.00247262	1.12142	ENSMUSG00000029772
ENSMUSG00000028447.11	Dctn3	0.403631	5.04197	7.42005	0.000140563	0.00247751	1.25281	ENSMUSG00000028447
ENSMUSG00000016349.10	Eef1a2	4.56259	1.45882	7.41725	0.000140899	0.00248019	1.40414	ENSMUSG00000016349
ENSMUSG00000029462.18	Vps29	0.497613	5.75685	7.41221	0.000141509	0.00248767	1.16555	ENSMUSG00000029462
ENSMUSG00000009654.4	Oit3	2.86877	1.70182	7.39033	0.000144187	0.00253145	1.55854	ENSMUSG00000009654
ENSMUSG00000024725.13	Ostf1	0.36004	7.33011	7.38863	0.000144398	0.00253185	1.08265	ENSMUSG00000024725
ENSMUSG00000035296.14	Sgcg	0.945826	2.79323	7.37773	0.000145755	0.00255232	1.56328	ENSMUSG00000035296
ENSMUSG00000028007.13	Snx7	2.15118	2.49734	7.37107	0.000146592	0.00256364	1.58897	ENSMUSG00000028007
ENSMUSG00000029064.15	Gnb1	0.362287	8.3281	7.36777	0.000147009	0.0025676	1.07266	ENSMUSG00000029064
ENSMUSG00000054932.6	Afp	2.81706	-0.199389	7.36185	0.000147759	0.00257736	0.996582	ENSMUSG00000054932
ENSMUSG00000116429.1	Ddit3	-4.11149	-3.36897	-7.35515	0.000148614	0.00257891	-0.815189	ENSMUSG00000116429
ENSMUSG00000033769.16	Exoc6b	0.566108	5.3089	7.35565	0.000148551	0.00257891	1.15948	ENSMUSG00000033769
ENSMUSG00000032220.10	Myo1e	1.68518	4.64188	7.35771	0.000148287	0.00257891	1.30017	ENSMUSG00000032220
ENSMUSG00000040661.6	Rad54l2	-0.378136	7.27385	-7.35605	0.000148499	0.00257891	1.05229	ENSMUSG00000040661
ENSMUSG00000031971.15	Ccsap	0.693578	2.7387	7.34824	0.000149502	0.00259098	1.53977	ENSMUSG00000031971
ENSMUSG00000024085.13	Man2a1	0.466363	7.17673	7.34448	0.000149987	0.00259605	1.04178	ENSMUSG00000024085
ENSMUSG00000006599.13	Gtf2h1	0.408217	6.1341	7.33767	0.000150871	0.00260132	1.06802	ENSMUSG00000006599
ENSMUSG00000000628.10	Hk2	0.333092	7.28277	7.33815	0.000150809	0.00260132	1.03476	ENSMUSG00000000628
ENSMUSG00000020644.9	Id2	0.857431	7.49217	7.34023	0.000150538	0.00260132	1.03893	ENSMUSG00000020644
ENSMUSG00000030047.14	Arhgap25	0.361399	6.9367	7.32086	0.000153077	0.00260417	1.02198	ENSMUSG00000030047
ENSMUSG00000056737.14	Capg	1.51291	7.23029	7.31778	0.000153486	0.00260417	1.02562	ENSMUSG00000056737
ENSMUSG00000034480.18	Diaph2	0.37677	6.85902	7.32707	0.000152257	0.00260417	1.0296	ENSMUSG00000034480
ENSMUSG00000032966.14	Fkbp1a	0.555117	6.61061	7.32323	0.000152765	0.00260417	1.03375	ENSMUSG00000032966
ENSMUSG00000030067.17	Foxp1	-0.416583	7.42062	-7.319	0.000153324	0.00260417	1.01711	ENSMUSG00000030067
ENSMUSG00000030054.4	Gp9	-1.36904	1.03799	-7.33151	0.000151675	0.00260417	1.46874	ENSMUSG00000030054
ENSMUSG00000071478.6	H2ac7	-0.4793	5.59194	-7.32704	0.000152262	0.00260417	1.10113	ENSMUSG00000071478
ENSMUSG00000004880.11	Lbr	-0.448079	7.94689	-7.32142	0.000153003	0.00260417	1.02334	ENSMUSG00000004880
ENSMUSG00000036620.14	Mgat4b	0.623954	5.55734	7.32815	0.000152117	0.00260417	1.10665	ENSMUSG00000036620
ENSMUSG00000020189.15	Osbpl8	0.980328	9.09085	7.33327	0.000151445	0.00260417	1.06042	ENSMUSG00000020189
ENSMUSG00000041064.13	Pif1	-0.663301	3.32693	-7.32666	0.000152313	0.00260417	1.45391	ENSMUSG00000041064
ENSMUSG00000117310.2	Ptp4a1	0.613748	7.21468	7.31729	0.00015355	0.00260417	1.01656	ENSMUSG00000117310
ENSMUSG00000040945.13	Rcc2	-0.530673	8.18518	-7.32266	0.000152839	0.00260417	1.028	ENSMUSG00000040945
ENSMUSG00000031532.6	Saraf	0.374628	7.00807	7.31209	0.000154244	0.00261264	1.01252	ENSMUSG00000031532
ENSMUSG00000075054.5	Yae1d1	0.400268	4.80301	7.30884	0.000154678	0.00261669	1.18498	ENSMUSG00000075054
ENSMUSG00000025877.14	Hk3	1.38434	6.81643	7.30166	0.000155643	0.00262972	1.01643	ENSMUSG00000025877
ENSMUSG00000032436.17	Cmtm7	-0.564943	6.73587	-7.29201	0.00015695	0.00264533	1.00086	ENSMUSG00000032436
ENSMUSG00000029223.12	Uchl1	2.27785	0.805612	7.29194	0.00015696	0.00264533	1.35113	ENSMUSG00000029223
ENSMUSG00000029484.12	Anxa3	0.894072	6.5375	7.2858	0.000157798	0.00265613	1.00344	ENSMUSG00000029484
ENSMUSG00000035473.10	Galm	1.32789	2.33916	7.28419	0.000158019	0.00265653	1.51414	ENSMUSG00000035473
ENSMUSG00000042380.8	Smim12	0.511444	3.98332	7.28189	0.000158334	0.0026585	1.30417	ENSMUSG00000042380
ENSMUSG00000031389.17	Arhgap4	-0.484767	6.641	-7.27367	0.000159469	0.00266807	0.985633	ENSMUSG00000031389
ENSMUSG00000039716.12	Dock3	5.02374	2.48756	7.27346	0.000159498	0.00266807	1.45817	ENSMUSG00000039716
ENSMUSG00000017707.9	Serinc3	-0.50242	9.80278	-7.27505	0.000159278	0.00266807	1.02819	ENSMUSG00000017707
ENSMUSG00000007867.9	Ift43	1.3838	1.23721	7.26258	0.000161014	0.00268731	1.44766	ENSMUSG00000007867
ENSMUSG00000026640.12	Plxna2	3.43697	4.82271	7.26234	0.000161047	0.00268731	1.29576	ENSMUSG00000026640
ENSMUSG00000036853.5	Mcoln3	5.14198	0.722186	7.26007	0.000161366	0.0026893	0.967933	ENSMUSG00000036853
ENSMUSG00000052102.15	Gnpda1	0.55638	6.54414	7.25649	0.00016187	0.00269275	0.972394	ENSMUSG00000052102
ENSMUSG00000049526.8	Tmem202	3.15529	-0.801653	7.25575	0.000161973	0.00269275	0.616172	ENSMUSG00000049526
ENSMUSG00000004567.16	Mcoln1	0.442516	5.71125	7.23632	0.00016474	0.00273212	1.00204	ENSMUSG00000004567
ENSMUSG00000041313.14	Slc7a1	-0.537682	7.2001	-7.23627	0.000164747	0.00273212	0.939245	ENSMUSG00000041313
ENSMUSG00000023021.15	Cers5	0.337483	6.25239	7.22957	0.000165714	0.00273858	0.958201	ENSMUSG00000023021
ENSMUSG00000040133.2	Gpr176	2.1354	1.42039	7.22934	0.000165747	0.00273858	1.42437	ENSMUSG00000040133
ENSMUSG00000026342.10	Slc35f5	1.13525	4.49183	7.23043	0.000165589	0.00273858	1.18264	ENSMUSG00000026342
ENSMUSG00000020458.16	Rtn4	0.587213	8.12658	7.22773	0.00016598	0.00273908	0.936248	ENSMUSG00000020458
ENSMUSG00000039195.4	1110008P14Rik	0.863847	3.85771	7.22289	0.000166684	0.00274453	1.27806	ENSMUSG00000039195
ENSMUSG00000051146.2	Camk2n2	2.22407	-0.320749	7.22265	0.000166718	0.00274453	0.931585	ENSMUSG00000051146
ENSMUSG00000022971.18	Ifnar2	-0.504099	8.34214	-7.21994	0.000167114	0.00274768	0.932344	ENSMUSG00000022971
ENSMUSG00000037966.15	Ninj1	1.25479	5.78622	7.21571	0.000167733	0.00275451	0.991919	ENSMUSG00000037966
ENSMUSG00000039153.17	Runx2	-0.647705	8.87238	-7.21114	0.000168404	0.00275917	0.936613	ENSMUSG00000039153
ENSMUSG00000020167.14	Tcf3	-0.428988	6.03861	-7.21099	0.000168427	0.00275917	0.953703	ENSMUSG00000020167
ENSMUSG00000006717.7	Acot13	0.603051	3.85516	7.20636	0.000169111	0.00276069	1.25767	ENSMUSG00000006717
ENSMUSG00000037419.9	Endod1	0.712799	5.36851	7.20343	0.000169545	0.00276069	1.01045	ENSMUSG00000037419
ENSMUSG00000026815.14	Gfi1b	-1.50822	2.16068	-7.20371	0.000169503	0.00276069	1.45044	ENSMUSG00000026815
ENSMUSG00000035969.15	Rusc2	1.5188	4.8748	7.20499	0.000169314	0.00276069	1.11108	ENSMUSG00000035969
ENSMUSG00000020590.16	Snx13	0.352532	6.55936	7.20381	0.000169488	0.00276069	0.920323	ENSMUSG00000020590
ENSMUSG00000061666.6	Gdpd1	2.20599	3.2011	7.19714	0.000170482	0.0027726	1.3894	ENSMUSG00000061666
ENSMUSG00000018286.6	Psmb6	0.601556	6.09424	7.19145	0.000171334	0.00278309	0.932325	ENSMUSG00000018286
ENSMUSG00000021665.9	Hexb	0.391903	6.97459	7.1878	0.000171883	0.00278865	0.893892	ENSMUSG00000021665
ENSMUSG00000027610.17	Gss	0.59455	3.73476	7.18423	0.000172424	0.00279405	1.25756	ENSMUSG00000027610
ENSMUSG00000073492.2	Gm10521	0.92343	3.82276	7.18223	0.000172726	0.00279559	1.24746	ENSMUSG00000073492
ENSMUSG00000005370.4	Msh6	-0.480782	6.5494	-7.17748	0.000173448	0.00279761	0.896214	ENSMUSG00000005370
ENSMUSG00000020453.17	Patz1	-0.541933	6.35252	-7.17822	0.000173335	0.00279761	0.905677	ENSMUSG00000020453
ENSMUSG00000032112.10	Trappc4	0.437423	5.04517	7.1773	0.000173474	0.00279761	1.02337	ENSMUSG00000032112
ENSMUSG00000005893.14	Nr2c2	-0.301198	7.21549	-7.17191	0.000174298	0.00280753	0.875858	ENSMUSG00000005893
ENSMUSG00000028367.5	Txn1	0.759788	7.3585	7.16774	0.000174939	0.00281449	0.873153	ENSMUSG00000028367
ENSMUSG00000041801.5	Phlda3	1.61048	2.47849	7.16302	0.000175666	0.00281944	1.40567	ENSMUSG00000041801
ENSMUSG00000032422.17	Snx14	0.462208	5.07634	7.1633	0.000175623	0.00281944	1.0059	ENSMUSG00000032422
ENSMUSG00000038508.7	Gdf15	3.95647	3.71034	7.15637	0.000176697	0.00283262	1.36869	ENSMUSG00000038508
ENSMUSG00000016239.11	Lonrf3	2.25047	3.93894	7.14904	0.000177841	0.00284756	1.24981	ENSMUSG00000016239
ENSMUSG00000009894.15	Snap47	0.892847	3.47972	7.14548	0.0001784	0.00285314	1.26835	ENSMUSG00000009894
ENSMUSG00000039678.12	Tbc1d13	0.375358	6.40802	7.13685	0.000179762	0.0028715	0.861583	ENSMUSG00000039678
ENSMUSG00000031932.14	Gpr83	4.36037	-0.178208	7.12977	0.000180888	0.00287924	0.652467	ENSMUSG00000031932
ENSMUSG00000056204.8	Pgpep1	0.951359	4.73094	7.13019	0.000180823	0.00287924	1.03996	ENSMUSG00000056204
ENSMUSG00000020432.12	Tcn2	0.759082	5.97637	7.13127	0.000180649	0.00287924	0.884016	ENSMUSG00000020432
ENSMUSG00000000555.8	Itga5	1.26354	6.35137	7.12805	0.000181163	0.00288022	0.86558	ENSMUSG00000000555
ENSMUSG00000004698.11	Hdac9	-0.643739	4.97543	-7.12444	0.000181742	0.00288601	0.988565	ENSMUSG00000004698
ENSMUSG00000025934.15	Gsta3	1.5678	1.63763	7.12237	0.000182075	0.00288789	1.36976	ENSMUSG00000025934
ENSMUSG00000029311.16	Hsd17b11	0.451748	6.36869	7.11286	0.000183612	0.00290884	0.840452	ENSMUSG00000029311
ENSMUSG00000020661.15	Dnmt3a	1.51277	7.57219	7.10814	0.00018438	0.00291417	0.820678	ENSMUSG00000020661
ENSMUSG00000021596.16	Mctp1	0.919731	5.41508	7.10814	0.000184381	0.00291417	0.917745	ENSMUSG00000021596
ENSMUSG00000040713.12	Creg1	1.32434	8.64343	7.1057	0.000184778	0.00291703	0.831451	ENSMUSG00000040713
ENSMUSG00000002871.14	Tpra1	0.72546	5.76619	7.10126	0.000185507	0.0029251	0.871036	ENSMUSG00000002871
ENSMUSG00000021814.17	Anxa7	0.324009	6.87001	7.08995	0.000187376	0.00292676	0.800656	ENSMUSG00000021814
ENSMUSG00000024456.16	Diaph1	0.311868	8.36872	7.09447	0.000186626	0.00292676	0.810707	ENSMUSG00000024456
ENSMUSG00000074802.11	Gas2l3	0.491801	7.13465	7.0884	0.000187633	0.00292676	0.7958	ENSMUSG00000074802
ENSMUSG00000028986.12	Klhl7	0.468966	4.67548	7.0906	0.000187268	0.00292676	0.999461	ENSMUSG00000028986
ENSMUSG00000027282.17	Mtch2	0.430984	6.1141	7.08765	0.000187758	0.00292676	0.828901	ENSMUSG00000027282
ENSMUSG00000021224.15	Numb	0.544107	5.46886	7.08748	0.000187786	0.00292676	0.883901	ENSMUSG00000021224
ENSMUSG00000041845.11	Rhod	1.94262	0.882293	7.0893	0.000187483	0.00292676	1.23892	ENSMUSG00000041845
ENSMUSG00000037926.15	Ssh2	-0.486928	8.06375	-7.09877	0.000185916	0.00292676	0.810457	ENSMUSG00000037926
ENSMUSG00000024349.10	Tmem173	-0.547153	7.08955	-7.0909	0.000187217	0.00292676	0.799636	ENSMUSG00000024349
ENSMUSG00000020422.14	Tns3	0.543142	8.54684	7.09189	0.000187054	0.00292676	0.812358	ENSMUSG00000020422
ENSMUSG00000037138.18	Aff3	-0.570265	6.90846	-7.08426	0.000188324	0.00293151	0.796266	ENSMUSG00000037138
ENSMUSG00000039318.12	Rab3gap2	0.761448	7.01589	7.08305	0.000188526	0.00293151	0.794065	ENSMUSG00000039318
ENSMUSG00000021578.17	Ccdc127	0.344821	5.97223	7.08141	0.000188801	0.0029324	0.831241	ENSMUSG00000021578
ENSMUSG00000031441.15	Atp11a	0.820307	5.66582	7.06908	0.000190879	0.00296099	0.850611	ENSMUSG00000031441
ENSMUSG00000041268.17	Dmxl2	1.48375	6.22672	7.0666	0.000191301	0.00296099	0.817785	ENSMUSG00000041268
ENSMUSG00000021676.10	Iqgap2	-0.484379	8.27725	-7.0671	0.000191215	0.00296099	0.782854	ENSMUSG00000021676
ENSMUSG00000027534.16	Snx16	0.7544	3.30208	7.06441	0.000191673	0.00296334	1.21716	ENSMUSG00000027534
ENSMUSG00000029177.9	Cenpa	-0.382691	5.5416	-7.06301	0.000191913	0.00296364	0.851314	ENSMUSG00000029177
ENSMUSG00000015711.8	Prune1	0.490297	4.86768	7.05986	0.00019245	0.00296695	0.938245	ENSMUSG00000015711
ENSMUSG00000024870.6	Rab1b	0.371035	6.7897	7.05917	0.000192568	0.00296695	0.772731	ENSMUSG00000024870
ENSMUSG00000020100.15	Slc29a3	0.346684	8.39626	7.05553	0.000193193	0.00297318	0.773243	ENSMUSG00000020100
ENSMUSG00000022604.18	Cep97	-0.388552	4.90717	-7.03839	0.000196166	0.00301205	0.910576	ENSMUSG00000022604
ENSMUSG00000041757.17	Plekha6	-0.540039	4.28415	-7.03868	0.000196115	0.00301205	1.02192	ENSMUSG00000041757
ENSMUSG00000037217.15	Syn1	2.123	1.07437	7.03532	0.000196704	0.00301688	1.22586	ENSMUSG00000037217
ENSMUSG00000069873.4	4930438A08Rik	2.64534	0.453484	7.03039	0.000197571	0.00302015	1.04298	ENSMUSG00000069873
ENSMUSG00000038717.8	Atp5l	0.374398	6.62298	7.02773	0.000198041	0.00302015	0.746861	ENSMUSG00000038717
ENSMUSG00000037933.16	Bicd2	0.342552	6.89058	7.02905	0.000197807	0.00302015	0.740592	ENSMUSG00000037933
ENSMUSG00000011884.13	Gltp	0.361086	7.87429	7.02792	0.000198008	0.00302015	0.738418	ENSMUSG00000011884
ENSMUSG00000032788.15	Pdxk	0.686755	7.37538	7.02762	0.00019806	0.00302015	0.736041	ENSMUSG00000032788
ENSMUSG00000075702.9	Selenom	1.32	2.02252	7.02647	0.000198263	0.00302015	1.2991	ENSMUSG00000075702
ENSMUSG00000059495.14	Arhgef12	1.22668	5.33558	7.01102	0.00020102	0.00305868	0.843679	ENSMUSG00000059495
ENSMUSG00000025324.8	Atp10a	-0.425919	4.94569	-7.00601	0.000201923	0.0030655	0.873778	ENSMUSG00000025324
ENSMUSG00000005667.8	Mthfd2	-0.522691	6.97343	-7.00623	0.000201884	0.0030655	0.718115	ENSMUSG00000005667
ENSMUSG00000001018.15	Snapin	0.416139	5.16551	7.00063	0.000202898	0.00307683	0.834661	ENSMUSG00000001018
ENSMUSG00000001687.15	Ubl3	0.430037	7.49315	6.99937	0.000203126	0.00307683	0.707358	ENSMUSG00000001687
ENSMUSG00000015932.8	Dstn	0.530175	6.18833	6.99542	0.000203847	0.00307735	0.735084	ENSMUSG00000015932
ENSMUSG00000058317.12	Ube2e2	2.16362	0.399112	6.99619	0.000203708	0.00307735	1.04398	ENSMUSG00000058317
ENSMUSG00000039081.10	Zfp503	2.98712	0.984574	6.99658	0.000203635	0.00307735	1.12858	ENSMUSG00000039081
ENSMUSG00000020267.6	Hint1	0.365064	6.27464	6.98923	0.000204981	0.00309101	0.723355	ENSMUSG00000020267
ENSMUSG00000089929.1	Bcl2a1b	1.05097	5.07271	6.98341	0.000206055	0.0031026	0.847241	ENSMUSG00000089929
ENSMUSG00000030536.10	Iqgap1	0.380671	10.4239	6.98121	0.000206462	0.0031026	0.766576	ENSMUSG00000030536
ENSMUSG00000034664.13	Itga2b	-1.20038	5.66632	-6.98008	0.000206671	0.0031026	0.775828	ENSMUSG00000034664
ENSMUSG00000015837.15	Sqstm1	0.83635	8.63651	6.98236	0.000206248	0.0031026	0.707888	ENSMUSG00000015837
ENSMUSG00000020717.19	Pecam1	-0.724554	7.18478	-6.9744	0.000207727	0.00311498	0.685509	ENSMUSG00000020717
ENSMUSG00000006527.16	Sfmbt1	0.461906	6.12839	6.9703	0.000208493	0.00312299	0.713147	ENSMUSG00000006527
ENSMUSG00000043421.8	Hilpda	0.882773	1.99513	6.96104	0.000210237	0.00313962	1.24152	ENSMUSG00000043421
ENSMUSG00000015937.15	Macroh2a1	-0.522738	9.66416	-6.96134	0.00021018	0.00313962	0.718607	ENSMUSG00000015937
ENSMUSG00000038371.15	Sbf2	1.17791	5.11421	6.96069	0.000210303	0.00313962	0.823696	ENSMUSG00000038371
ENSMUSG00000036275.13	9530068E07Rik	0.423232	6.73102	6.95315	0.000211735	0.00314188	0.67014	ENSMUSG00000036275
ENSMUSG00000030086.16	Chchd6	0.801902	3.12907	6.95561	0.000211266	0.00314188	1.14082	ENSMUSG00000030086
ENSMUSG00000022824.12	Muc13	-1.47646	2.21898	-6.95426	0.000211523	0.00314188	1.23233	ENSMUSG00000022824
ENSMUSG00000018417.14	Myo1b	0.954118	2.41545	6.95326	0.000211714	0.00314188	1.21597	ENSMUSG00000018417
ENSMUSG00000036931.15	Nfkbid	-0.593698	6.09237	-6.95455	0.000211469	0.00314188	0.701828	ENSMUSG00000036931
ENSMUSG00000030591.17	Psmd8	0.75365	7.41309	6.95252	0.000211854	0.00314188	0.662187	ENSMUSG00000030591
ENSMUSG00000040325.16	Dcaf1	-0.352339	5.70446	-6.94736	0.000212842	0.00314614	0.721572	ENSMUSG00000040325
ENSMUSG00000005936.19	Kctd20	-0.356883	7.0465	-6.9482	0.00021268	0.00314614	0.658549	ENSMUSG00000005936
ENSMUSG00000022584.14	Ly6c2	-0.983711	5.34558	-6.948	0.000212719	0.00314614	0.774415	ENSMUSG00000022584
ENSMUSG00000022507.6	1810013L24Rik	0.546993	6.97231	6.94572	0.000213156	0.00314732	0.657877	ENSMUSG00000022507
ENSMUSG00000029372.7	Ppbp	-1.22189	4.55583	-6.9386	0.000214529	0.00316412	0.897129	ENSMUSG00000029372
ENSMUSG00000031155.16	Pim2	-0.629145	4.42927	-6.93209	0.000215793	0.00317929	0.893965	ENSMUSG00000031155
ENSMUSG00000055296.14	Tmem245	0.593052	7.37041	6.93055	0.000216093	0.00318023	0.639595	ENSMUSG00000055296
ENSMUSG00000051627.3	H1f4	-0.52039	7.94344	-6.92244	0.00021768	0.00320009	0.635251	ENSMUSG00000051627
ENSMUSG00000013089.15	Etv5	-0.639639	5.39185	-6.91585	0.00021898	0.00320731	0.727525	ENSMUSG00000013089
ENSMUSG00000025190.13	Got1	0.633476	5.17794	6.91602	0.000218948	0.00320731	0.753887	ENSMUSG00000025190
ENSMUSG00000047953.7	Gp5	-1.28829	2.54076	-6.91513	0.000219124	0.00320731	1.17667	ENSMUSG00000047953
ENSMUSG00000066621.12	Tecpr1	0.930377	7.15993	6.91598	0.000218954	0.00320731	0.628899	ENSMUSG00000066621
ENSMUSG00000009681.10	Bcr	-0.691701	6.21324	-6.90778	0.000220585	0.00322367	0.649379	ENSMUSG00000009681
ENSMUSG00000034881.8	Tbxa2r	-0.823737	3.40001	-6.9071	0.000220721	0.00322367	1.05667	ENSMUSG00000034881
ENSMUSG00000029207.16	Apbb2	1.70632	4.33889	6.90451	0.000221238	0.00322423	0.922788	ENSMUSG00000029207
ENSMUSG00000069516.8	Lyz2	1.08077	11.6914	6.9051	0.000221119	0.00322423	0.742734	ENSMUSG00000069516
ENSMUSG00000050043.16	Tmx2	0.361622	5.69016	6.89712	0.000222724	0.00324237	0.672335	ENSMUSG00000050043
ENSMUSG00000041390.18	Mdfic	0.81335	6.46824	6.89554	0.000223044	0.00324353	0.624583	ENSMUSG00000041390
ENSMUSG00000030785.8	Cox6a2	-1.05646	5.1723	-6.89323	0.00022351	0.0032468	0.746963	ENSMUSG00000030785
ENSMUSG00000058290.4	Espl1	-0.405221	5.53724	-6.89129	0.000223904	0.00324903	0.682984	ENSMUSG00000058290
ENSMUSG00000002257.8	Def6	-0.32963	6.13643	-6.88917	0.000224335	0.00325011	0.631767	ENSMUSG00000002257
ENSMUSG00000063954.7	H2ac19	-0.541443	7.0016	-6.88854	0.000224462	0.00325011	0.601039	ENSMUSG00000063954
ENSMUSG00000038965.17	Ube2l3	0.50987	7.61215	6.8864	0.000224899	0.00325294	0.596041	ENSMUSG00000038965
ENSMUSG00000060470.7	Adgrg3	-1.26672	5.02649	-6.88409	0.000225371	0.00325627	0.767632	ENSMUSG00000060470
ENSMUSG00000047242.14	Taf9b	1.50858	1.96049	6.88134	0.000225933	0.00326089	1.17333	ENSMUSG00000047242
ENSMUSG00000032086.12	Bace1	-0.743435	5.57222	-6.87919	0.000226375	0.00326378	0.673063	ENSMUSG00000032086
ENSMUSG00000022337.7	Emc2	0.408825	5.24992	6.87712	0.000226802	0.00326643	0.701625	ENSMUSG00000022337
ENSMUSG00000070858.12	Gm1673	2.76494	-0.160272	6.87139	0.000227984	0.00327995	0.724215	ENSMUSG00000070858
ENSMUSG00000028108.15	Ecm1	1.7914	3.84024	6.87008	0.000228255	0.00328034	0.979019	ENSMUSG00000028108
ENSMUSG00000034858.16	Fam214a	-0.430268	5.15327	-6.86852	0.000228579	0.0032815	0.707727	ENSMUSG00000034858
ENSMUSG00000052656.12	Rnf103	0.370611	5.05179	6.8664	0.00022902	0.00328433	0.717984	ENSMUSG00000052656
ENSMUSG00000004105.8	Angptl2	0.974901	4.86641	6.86006	0.000230344	0.00328943	0.754794	ENSMUSG00000004105
ENSMUSG00000025981.13	Coq10b	0.563825	4.07829	6.86157	0.000230028	0.00328943	0.887095	ENSMUSG00000025981
ENSMUSG00000024095.15	Hnrnpll	0.430138	5.95337	6.86295	0.000229739	0.00328943	0.617569	ENSMUSG00000024095
ENSMUSG00000032440.13	Tgfbr2	0.487469	7.0859	6.86002	0.000230353	0.00328943	0.570447	ENSMUSG00000032440
ENSMUSG00000109675.2	Nxpe1-ps	-0.534748	5.57875	-6.85367	0.000231688	0.00330498	0.642934	ENSMUSG00000109675
ENSMUSG00000018931.3	Natd1	0.552279	4.76491	6.84927	0.000232617	0.00331473	0.749718	ENSMUSG00000018931
ENSMUSG00000047123.8	Ticam1	0.480093	5.28592	6.84638	0.000233231	0.00331997	0.667404	ENSMUSG00000047123
ENSMUSG00000027699.19	Ect2	-0.402904	5.79975	-6.83694	0.000235247	0.00334428	0.603845	ENSMUSG00000027699
ENSMUSG00000009739.17	Pou6f1	0.725988	2.60144	6.83606	0.000235436	0.00334428	1.09085	ENSMUSG00000009739
ENSMUSG00000023460.13	Rab12	0.602925	5.10517	6.83434	0.000235806	0.003346	0.682331	ENSMUSG00000023460
ENSMUSG00000020483.14	Dynll2	0.317527	6.06908	6.83268	0.000236162	0.00334609	0.578821	ENSMUSG00000020483
ENSMUSG00000015980.14	Lrrc27	3.17361	3.04519	6.832	0.000236309	0.00334609	1.10245	ENSMUSG00000015980
ENSMUSG00000037072.15	Selenof	0.387103	7.06039	6.83068	0.000236594	0.00334662	0.540755	ENSMUSG00000037072
ENSMUSG00000090124.7	Ugt1a7c	0.764827	6.83152	6.82676	0.000237442	0.00335508	0.543654	ENSMUSG00000090124
ENSMUSG00000039652.16	Cpeb3	1.05308	2.78083	6.82284	0.000238293	0.00336358	1.06392	ENSMUSG00000039652
ENSMUSG00000027227.7	Sord	0.815424	5.97562	6.82067	0.000238767	0.00336674	0.578576	ENSMUSG00000027227
ENSMUSG00000067591.12	Klra3	4.5335	-0.337872	6.81311	0.000240422	0.00338652	0.37633	ENSMUSG00000067591
ENSMUSG00000071369.11	Map3k5	-0.39394	6.35666	-6.81165	0.000240745	0.00338753	0.543012	ENSMUSG00000071369
ENSMUSG00000060216.15	Arrb2	-0.318933	7.18341	-6.80894	0.000241341	0.00339237	0.517717	ENSMUSG00000060216
ENSMUSG00000031508.14	Ankrd10	-0.345008	5.98516	-6.79556	0.000244316	0.00343062	0.547728	ENSMUSG00000031508
ENSMUSG00000054091.9	1810037I17Rik	0.417186	4.90214	6.79256	0.000244988	0.00343158	0.668337	ENSMUSG00000054091
ENSMUSG00000036641.9	Ccdc148	2.1734	1.55835	6.78895	0.000245801	0.00343158	1.07818	ENSMUSG00000036641
ENSMUSG00000034190.9	Chmp7	0.420265	5.39907	6.78732	0.000246169	0.00343158	0.593455	ENSMUSG00000034190
ENSMUSG00000020733.3	Slc9a3r1	0.321953	6.47207	6.79294	0.000244904	0.00343158	0.51855	ENSMUSG00000020733
ENSMUSG00000019804.12	Snx3	0.345102	6.74217	6.78872	0.000245852	0.00343158	0.504942	ENSMUSG00000019804
ENSMUSG00000001376.17	Vps50	0.483157	6.03795	6.78949	0.00024568	0.00343158	0.538539	ENSMUSG00000001376
ENSMUSG00000033653.18	Vps8	0.419478	6.21195	6.78778	0.000246064	0.00343158	0.525928	ENSMUSG00000033653
ENSMUSG00000053580.16	Tanc2	1.13671	5.57297	6.78483	0.000246732	0.00343527	0.587148	ENSMUSG00000053580
ENSMUSG00000026469.14	Xpr1	0.41848	7.21542	6.78389	0.000246943	0.00343527	0.492305	ENSMUSG00000026469
ENSMUSG00000055044.12	Pdlim1	-0.745619	4.19814	-6.77805	0.000248271	0.00345017	0.788523	ENSMUSG00000055044
ENSMUSG00000037731.5	Themis2	-0.409118	7.27794	-6.77424	0.000249142	0.00345699	0.482556	ENSMUSG00000037731
ENSMUSG00000039428.11	Tmem135	0.431611	5.8321	6.77366	0.000249275	0.00345699	0.537169	ENSMUSG00000039428
ENSMUSG00000029810.15	Tmem176b	-0.5181	6.97896	-6.76811	0.000250548	0.00347107	0.480182	ENSMUSG00000029810
ENSMUSG00000030847.8	Bag3	0.565705	4.54674	6.76608	0.000251016	0.00347397	0.705578	ENSMUSG00000030847
ENSMUSG00000058793.14	Cds2	0.411787	7.63181	6.75905	0.000252645	0.00349294	0.467867	ENSMUSG00000058793
ENSMUSG00000031443.7	F7	1.81431	1.57607	6.75584	0.000253392	0.00349966	1.0554	ENSMUSG00000031443
ENSMUSG00000025010.14	Ccnj	-0.467677	4.71767	-6.74895	0.000255004	0.00351487	0.657689	ENSMUSG00000025010
ENSMUSG00000020108.4	Ddit4	-0.777222	4.31609	-6.7483	0.000255159	0.00351487	0.73736	ENSMUSG00000020108
ENSMUSG00000030413.7	Pglyrp1	-0.837153	2.95751	-6.7478	0.000255276	0.00351487	0.969201	ENSMUSG00000030413
ENSMUSG00000036676.14	Tmtc3	0.406602	4.88137	6.74436	0.000256086	0.00352243	0.623186	ENSMUSG00000036676
ENSMUSG00000046768.13	Rhoj	1.63265	1.0991	6.74038	0.000257028	0.00353177	1.00841	ENSMUSG00000046768
ENSMUSG00000004535.12	Tax1bp1	0.614818	8.28939	6.73801	0.000257588	0.00353587	0.455169	ENSMUSG00000004535
ENSMUSG00000027956.11	Tmem144	1.22061	2.36197	6.73605	0.000258055	0.00353867	1.02411	ENSMUSG00000027956
ENSMUSG00000029442.18	Wdr66	0.82646	2.03373	6.73132	0.000259184	0.00355053	1.03507	ENSMUSG00000029442
ENSMUSG00000001999.15	Blvra	0.722658	4.64655	6.72638	0.000260368	0.0035559	0.651544	ENSMUSG00000001999
ENSMUSG00000031758.10	Cdyl2	-0.496051	4.57681	-6.72755	0.000260087	0.0035559	0.661775	ENSMUSG00000031758
ENSMUSG00000029490.4	Mfsd7a	1.28633	3.0408	6.7274	0.000260125	0.0035559	0.945417	ENSMUSG00000029490
ENSMUSG00000025533.15	Asl	0.471531	5.04526	6.72265	0.000261267	0.00355656	0.576607	ENSMUSG00000025533
ENSMUSG00000003810.13	Mast2	0.422678	5.85412	6.7218	0.000261473	0.00355656	0.482779	ENSMUSG00000003810
ENSMUSG00000038244.14	Mical2	1.52038	3.24019	6.72391	0.000260964	0.00355656	0.921504	ENSMUSG00000038244
ENSMUSG00000000711.3	Rab5b	0.325049	7.25675	6.72404	0.000260932	0.00355656	0.431049	ENSMUSG00000000711
ENSMUSG00000015092.9	Edf1	0.379036	5.99281	6.71791	0.000262415	0.00356577	0.468243	ENSMUSG00000015092
ENSMUSG00000024420.9	Zfp521	-0.8052	3.13083	-6.71482	0.000263166	0.00357237	0.912891	ENSMUSG00000024420
ENSMUSG00000049988.5	Lrrc25	0.495599	5.45463	6.71368	0.000263443	0.00357253	0.513809	ENSMUSG00000049988
ENSMUSG00000026853.15	Crat	0.748695	5.20179	6.70918	0.000264541	0.00358194	0.546319	ENSMUSG00000026853
ENSMUSG00000032462.14	Pik3cb	0.479085	6.83386	6.70866	0.000264669	0.00358194	0.421921	ENSMUSG00000032462
ENSMUSG00000022488.9	Nckap1l	0.357047	9.1088	6.70743	0.000264971	0.00358243	0.444326	ENSMUSG00000022488
ENSMUSG00000059878.12	Zfp422	-0.538281	5.842	-6.70579	0.000265373	0.00358427	0.469789	ENSMUSG00000059878
ENSMUSG00000000791.9	Il12rb1	-1.29719	1.2513	-6.69966	0.000266882	0.00360104	0.993004	ENSMUSG00000000791
ENSMUSG00000039530.17	Tusc3	0.448945	4.13349	6.69709	0.000267519	0.00360602	0.712179	ENSMUSG00000039530
ENSMUSG00000022193.7	Psmb5	0.43383	5.83483	6.69356	0.000268396	0.00361422	0.455788	ENSMUSG00000022193
ENSMUSG00000107002.1	0610012G03Rik	0.62854	4.28892	6.68802	0.000269779	0.00362921	0.676864	ENSMUSG00000107002
ENSMUSG00000015312.9	Gadd45b	0.718603	5.43465	6.68518	0.000270491	0.00363154	0.490824	ENSMUSG00000015312
ENSMUSG00000031226.13	Pbdc1	0.640794	4.94976	6.68584	0.000270325	0.00363154	0.557492	ENSMUSG00000031226
ENSMUSG00000024480.9	Ap3s1	0.936251	6.00597	6.67742	0.000272445	0.00364777	0.433307	ENSMUSG00000024480
ENSMUSG00000035493.10	Tgfbi	-0.443887	8.15904	-6.67821	0.000272247	0.00364777	0.391771	ENSMUSG00000035493
ENSMUSG00000021124.13	Vti1b	0.451994	5.187	6.67716	0.000272512	0.00364777	0.509532	ENSMUSG00000021124
ENSMUSG00000030872.14	Gga2	0.616111	5.78254	6.67224	0.000273759	0.00365718	0.440493	ENSMUSG00000030872
ENSMUSG00000040447.15	Spns2	-1.09822	1.6105	-6.67237	0.000273726	0.00365718	0.987647	ENSMUSG00000040447
ENSMUSG00000029322.12	Plac8	-1.00001	7.99295	-6.67009	0.000274308	0.00366088	0.38281	ENSMUSG00000029322
ENSMUSG00000043671.14	Dpy19l3	-0.58451	3.44949	-6.6681	0.000274816	0.00366403	0.812881	ENSMUSG00000043671
ENSMUSG00000024646.14	Cyb5a	0.481042	6.08773	6.66361	0.000275965	0.00367572	0.407349	ENSMUSG00000024646
ENSMUSG00000044252.18	Osbpl1a	0.866366	4.37609	6.66069	0.000276716	0.00368207	0.639205	ENSMUSG00000044252
ENSMUSG00000001348.15	Acp5	2.87198	2.10142	6.65382	0.000278492	0.00369839	0.972138	ENSMUSG00000001348
ENSMUSG00000042349.13	Ikbke	1.42825	4.5977	6.65455	0.000278301	0.00369839	0.614689	ENSMUSG00000042349
ENSMUSG00000040093.16	Bmf	-0.478922	5.8743	-6.64518	0.000280743	0.00371728	0.404613	ENSMUSG00000040093
ENSMUSG00000039007.10	Cpq	0.76348	3.64299	6.64586	0.000280563	0.00371728	0.758995	ENSMUSG00000039007
ENSMUSG00000054717.7	Hmgb2	-0.417966	7.40209	-6.64526	0.000280721	0.00371728	0.351038	ENSMUSG00000054717
ENSMUSG00000005514.14	Por	1.29626	6.65323	6.63994	0.000282115	0.00373179	0.365474	ENSMUSG00000005514
ENSMUSG00000023075.9	Akirin1	0.469209	6.51315	6.6353	0.00028334	0.00374432	0.357036	ENSMUSG00000023075
ENSMUSG00000010461.15	Eya4	2.69779	1.3512	6.62948	0.000284883	0.00376102	0.913325	ENSMUSG00000010461
ENSMUSG00000030083.11	Abtb1	-0.376607	4.71029	-6.62591	0.000285834	0.00376936	0.533102	ENSMUSG00000030083
ENSMUSG00000038774.9	Ascc3	0.347886	6.74558	6.62396	0.000286355	0.00376936	0.336942	ENSMUSG00000038774
ENSMUSG00000049625.6	Tifab	-0.460521	7.63471	-6.62467	0.000286165	0.00376936	0.330912	ENSMUSG00000049625
ENSMUSG00000021768.15	Dusp13	3.37969	-0.244503	6.62179	0.000286936	0.00377242	0.464502	ENSMUSG00000021768
ENSMUSG00000018654.17	Ikzf1	-0.436855	8.49482	-6.621	0.000287148	0.00377242	0.339371	ENSMUSG00000018654
ENSMUSG00000061244.14	Exoc5	0.509765	6.82401	6.61617	0.000288449	0.00378582	0.327607	ENSMUSG00000061244
ENSMUSG00000055485.6	Soga1	0.428811	6.98723	6.61218	0.000289528	0.00379629	0.319611	ENSMUSG00000055485
ENSMUSG00000036564.17	Ndrg4	1.25944	2.48462	6.6069	0.000290961	0.00381136	0.893825	ENSMUSG00000036564
ENSMUSG00000033417.16	Cacul1	0.482163	6.97559	6.60445	0.000291629	0.00381641	0.312175	ENSMUSG00000033417
ENSMUSG00000043085.14	Tmem82	4.05303	-0.181996	6.59619	0.000293896	0.00384234	0.389797	ENSMUSG00000043085
ENSMUSG00000024222.17	Fkbp5	-0.539787	6.07096	-6.59079	0.000295386	0.00385757	0.335212	ENSMUSG00000024222
ENSMUSG00000032580.12	Rbm5	-0.326875	7.52418	-6.5899	0.000295634	0.00385757	0.294128	ENSMUSG00000032580
ENSMUSG00000090019.5	Gimap1	-1.00677	1.76893	-6.58649	0.000296581	0.00386618	0.911318	ENSMUSG00000090019
ENSMUSG00000063382.6	Bcl9l	-0.437212	5.87006	-6.5832	0.000297499	0.00387056	0.34076	ENSMUSG00000063382
ENSMUSG00000006445.3	Epha2	-0.686733	4.92711	-6.58219	0.000297779	0.00387056	0.459165	ENSMUSG00000006445
ENSMUSG00000060657.8	Marf1	-0.339238	8.16598	-6.58329	0.000297474	0.00387056	0.294143	ENSMUSG00000060657
ENSMUSG00000032322.14	Pstpip1	0.314794	6.67227	6.58006	0.000298377	0.00387458	0.293812	ENSMUSG00000032322
ENSMUSG00000013367.5	Iglon5	1.27689	1.86336	6.57259	0.000300478	0.00389273	0.89759	ENSMUSG00000013367
ENSMUSG00000107283.3	Mpv17	0.676512	4.9493	6.57201	0.000300641	0.00389273	0.44262	ENSMUSG00000107283
ENSMUSG00000048490.14	Nrip1	-0.32896	6.83151	-6.57268	0.000300451	0.00389273	0.282017	ENSMUSG00000048490
ENSMUSG00000047604.3	Frat2	-0.67812	3.03337	-6.569	0.000301493	0.00389626	0.782958	ENSMUSG00000047604
ENSMUSG00000040102.10	Klhl42	-0.385698	5.41851	-6.56973	0.000301287	0.00389626	0.370304	ENSMUSG00000040102
ENSMUSG00000024777.10	Ppp2r5b	0.5401	4.07842	6.56219	0.000303432	0.0039138	0.588319	ENSMUSG00000024777
ENSMUSG00000020964.14	Sel1l	0.354491	7.59227	6.56237	0.000303379	0.0039138	0.265943	ENSMUSG00000020964
ENSMUSG00000022892.11	App	0.872197	7.63213	6.55221	0.000306296	0.00393943	0.257124	ENSMUSG00000022892
ENSMUSG00000056476.13	Med12l	-0.416374	4.6688	-6.55321	0.000306007	0.00393943	0.46694	ENSMUSG00000056476
ENSMUSG00000070394.10	Tmem256	0.50745	4.8826	6.55335	0.000305966	0.00393943	0.430536	ENSMUSG00000070394
ENSMUSG00000006344.17	Ggt5	-0.760857	3.13253	-6.54908	0.0003072	0.00394728	0.749829	ENSMUSG00000006344
ENSMUSG00000062248.5	Cks2	-0.589169	4.15332	-6.53593	0.000311032	0.00399222	0.549886	ENSMUSG00000062248
ENSMUSG00000006373.10	Pgrmc1	0.473077	5.27132	6.53452	0.000311448	0.00399222	0.352505	ENSMUSG00000006373
ENSMUSG00000006998.16	Psmd2	0.423297	7.68423	6.53405	0.000311586	0.00399222	0.237307	ENSMUSG00000006998
ENSMUSG00000038014.7	Fam120a	0.411187	8.77191	6.53128	0.000312401	0.00399885	0.253121	ENSMUSG00000038014
ENSMUSG00000011148.14	Adssl1	-0.486703	4.96346	-6.52687	0.000313705	0.00400033	0.391354	ENSMUSG00000011148
ENSMUSG00000070639.5	Lrrc8b	0.74637	4.39076	6.52827	0.000313291	0.00400033	0.498516	ENSMUSG00000070639
ENSMUSG00000025507.13	Pidd1	-0.467827	3.73222	-6.52765	0.000313474	0.00400033	0.620115	ENSMUSG00000025507
ENSMUSG00000031880.7	Rrad	-0.538832	3.73498	-6.52768	0.000313466	0.00400033	0.620805	ENSMUSG00000031880
ENSMUSG00000006024.13	Napa	0.35931	6.45899	6.51797	0.000316354	0.0040303	0.237443	ENSMUSG00000006024
ENSMUSG00000026585.13	Kifap3	0.428887	4.3908	6.51219	0.00031809	0.00404859	0.475355	ENSMUSG00000026585
ENSMUSG00000039089.15	L3mbtl3	-0.355768	6.20764	-6.51003	0.000318741	0.00405203	0.241655	ENSMUSG00000039089
ENSMUSG00000024812.11	Tjp2	0.405385	4.77113	6.50929	0.000318963	0.00405203	0.402231	ENSMUSG00000024812
ENSMUSG00000038302.14	Afg1l	0.697835	3.03845	6.50785	0.0003194	0.00405376	0.721158	ENSMUSG00000038302
ENSMUSG00000059089.4	Fcgr4	1.93049	3.79334	6.50368	0.000320662	0.00406594	0.632564	ENSMUSG00000059089
ENSMUSG00000042050.8	Wdr60	1.02836	1.76349	6.50171	0.000321263	0.00406973	0.833883	ENSMUSG00000042050
ENSMUSG00000023832.14	Acat2	1.10262	5.05685	6.48903	0.000325148	0.00411121	0.353267	ENSMUSG00000023832
ENSMUSG00000070000.13	Fcho1	-0.471932	5.93951	-6.48934	0.000325053	0.00411121	0.238506	ENSMUSG00000070000
ENSMUSG00000051232.13	Tmem199	0.462159	4.38243	6.47673	0.000328967	0.0041556	0.441075	ENSMUSG00000051232
ENSMUSG00000038844.10	Kif16b	0.404527	6.02287	6.47461	0.000329631	0.00415856	0.215687	ENSMUSG00000038844
ENSMUSG00000026643.16	Nmt2	0.327414	5.53009	6.47401	0.000329819	0.00415856	0.25712	ENSMUSG00000026643
ENSMUSG00000026918.16	Brd3	-0.358478	6.54858	-6.46815	0.000331661	0.00416276	0.182185	ENSMUSG00000026918
ENSMUSG00000057531.14	Dtnbp1	0.752023	5.68428	6.46918	0.000331337	0.00416276	0.242165	ENSMUSG00000057531
ENSMUSG00000022564.7	Grina	0.445104	6.95914	6.4693	0.0003313	0.00416276	0.171808	ENSMUSG00000022564
ENSMUSG00000063019.5	Manbal	0.498296	4.00423	6.46608	0.000332316	0.00416276	0.504322	ENSMUSG00000063019
ENSMUSG00000020078.16	Vps26a	0.401199	7.12284	6.46733	0.00033192	0.00416276	0.16721	ENSMUSG00000020078
ENSMUSG00000024104.11	Washc2	0.333105	7.43107	6.46609	0.000332312	0.00416276	0.164745	ENSMUSG00000024104
ENSMUSG00000043903.4	Zfp469	3.77856	3.20097	6.46855	0.000331535	0.00416276	0.76767	ENSMUSG00000043903
ENSMUSG00000031402.12	Mpp1	0.986931	6.36884	6.46283	0.000333346	0.00417178	0.189262	ENSMUSG00000031402
ENSMUSG00000024758.15	Rtn3	0.595394	7.75704	6.45973	0.00033433	0.00418022	0.16067	ENSMUSG00000024758
ENSMUSG00000032231.14	Anxa2	0.521292	8.14928	6.45595	0.000335535	0.00419139	0.161505	ENSMUSG00000032231
ENSMUSG00000059518.14	Znhit1	0.449185	4.22722	6.4537	0.000336257	0.00419651	0.447162	ENSMUSG00000059518
ENSMUSG00000026307.12	Scly	0.595539	4.89683	6.45261	0.000336606	0.00419698	0.325572	ENSMUSG00000026307
ENSMUSG00000020149.17	Rab1a	0.448543	7.37562	6.44628	0.000338642	0.00421846	0.144171	ENSMUSG00000020149
ENSMUSG00000046873.18	Mbtps2	0.326077	5.69798	6.44204	0.000340014	0.00423164	0.206891	ENSMUSG00000046873
ENSMUSG00000036850.4	Mrpl41	0.688583	4.10049	6.44088	0.000340391	0.00423186	0.463563	ENSMUSG00000036850
ENSMUSG00000070868.11	Skint3	-0.880877	3.65376	-6.44005	0.000340661	0.00423186	0.554379	ENSMUSG00000070868
ENSMUSG00000099583.2	H3c4	-0.515485	6.01321	-6.43678	0.000341725	0.00424117	0.178651	ENSMUSG00000099583
ENSMUSG00000022799.4	Arhgap31	0.69891	6.96546	6.43498	0.000342312	0.00424455	0.137548	ENSMUSG00000022799
ENSMUSG00000022126.6	Acod1	3.07502	2.64858	6.43156	0.000343433	0.00425062	0.752248	ENSMUSG00000022126
ENSMUSG00000091405.2	H4c14	-0.61097	6.37129	-6.43218	0.000343231	0.00425062	0.153745	ENSMUSG00000091405
ENSMUSG00000045664.5	Cdc42ep2	0.705398	3.33873	6.42216	0.000346532	0.00428503	0.587352	ENSMUSG00000045664
ENSMUSG00000063253.11	Scoc	0.548491	4.52882	6.41851	0.000347743	0.00429607	0.354546	ENSMUSG00000063253
ENSMUSG00000056665.2	Them6	-0.652908	4.06367	-6.41695	0.000348264	0.00429855	0.446963	ENSMUSG00000056665
ENSMUSG00000037325.10	Bbs7	1.74777	1.83975	6.41471	0.000349011	0.00430383	0.754585	ENSMUSG00000037325
ENSMUSG00000054428.12	Atpif1	0.328525	6.52418	6.40411	0.000352573	0.00432873	0.11538	ENSMUSG00000054428
ENSMUSG00000026131.20	Dst	1.44615	6.57386	6.40392	0.000352637	0.00432873	0.125626	ENSMUSG00000026131
ENSMUSG00000038619.12	Ensa	0.304528	7.01643	6.4061	0.000351899	0.00432873	0.103828	ENSMUSG00000038619
ENSMUSG00000016382.15	Pls3	0.726346	2.84533	6.40566	0.000352049	0.00432873	0.648193	ENSMUSG00000016382
ENSMUSG00000041997.16	Tlk1	0.312119	6.79986	6.40426	0.000352522	0.00432873	0.106478	ENSMUSG00000041997
ENSMUSG00000001441.13	Npepps	0.395627	7.05774	6.40112	0.000353585	0.0043364	0.098335	ENSMUSG00000001441
ENSMUSG00000000318.16	Clec10a	-0.884323	6.30691	-6.39938	0.000354175	0.00433969	0.125671	ENSMUSG00000000318
ENSMUSG00000007850.16	Hnrnph1	-0.317406	8.16982	-6.39805	0.000354627	0.00434128	0.100672	ENSMUSG00000007850
ENSMUSG00000046805.10	Mpeg1	0.381085	11.9429	6.39395	0.000356023	0.00435078	0.231527	ENSMUSG00000046805
ENSMUSG00000021140.9	Pcnx	0.352028	6.58534	6.39387	0.000356049	0.00435078	0.102361	ENSMUSG00000021140
ENSMUSG00000001761.7	Smo	-0.76008	2.28136	-6.39099	0.000357034	0.00435886	0.699751	ENSMUSG00000001761
ENSMUSG00000022037.15	Clu	-1.23006	2.95914	-6.37947	0.000361009	0.00437497	0.617098	ENSMUSG00000022037
ENSMUSG00000048480.5	Cxcr1	5.02195	-1.19804	6.37704	0.000361851	0.00437497	-0.300383	ENSMUSG00000048480
ENSMUSG00000028773.8	Fabp3	5.86756	0.0650195	6.37985	0.000360876	0.00437497	0.0730941	ENSMUSG00000028773
ENSMUSG00000078670.3	Fam174b	-1.19743	2.58759	-6.37779	0.000361591	0.00437497	0.662702	ENSMUSG00000078670
ENSMUSG00000105827.1	H2bc18	-0.671069	7.22237	-6.38303	0.000359775	0.00437497	0.0798134	ENSMUSG00000105827
ENSMUSG00000027109.16	Sp3	-0.298104	7.75453	-6.38584	0.000358806	0.00437497	0.0825052	ENSMUSG00000027109
ENSMUSG00000025920.19	Stau2	1.62389	2.98449	6.38121	0.000360406	0.00437497	0.624642	ENSMUSG00000025920
ENSMUSG00000046157.13	Tmem229b	-0.668401	7.88069	-6.37714	0.000361816	0.00437497	0.0753021	ENSMUSG00000046157
ENSMUSG00000028847.8	Trappc3	0.351988	5.4946	6.37682	0.000361928	0.00437497	0.159146	ENSMUSG00000028847
ENSMUSG00000045136.6	Tubb2b	0.71466	3.66802	6.3841	0.000359406	0.00437497	0.48888	ENSMUSG00000045136
ENSMUSG00000018427.8	Ypel2	0.504181	4.29617	6.38288	0.000359826	0.00437497	0.361175	ENSMUSG00000018427
ENSMUSG00000073616.10	Cops9	0.525912	5.38493	6.37444	0.000362757	0.00438107	0.171525	ENSMUSG00000073616
ENSMUSG00000028211.11	Trp53inp1	-0.300926	6.83854	-6.36688	0.000365406	0.0044091	0.0661803	ENSMUSG00000028211
ENSMUSG00000028664.14	Ephb2	-0.741584	4.34243	-6.36421	0.000366347	0.0044165	0.339977	ENSMUSG00000028664
ENSMUSG00000020585.4	Laptm4a	0.425971	7.17643	6.36101	0.000367476	0.00442614	0.054758	ENSMUSG00000020585
ENSMUSG00000026797.16	Stxbp1	0.825546	3.91866	6.35468	0.000369724	0.00444924	0.412941	ENSMUSG00000026797
ENSMUSG00000019433.9	Gipc1	0.326138	5.04997	6.35093	0.000371062	0.00446135	0.19016	ENSMUSG00000019433
ENSMUSG00000029198.3	Grpel1	0.347923	5.0949	6.34735	0.000372345	0.00446483	0.179794	ENSMUSG00000029198
ENSMUSG00000018040.9	Rrp7a	0.321264	5.98781	6.3474	0.000372329	0.00446483	0.0835073	ENSMUSG00000018040
ENSMUSG00000023456.15	Tpi1	0.715489	6.72354	6.34897	0.000371763	0.00446483	0.0524145	ENSMUSG00000023456
ENSMUSG00000029673.17	Auts2	-0.843512	1.72411	-6.34232	0.000374158	0.00448257	0.686434	ENSMUSG00000029673
ENSMUSG00000039616.10	Mocos	1.253	4.62379	6.33862	0.000375495	0.00449459	0.276331	ENSMUSG00000039616
ENSMUSG00000010755.17	Cars	-0.534112	6.47044	-6.33038	0.000378497	0.0045098	0.0409297	ENSMUSG00000010755
ENSMUSG00000026657.17	Frmd4a	0.427318	7.01042	6.32962	0.000378775	0.0045098	0.0233609	ENSMUSG00000026657
ENSMUSG00000032497.19	Lrrfip2	0.412516	6.05987	6.33287	0.000377589	0.0045098	0.0638772	ENSMUSG00000032497
ENSMUSG00000029166.14	Mapre3	1.64367	1.75978	6.33335	0.00037741	0.0045098	0.679779	ENSMUSG00000029166
ENSMUSG00000053146.2	Olfr352	0.909859	4.74442	6.33125	0.00037818	0.0045098	0.233621	ENSMUSG00000053146
ENSMUSG00000042675.15	Ypel3	-0.374815	5.67776	-6.33144	0.000378107	0.0045098	0.0933969	ENSMUSG00000042675
ENSMUSG00000048120.16	Entpd1	0.66622	6.6929	6.32603	0.000380093	0.0045175	0.0285224	ENSMUSG00000048120
ENSMUSG00000021112.9	Mpp5	0.487843	5.22957	6.32613	0.000380054	0.0045175	0.140276	ENSMUSG00000021112
ENSMUSG00000001666.8	Ddt	0.507965	3.76571	6.32236	0.000381443	0.00452556	0.402963	ENSMUSG00000001666
ENSMUSG00000063235.16	Ptpmt1	0.581437	3.82596	6.32256	0.000381369	0.00452556	0.392681	ENSMUSG00000063235
ENSMUSG00000059336.14	Slc14a1	-0.634827	4.12255	-6.32138	0.000381805	0.00452587	0.335851	ENSMUSG00000059336
ENSMUSG00000037278.9	Tmem97	0.640127	4.24513	6.3184	0.000382908	0.00453495	0.306878	ENSMUSG00000037278
ENSMUSG00000090841.2	Myl6	0.284979	8.25794	6.31326	0.000384816	0.00455355	0.0120254	ENSMUSG00000090841
ENSMUSG00000019579.13	Mydgf	0.426771	5.37531	6.30626	0.000387437	0.00458053	0.0992054	ENSMUSG00000019579
ENSMUSG00000035559.9	Mpv17l2	0.609802	3.60519	6.30415	0.000388228	0.00458586	0.416597	ENSMUSG00000035559
ENSMUSG00000037851.13	Iars	-0.515367	7.78879	-6.29661	0.00039108	0.0046155	-0.0116433	ENSMUSG00000037851
ENSMUSG00000020525.17	Ppm1d	-0.364365	4.93925	-6.28908	0.000393949	0.00464529	0.143929	ENSMUSG00000020525
ENSMUSG00000033475.15	Tomm6	0.472018	5.73418	6.28781	0.000394436	0.00464695	0.0417185	ENSMUSG00000033475
ENSMUSG00000073664.11	Nbeal1	0.366803	6.54441	6.281	0.000397052	0.00467369	-0.0160124	ENSMUSG00000073664
ENSMUSG00000030630.16	Fah	1.38028	-0.150186	6.27954	0.000397618	0.00467626	0.41253	ENSMUSG00000030630
ENSMUSG00000034110.8	Kctd7	0.748663	2.65158	6.27141	0.000400772	0.00470925	0.540304	ENSMUSG00000034110
ENSMUSG00000073155.12	1810058I24Rik	0.369575	5.45969	6.26264	0.000404208	0.00472389	0.0421243	ENSMUSG00000073155
ENSMUSG00000032679.12	Cd59a	2.15706	0.151826	6.26701	0.000402491	0.00472389	0.438936	ENSMUSG00000032679
ENSMUSG00000021890.6	Eaf1	0.600568	6.13043	6.26421	0.000403594	0.00472389	-0.0120436	ENSMUSG00000021890
ENSMUSG00000001962.8	Fam50a	0.506024	5.60683	6.26305	0.000404049	0.00472389	0.0282711	ENSMUSG00000001962
ENSMUSG00000026994.9	Galnt3	-0.707144	3.82406	-6.26487	0.000403333	0.00472389	0.33716	ENSMUSG00000026994
ENSMUSG00000037499.9	Nenf	0.731223	2.71399	6.26213	0.000404412	0.00472389	0.52248	ENSMUSG00000037499
ENSMUSG00000025417.8	Pip4k2c	0.348619	6.15712	6.26197	0.000404474	0.00472389	-0.0180909	ENSMUSG00000025417
ENSMUSG00000068732.5	Tmem167b	0.338344	5.63712	6.25847	0.000405857	0.00473593	0.0183304	ENSMUSG00000068732
ENSMUSG00000041570.14	Camsap2	0.302271	6.46674	6.25213	0.000408372	0.00476116	-0.0440069	ENSMUSG00000041570
ENSMUSG00000059479.7	B3gnt8	-0.521352	4.6275	-6.24501	0.000411217	0.00476807	0.1548	ENSMUSG00000059479
ENSMUSG00000048376.6	F2r	-1.10577	3.46292	-6.24938	0.000409468	0.00476807	0.400053	ENSMUSG00000048376
ENSMUSG00000027776.12	Il12a	-1.15706	3.83685	-6.24792	0.000410051	0.00476807	0.330273	ENSMUSG00000027776
ENSMUSG00000044952.5	Kctd21	0.809365	3.58148	6.24311	0.000411982	0.00476807	0.361674	ENSMUSG00000044952
ENSMUSG00000027475.9	Kif3b	0.501693	6.19325	6.24453	0.000411412	0.00476807	-0.0377511	ENSMUSG00000027475
ENSMUSG00000055652.14	Klhl25	-0.422857	4.75339	-6.24364	0.000411768	0.00476807	0.128468	ENSMUSG00000055652
ENSMUSG00000021710.11	Nln	0.498364	5.11029	6.2436	0.000411787	0.00476807	0.0698729	ENSMUSG00000021710
ENSMUSG00000025240.10	Sacm1l	0.323743	6.33544	6.24578	0.000410909	0.00476807	-0.0449314	ENSMUSG00000025240
ENSMUSG00000034401.16	Spata6	0.43987	4.41923	6.24269	0.000412152	0.00476807	0.188878	ENSMUSG00000034401
ENSMUSG00000020261.15	Slc36a1	0.595571	6.24447	6.23928	0.000413526	0.00477986	-0.0454925	ENSMUSG00000020261
ENSMUSG00000026308.8	Klhl30	-1.06348	1.64188	-6.23417	0.000415595	0.00479965	0.587098	ENSMUSG00000026308
ENSMUSG00000021550.6	2210016F16Rik	0.52825	4.00865	6.22793	0.00041814	0.00480843	0.256549	ENSMUSG00000021550
ENSMUSG00000040907.15	Atp1a3	0.76589	6.31387	6.22868	0.000417833	0.00480843	-0.0590068	ENSMUSG00000040907
ENSMUSG00000074649.6	BC029722	0.392081	4.45613	6.2307	0.000417009	0.00480843	0.168445	ENSMUSG00000074649
ENSMUSG00000063077.15	Kif1b	0.560925	6.81269	6.23048	0.000417099	0.00480843	-0.0777871	ENSMUSG00000063077
ENSMUSG00000031337.16	Mtm1	0.452601	4.85149	6.22955	0.000417477	0.00480843	0.0954513	ENSMUSG00000031337
ENSMUSG00000023367.14	Tmem176a	-0.442828	6.17531	-6.22327	0.000420051	0.00482629	-0.0594846	ENSMUSG00000023367
ENSMUSG00000021236.16	Entpd5	0.356675	4.99897	6.22016	0.000421331	0.00483686	0.0596494	ENSMUSG00000021236
ENSMUSG00000036461.16	Elf1	-0.335379	7.78091	-6.21813	0.00042217	0.00484237	-0.0962539	ENSMUSG00000036461
ENSMUSG00000071076.6	Jund	0.550476	5.9537	6.2165	0.000422841	0.00484594	-0.0518305	ENSMUSG00000071076
ENSMUSG00000035569.17	Ankrd11	-0.319346	8.48058	-6.20849	0.000426176	0.00487947	-0.0958285	ENSMUSG00000035569
ENSMUSG00000001542.7	Ell2	0.382254	5.86444	6.20773	0.000426492	0.00487947	-0.0560708	ENSMUSG00000001542
ENSMUSG00000023175.15	Bsg	0.404789	7.03389	6.20538	0.000427477	0.00488318	-0.110271	ENSMUSG00000023175
ENSMUSG00000064373.12	Selenop	1.02811	8.43532	6.20523	0.000427541	0.00488318	-0.0980782	ENSMUSG00000064373
ENSMUSG00000051124.6	Gimap9	-1.04582	1.8379	-6.20147	0.000429118	0.00489289	0.549269	ENSMUSG00000051124
ENSMUSG00000060510.14	Zfp266	-0.313296	6.18687	-6.20186	0.000428953	0.00489289	-0.0840253	ENSMUSG00000060510
ENSMUSG00000033400.14	Agl	0.588023	6.63028	6.19712	0.000430953	0.00489731	-0.108164	ENSMUSG00000033400
ENSMUSG00000026478.14	Lamc1	0.886342	4.57323	6.1983	0.000430456	0.00489731	0.123081	ENSMUSG00000026478
ENSMUSG00000040249.15	Lrp1	1.40399	9.00149	6.19711	0.00043096	0.00489731	-0.0903534	ENSMUSG00000040249
ENSMUSG00000079427.10	Mthfsl	0.382144	4.42672	6.19957	0.000429919	0.00489731	0.140871	ENSMUSG00000079427
ENSMUSG00000005611.15	Mrvi1	-0.902849	3.19596	-6.19518	0.000431776	0.00490244	0.384835	ENSMUSG00000005611
ENSMUSG00000031387.14	Renbp	0.68598	5.9564	6.19429	0.000432154	0.0049026	-0.0740724	ENSMUSG00000031387
ENSMUSG00000003814.8	Calr	0.36229	9.61544	6.18803	0.000434821	0.00492456	-0.0823429	ENSMUSG00000003814
ENSMUSG00000020680.15	Taf15	-0.27186	6.62017	-6.18815	0.000434767	0.00492456	-0.118761	ENSMUSG00000020680
ENSMUSG00000043740.15	B430306N03Rik	0.621581	4.45502	6.1868	0.000435344	0.00492633	0.126176	ENSMUSG00000043740
ENSMUSG00000039031.16	Arhgap18	0.3984	6.33119	6.18527	0.000436001	0.00492963	-0.109573	ENSMUSG00000039031
ENSMUSG00000058794.12	Nfe2	-0.947375	4.1185	-6.18284	0.000437044	0.00493727	0.199852	ENSMUSG00000058794
ENSMUSG00000002319.16	Ipo4	0.425479	5.0919	6.1796	0.000438436	0.00494886	0.00281026	ENSMUSG00000002319
ENSMUSG00000020231.15	Dip2a	0.627999	5.10748	6.17493	0.000440459	0.00496752	-0.000982741	ENSMUSG00000020231
ENSMUSG00000026358.13	Rgs1	0.881092	5.65813	6.16853	0.000443242	0.00499473	-0.0716794	ENSMUSG00000026358
ENSMUSG00000045826.9	Ptprcap	-0.805684	4.55908	-6.15915	0.000447358	0.00503689	0.0836694	ENSMUSG00000045826
ENSMUSG00000027309.18	4930402H24Rik	0.456478	5.66978	6.1523	0.000450389	0.00506678	-0.097905	ENSMUSG00000027309
ENSMUSG00000029204.7	Rhoh	-0.472468	4.40584	-6.14683	0.00045283	0.00508999	0.0913536	ENSMUSG00000029204
ENSMUSG00000001870.16	Ltbp1	-1.16888	2.70701	-6.14253	0.000454756	0.00510312	0.410986	ENSMUSG00000001870
ENSMUSG00000036099.16	Vezt	0.468021	4.5995	6.14324	0.000454439	0.00510312	0.048658	ENSMUSG00000036099
ENSMUSG00000027947.11	Il6ra	-0.304972	7.7444	-6.14148	0.000455227	0.00510416	-0.179645	ENSMUSG00000027947
ENSMUSG00000009569.14	Mrtfb	1.02704	6.28306	6.13356	0.000458807	0.00514001	-0.156569	ENSMUSG00000009569
ENSMUSG00000067586.4	S1pr3	-1.13086	3.12001	-6.1318	0.000459608	0.00514471	0.337179	ENSMUSG00000067586
ENSMUSG00000025227.14	Mfsd13a	0.432869	4.57639	6.13092	0.000460005	0.00514487	0.0392504	ENSMUSG00000025227
ENSMUSG00000017760.16	Ctsa	0.67678	8.93434	6.12886	0.000460946	0.00514685	-0.169519	ENSMUSG00000017760
ENSMUSG00000034377.10	Tulp4	0.401688	7.30053	6.12905	0.000460857	0.00514685	-0.195237	ENSMUSG00000034377
ENSMUSG00000031555.15	Adam9	0.530354	6.37583	6.12762	0.000461512	0.0051489	-0.173527	ENSMUSG00000031555
ENSMUSG00000040250.14	Ints13	-0.372714	5.67464	-6.12454	0.00046292	0.00516033	-0.128546	ENSMUSG00000040250
ENSMUSG00000040751.12	Lat2	0.588785	7.42851	6.12269	0.000463771	0.00516554	-0.20153	ENSMUSG00000040751
ENSMUSG00000067199.4	Frat1	-0.6302	3.52509	-6.12172	0.000464215	0.00516621	0.2433	ENSMUSG00000067199
ENSMUSG00000054364.5	Rhob	1.28332	5.53214	6.12084	0.00046462	0.00516645	-0.0966416	ENSMUSG00000054364
ENSMUSG00000020482.4	Ccdc117	-0.319173	5.64223	-6.11828	0.000465798	0.00517527	-0.132631	ENSMUSG00000020482
ENSMUSG00000062070.12	Pgk1	0.642371	7.82337	6.11608	0.000466817	0.00518232	-0.206141	ENSMUSG00000062070
ENSMUSG00000035024.16	Ncapd3	-0.367168	6.32398	-6.11318	0.000468158	0.00519293	-0.187237	ENSMUSG00000035024
ENSMUSG00000018677.9	Slc25a39	0.429092	5.93989	6.10894	0.000470132	0.00521053	-0.16848	ENSMUSG00000018677
ENSMUSG00000040370.13	Etfrf1	0.628231	4.04107	6.1047	0.000472112	0.00522416	0.121179	ENSMUSG00000040370
ENSMUSG00000046897.17	Zfp740	-0.404938	7.03127	-6.10465	0.000472137	0.00522416	-0.219143	ENSMUSG00000046897
ENSMUSG00000051950.10	B3glct	1.02188	2.85617	6.10174	0.0004735	0.00523494	0.343567	ENSMUSG00000051950
ENSMUSG00000071847.13	Apcdd1	-0.496265	3.79676	-6.10083	0.000473932	0.00523531	0.165161	ENSMUSG00000071847
ENSMUSG00000031935.9	Med17	-0.276533	6.146	-6.10002	0.000474312	0.00523531	-0.192428	ENSMUSG00000031935
ENSMUSG00000037887.11	Dusp8	3.20646	0.557633	6.0972	0.000475641	0.0052414	0.324682	ENSMUSG00000037887
ENSMUSG00000021177.16	Tdp1	-0.387121	4.32819	-6.09789	0.000475316	0.0052414	0.0526451	ENSMUSG00000021177
ENSMUSG00000001576.15	Ergic1	0.855969	5.88947	6.09444	0.000476947	0.00524675	-0.174249	ENSMUSG00000001576
ENSMUSG00000051378.10	Kif18b	-0.47114	4.62451	-6.0937	0.000477296	0.00524675	-0.00770317	ENSMUSG00000051378
ENSMUSG00000015247.10	Nipsnap3b	0.499153	4.46961	6.09483	0.000476765	0.00524675	0.0217647	ENSMUSG00000015247
ENSMUSG00000040618.7	Pck2	-0.929828	6.24072	-6.0891	0.000479485	0.00526652	-0.20291	ENSMUSG00000040618
ENSMUSG00000022587.14	Ly6e	-0.499383	9.70608	-6.08784	0.000480085	0.00526881	-0.187499	ENSMUSG00000022587
ENSMUSG00000035517.17	Tdrd7	0.493249	5.47274	6.08604	0.000480945	0.00527395	-0.148397	ENSMUSG00000035517
ENSMUSG00000046169.10	Adamts6	-0.456637	3.55785	-6.08399	0.000481927	0.00527612	0.194025	ENSMUSG00000046169
ENSMUSG00000037636.6	Slc25a43	1.89225	1.10964	6.08473	0.000481574	0.00527612	0.435495	ENSMUSG00000037636
ENSMUSG00000043008.9	Klhl6	-0.366453	6.81732	-6.08249	0.000482651	0.00527975	-0.239265	ENSMUSG00000043008
ENSMUSG00000022369.13	Mtbp	-0.420391	4.59547	-6.07622	0.000485668	0.00530415	-0.0222656	ENSMUSG00000022369
ENSMUSG00000033577.18	Myo6	1.16321	3.62756	6.07665	0.000485463	0.00530415	0.187199	ENSMUSG00000033577
ENSMUSG00000020034.7	Tcp11l2	-0.419148	4.79884	-6.06653	0.000490382	0.00534695	-0.0699884	ENSMUSG00000020034
ENSMUSG00000057101.8	Zfp180	0.692642	5.51724	6.06697	0.000490166	0.00534695	-0.170954	ENSMUSG00000057101
ENSMUSG00000009073.16	Nf2	0.504904	6.73895	6.0627	0.000492259	0.00535874	-0.258466	ENSMUSG00000009073
ENSMUSG00000024413.14	Npc1	0.366282	8.66987	6.06277	0.000492225	0.00535874	-0.249915	ENSMUSG00000024413
ENSMUSG00000113949.1	Scamp4	0.389623	4.92928	6.05768	0.000494731	0.0053813	-0.104056	ENSMUSG00000113949
ENSMUSG00000054293.10	P2ry10b	0.96935	3.41274	6.0518	0.000497642	0.0054086	0.19647	ENSMUSG00000054293
ENSMUSG00000112148.1	Lilrb4a	-1.82442	4.30485	-6.05031	0.000498383	0.00541228	0.0621454	ENSMUSG00000112148
ENSMUSG00000034647.15	Ankrd12	0.323087	7.24842	6.04315	0.00050196	0.00544673	-0.289406	ENSMUSG00000034647
ENSMUSG00000069302.5	H2ac12	-0.674261	5.48712	-6.03927	0.000503909	0.00545908	-0.196505	ENSMUSG00000069302
ENSMUSG00000053398.11	Phgdh	-1.16739	6.431	-6.03953	0.000503781	0.00545908	-0.263732	ENSMUSG00000053398
ENSMUSG00000038393.14	Txnip	-0.42462	8.70179	-6.03808	0.000504513	0.00546123	-0.275924	ENSMUSG00000038393
ENSMUSG00000110040.1	Gm49369	4.11037	1.21623	6.03673	0.000505195	0.00546422	0.330148	ENSMUSG00000110040
ENSMUSG00000054808.15	Actn4	0.437197	7.45933	6.03241	0.00050738	0.00547905	-0.300843	ENSMUSG00000054808
ENSMUSG00000000320.10	Alox12	-0.795058	3.4799	-6.03307	0.000507049	0.00547905	0.161524	ENSMUSG00000000320
ENSMUSG00000027131.3	Emc4	0.441771	4.62352	6.03012	0.000508545	0.00548284	-0.0788182	ENSMUSG00000027131
ENSMUSG00000050578.10	Mmp13	-1.8292	2.40177	-6.03023	0.000508491	0.00548284	0.348803	ENSMUSG00000050578
ENSMUSG00000052336.7	Cx3cr1	-0.753171	5.71855	-6.02451	0.000511411	0.00550053	-0.235835	ENSMUSG00000052336
ENSMUSG00000035004.3	Igsf6	0.686328	6.38733	6.02593	0.000510682	0.00550053	-0.284346	ENSMUSG00000035004
ENSMUSG00000047417.18	Rexo1	-0.281903	6.20477	-6.02476	0.000511283	0.00550053	-0.278274	ENSMUSG00000047417
ENSMUSG00000029598.12	Plbd2	0.563016	6.30683	6.02367	0.000511843	0.00550078	-0.283802	ENSMUSG00000029598
ENSMUSG00000046671.18	Mtfr1l	0.320247	5.39466	6.0222	0.000512597	0.00550449	-0.211116	ENSMUSG00000046671
ENSMUSG00000025140.15	Pycr1	-0.576215	4.00072	-6.01985	0.000513805	0.00551307	0.0386674	ENSMUSG00000025140
ENSMUSG00000062014.13	Gmfb	0.291438	7.36543	6.01705	0.000515248	0.00552415	-0.31833	ENSMUSG00000062014
ENSMUSG00000022772.12	Senp5	0.359284	6.29517	6.01232	0.000517702	0.00554604	-0.296857	ENSMUSG00000022772
ENSMUSG00000008734.9	Gprc5b	7.04839	1.68547	6.01137	0.000518193	0.00554688	0.151046	ENSMUSG00000008734
ENSMUSG00000037795.14	N4bp2	-0.313465	6.49252	-6.00823	0.000519827	0.00555996	-0.310292	ENSMUSG00000037795
ENSMUSG00000029836.15	Cbx3	-0.291658	6.92829	-6.00406	0.000522012	0.00557293	-0.328467	ENSMUSG00000029836
ENSMUSG00000027163.13	Commd9	0.588434	3.8124	6.00324	0.000522442	0.00557293	0.0577018	ENSMUSG00000027163
ENSMUSG00000026471.14	Mr1	1.69977	2.95436	6.00197	0.000523109	0.00557293	0.244289	ENSMUSG00000026471
ENSMUSG00000040723.14	Rcsd1	-0.445231	7.02273	-6.00261	0.00052277	0.00557293	-0.330852	ENSMUSG00000040723
ENSMUSG00000040219.4	Ttc12	1.67852	1.73339	6.00254	0.000522807	0.00557293	0.364505	ENSMUSG00000040219
ENSMUSG00000006699.17	Cdc42	0.273127	9.33164	5.99844	0.000524968	0.0055839	-0.299957	ENSMUSG00000006699
ENSMUSG00000024511.15	Rab27b	-0.938583	3.45026	-5.99843	0.000524968	0.0055839	0.133677	ENSMUSG00000024511
ENSMUSG00000000168.9	Dlat	0.426982	5.36049	5.99566	0.000526436	0.00559509	-0.235034	ENSMUSG00000000168
ENSMUSG00000013033.16	Adgrl1	-0.819017	3.46193	-5.99051	0.000529169	0.00560286	0.119664	ENSMUSG00000013033
ENSMUSG00000029131.14	Dnajb6	0.318133	7.44953	5.99122	0.000528792	0.00560286	-0.346732	ENSMUSG00000029131
ENSMUSG00000028096.13	Gpr89	0.447549	5.11856	5.98958	0.000529663	0.00560286	-0.207742	ENSMUSG00000028096
ENSMUSG00000028893.8	Sesn2	-0.384302	5.90526	-5.98966	0.000529623	0.00560286	-0.296297	ENSMUSG00000028893
ENSMUSG00000071337.11	Tia1	-0.322649	6.34894	-5.99007	0.000529401	0.00560286	-0.32386	ENSMUSG00000071337
ENSMUSG00000029234.13	Tmem165	0.306907	5.73748	5.99338	0.000527642	0.00560286	-0.279395	ENSMUSG00000029234
ENSMUSG00000066191.12	Anks6	0.925692	1.09231	5.98692	0.000531082	0.00560906	0.351403	ENSMUSG00000066191
ENSMUSG00000022094.15	Slc39a14	-0.304284	5.30599	-5.98698	0.000531049	0.00560906	-0.237942	ENSMUSG00000022094
ENSMUSG00000061186.15	Sfmbt2	0.898639	2.68553	5.98597	0.000531591	0.00561003	0.246172	ENSMUSG00000061186
ENSMUSG00000027900.15	Dram2	0.691282	6.01394	5.9796	0.000535009	0.00563727	-0.312982	ENSMUSG00000027900
ENSMUSG00000054484.14	Tmem62	0.570589	3.31677	5.97994	0.000534829	0.00563727	0.129612	ENSMUSG00000054484
ENSMUSG00000076431.4	Sox4	-0.882396	5.89646	-5.97848	0.000535615	0.00563924	-0.300076	ENSMUSG00000076431
ENSMUSG00000033792.12	Atp7a	0.292427	6.50748	5.97176	0.000539255	0.00567275	-0.351616	ENSMUSG00000033792
ENSMUSG00000020650.15	Bcap29	0.27061	5.82856	5.97016	0.000540125	0.00567275	-0.313451	ENSMUSG00000020650
ENSMUSG00000023883.13	Phf10	-0.319863	5.8515	-5.9695	0.000540483	0.00567275	-0.314949	ENSMUSG00000023883
ENSMUSG00000030982.19	Vps35l	0.391722	6.84554	5.971	0.000539667	0.00567275	-0.36314	ENSMUSG00000030982
ENSMUSG00000105867.2	Gm42517	1.56221	0.153303	5.96359	0.000543718	0.00569783	0.221302	ENSMUSG00000105867
ENSMUSG00000024997.7	Prdx3	0.381888	5.37192	5.96427	0.000543341	0.00569783	-0.271566	ENSMUSG00000024997
ENSMUSG00000033004.16	Mycbp2	-0.304133	9.60572	-5.95825	0.000546653	0.00572413	-0.33416	ENSMUSG00000033004
ENSMUSG00000031246.14	Sh3bgrl	0.360034	7.63174	5.94821	0.000552229	0.00577803	-0.393281	ENSMUSG00000031246
ENSMUSG00000026339.18	Ccdc93	0.493949	6.16505	5.94696	0.000552928	0.00578084	-0.361178	ENSMUSG00000026339
ENSMUSG00000049409.9	Prokr1	2.7124	0.637609	5.94084	0.00055636	0.00581222	0.235802	ENSMUSG00000049409
ENSMUSG00000022387.17	Brd1	-0.262686	7.07873	-5.93976	0.000556964	0.00581402	-0.402332	ENSMUSG00000022387
ENSMUSG00000024525.7	Impa2	-0.416874	5.19044	-5.938	0.000557963	0.00581993	-0.274393	ENSMUSG00000024525
ENSMUSG00000018999.14	Slc35b4	0.436828	5.93305	5.93492	0.000559702	0.00583355	-0.359511	ENSMUSG00000018999
ENSMUSG00000018474.18	Chd3	0.62532	7.45482	5.93072	0.000562086	0.00585386	-0.412953	ENSMUSG00000018474
ENSMUSG00000024885.9	Aldh3b1	0.798583	4.42348	5.92683	0.000564308	0.00585437	-0.144825	ENSMUSG00000024885
ENSMUSG00000039741.15	Bahcc1	-0.449739	6.18859	-5.92817	0.000563541	0.00585437	-0.383276	ENSMUSG00000039741
ENSMUSG00000045302.13	Preb	-0.296525	6.95453	-5.92817	0.00056354	0.00585437	-0.41325	ENSMUSG00000045302
ENSMUSG00000017765.17	Slc12a4	0.45609	4.95809	5.92718	0.000564106	0.00585437	-0.251142	ENSMUSG00000017765
ENSMUSG00000027175.10	Tcp11l1	0.713869	5.33024	5.92953	0.000562767	0.00585437	-0.298803	ENSMUSG00000027175
ENSMUSG00000021504.14	B4galt7	0.42694	5.01381	5.92592	0.000564827	0.00585525	-0.26223	ENSMUSG00000021504
ENSMUSG00000024795.11	Kif20b	-0.321803	5.85966	-5.92347	0.000566231	0.00586528	-0.366753	ENSMUSG00000024795
ENSMUSG00000006705.13	Pknox1	-0.404706	5.30459	-5.92191	0.000567129	0.00587006	-0.308448	ENSMUSG00000006705
ENSMUSG00000065979.12	Cpped1	0.477941	4.8011	5.91428	0.00057154	0.00591118	-0.238109	ENSMUSG00000065979
ENSMUSG00000079481.11	Nhsl2	-0.745274	5.16778	-5.90979	0.000574146	0.00593003	-0.294413	ENSMUSG00000079481
ENSMUSG00000079037.9	Prnp	1.20475	4.05278	5.90963	0.000574243	0.00593003	-0.0753469	ENSMUSG00000079037
ENSMUSG00000089769.1	Gm16574	2.61584	-1.32948	5.90773	0.000575353	0.00593686	-0.318789	ENSMUSG00000089769
ENSMUSG00000074342.3	I830077J02Rik	-0.536335	7.37088	-5.90699	0.000575787	0.00593686	-0.439402	ENSMUSG00000074342
ENSMUSG00000022241.6	Tars	-0.398423	6.584	-5.90514	0.000576865	0.00594343	-0.42801	ENSMUSG00000022241
ENSMUSG00000059401.14	Mamld1	1.50156	1.80194	5.90134	0.0005791	0.00596189	0.259954	ENSMUSG00000059401
ENSMUSG00000017679.16	Ttpal	0.553378	5.1888	5.89665	0.000581868	0.00598582	-0.319085	ENSMUSG00000017679
ENSMUSG00000018736.14	Ndel1	0.307167	5.97715	5.89515	0.000582758	0.00598583	-0.40813	ENSMUSG00000018736
ENSMUSG00000035696.15	Rnf38	-0.286014	7.19675	-5.89577	0.000582388	0.00598583	-0.452541	ENSMUSG00000035696
ENSMUSG00000031667.16	Aktip	0.555187	4.16178	5.89267	0.000584227	0.00598721	-0.135298	ENSMUSG00000031667
ENSMUSG00000031807.10	Pgls	-0.487526	5.65642	-5.89415	0.000583351	0.00598721	-0.378964	ENSMUSG00000031807
ENSMUSG00000046032.16	Snx12	0.444905	5.92402	5.89294	0.00058407	0.00598721	-0.405581	ENSMUSG00000046032
ENSMUSG00000005225.15	Plekha8	0.939126	3.12239	5.89082	0.000585331	0.00599397	0.0763147	ENSMUSG00000005225
ENSMUSG00000027692.16	Tnik	-0.944771	3.4843	-5.88523	0.000588668	0.00602356	0.00582608	ENSMUSG00000027692
ENSMUSG00000022385.11	Gtse1	-0.547708	4.18952	-5.88251	0.000590303	0.0060357	-0.150811	ENSMUSG00000022385
ENSMUSG00000038260.10	Trpm4	0.690978	3.15414	5.87942	0.000592165	0.00605015	0.0532871	ENSMUSG00000038260
ENSMUSG00000036820.12	Amdhd2	-0.296744	5.25866	-5.87685	0.000593722	0.00606145	-0.353823	ENSMUSG00000036820
ENSMUSG00000004032.10	Gstm5	2.90891	-0.0555178	5.87329	0.00059588	0.00607544	0.0332141	ENSMUSG00000004032
ENSMUSG00000028879.4	Stx12	0.264749	6.17299	5.8731	0.000595994	0.00607544	-0.445669	ENSMUSG00000028879
ENSMUSG00000002015.5	Bcap31	0.413094	6.57247	5.87067	0.000597475	0.00608593	-0.466469	ENSMUSG00000002015
ENSMUSG00000041025.15	Iffo2	0.332201	4.86677	5.86838	0.000598871	0.00609554	-0.302792	ENSMUSG00000041025
ENSMUSG00000020898.18	Ctc1	-0.333037	5.00462	-5.86324	0.000602024	0.00611376	-0.330637	ENSMUSG00000020898
ENSMUSG00000032527.13	Pccb	0.345625	4.59095	5.86451	0.000601243	0.00611376	-0.25613	ENSMUSG00000032527
ENSMUSG00000039199.6	Zdhhc1	0.618124	2.45704	5.86392	0.000601602	0.00611376	0.145973	ENSMUSG00000039199
ENSMUSG00000007029.16	Vars	-0.402104	7.53621	-5.86084	0.000603498	0.00612412	-0.491287	ENSMUSG00000007029
ENSMUSG00000053158.10	Fes	-0.33078	7.70432	-5.85875	0.000604787	0.00612836	-0.49261	ENSMUSG00000053158
ENSMUSG00000051495.7	Irf2bp2	-0.363134	8.98598	-5.85869	0.000604826	0.00612836	-0.467153	ENSMUSG00000051495
ENSMUSG00000030279.15	C2cd5	-0.31981	6.29197	-5.85428	0.00060756	0.00615143	-0.472469	ENSMUSG00000030279
ENSMUSG00000056501.3	Cebpb	1.3006	4.14559	5.84293	0.000614655	0.00621374	-0.162037	ENSMUSG00000056501
ENSMUSG00000024600.8	Slc27a6	5.86514	-0.133946	5.84222	0.000615099	0.00621374	-0.326558	ENSMUSG00000024600
ENSMUSG00000004394.12	Tmed4	0.390842	5.34409	5.84319	0.000614492	0.00621374	-0.402842	ENSMUSG00000004394
ENSMUSG00000004849.14	Ap1s1	0.68358	5.12986	5.83552	0.000619339	0.00624721	-0.37549	ENSMUSG00000004849
ENSMUSG00000018076.12	Med13l	-0.457124	8.23	-5.83597	0.000619051	0.00624721	-0.511163	ENSMUSG00000018076
ENSMUSG00000029047.13	Pex10	0.686386	2.97715	5.8323	0.000621384	0.00625846	0.0337048	ENSMUSG00000029047
ENSMUSG00000007564.15	Ppp2r1a	0.366409	7.46653	5.83232	0.00062137	0.00625846	-0.524064	ENSMUSG00000007564
ENSMUSG00000031833.10	Mast3	-0.312425	7.07672	-5.83026	0.000622686	0.00626688	-0.524824	ENSMUSG00000031833
ENSMUSG00000028127.10	Abcd3	0.889337	4.76085	5.82832	0.000623922	0.00626906	-0.315439	ENSMUSG00000028127
ENSMUSG00000021670.14	Hmgcr	0.632118	8.07482	5.82876	0.000623646	0.00626906	-0.521596	ENSMUSG00000021670
ENSMUSG00000021687.14	Scamp1	0.720055	4.51987	5.82773	0.000624299	0.00626906	-0.275789	ENSMUSG00000021687
ENSMUSG00000021877.12	Arf4	0.47385	6.65093	5.81782	0.000630684	0.00630372	-0.528562	ENSMUSG00000021877
ENSMUSG00000057229.11	Dmac2	-0.433651	4.9366	-5.82114	0.000628539	0.00630372	-0.364568	ENSMUSG00000057229
ENSMUSG00000089704.9	Galnt2	-0.360258	5.89319	-5.81933	0.000629705	0.00630372	-0.48572	ENSMUSG00000089704
ENSMUSG00000039959.13	Hip1	0.831874	5.92329	5.81657	0.000631496	0.00630372	-0.48579	ENSMUSG00000039959
ENSMUSG00000053012.17	Krcc1	0.295701	5.92042	5.81741	0.000630951	0.00630372	-0.491121	ENSMUSG00000053012
ENSMUSG00000020716.16	Nf1	0.285162	7.14867	5.81802	0.000630553	0.00630372	-0.539838	ENSMUSG00000020716
ENSMUSG00000025647.16	Shisa5	0.311542	7.65799	5.81875	0.000630079	0.00630372	-0.538247	ENSMUSG00000025647
ENSMUSG00000050565.16	Tor1aip2	0.32948	7.08034	5.81723	0.000631064	0.00630372	-0.539973	ENSMUSG00000050565
ENSMUSG00000032698.15	Lmo2	-0.383011	6.95588	-5.813	0.000633816	0.00631751	-0.542053	ENSMUSG00000032698
ENSMUSG00000054641.10	Mmrn1	-1.08821	3.58446	-5.813	0.000633813	0.00631751	-0.0887945	ENSMUSG00000054641
ENSMUSG00000037902.18	Sirpa	0.981974	9.19031	5.81109	0.000635056	0.0063252	-0.51263	ENSMUSG00000037902
ENSMUSG00000004460.17	Dnajb11	0.263342	6.91734	5.80756	0.000637365	0.0063435	-0.548436	ENSMUSG00000004460
ENSMUSG00000016087.13	Fli1	-0.349002	7.24557	-5.8042	0.000639574	0.00636079	-0.555562	ENSMUSG00000016087
ENSMUSG00000060376.7	Bckdha	-0.410029	5.0945	-5.80184	0.00064113	0.00636708	-0.412427	ENSMUSG00000060376
ENSMUSG00000037669.15	Ldah	0.32214	5.74098	5.8018	0.000641153	0.00636708	-0.493493	ENSMUSG00000037669
ENSMUSG00000057329.7	Bcl2	-0.672724	6.79325	-5.79692	0.000644383	0.00636746	-0.554411	ENSMUSG00000057329
ENSMUSG00000061589.14	Dot1l	0.521532	6.70148	5.79949	0.00064268	0.00636746	-0.550565	ENSMUSG00000061589
ENSMUSG00000030122.12	Ptms	0.695929	7.20068	5.79886	0.000643094	0.00636746	-0.559698	ENSMUSG00000030122
ENSMUSG00000040511.14	Pvr	0.752873	5.01954	5.79836	0.000643424	0.00636746	-0.398298	ENSMUSG00000040511
ENSMUSG00000052751.16	Repin1	0.527159	3.79363	5.79858	0.000643285	0.00636746	-0.162941	ENSMUSG00000052751
ENSMUSG00000001918.17	Slc1a5	-0.399673	7.10921	-5.79712	0.000644252	0.00636746	-0.562274	ENSMUSG00000001918
ENSMUSG00000029174.18	Tbc1d1	0.421824	6.44451	5.79674	0.000644501	0.00636746	-0.544598	ENSMUSG00000029174
ENSMUSG00000017210.14	Med24	-0.325359	5.70865	-5.79455	0.000645957	0.00637716	-0.498029	ENSMUSG00000017210
ENSMUSG00000041488.16	Stx3	1.23484	5.17032	5.7899	0.000649056	0.00640307	-0.414613	ENSMUSG00000041488
ENSMUSG00000033526.16	Ppip5k1	0.380006	4.63877	5.78917	0.000649546	0.00640321	-0.349033	ENSMUSG00000033526
ENSMUSG00000067787.10	Blcap	0.438424	4.94613	5.78774	0.000650506	0.00640798	-0.405121	ENSMUSG00000067787
ENSMUSG00000010047.12	Hyal2	0.779268	2.89198	5.78428	0.000652828	0.00641678	-0.00205623	ENSMUSG00000010047
ENSMUSG00000054675.5	Tmem119	-1.20673	2.967	-5.78496	0.000652368	0.00641678	-0.00275101	ENSMUSG00000054675
ENSMUSG00000049882.10	Vcpkmt	0.570982	3.24187	5.78454	0.000652653	0.00641678	-0.0675092	ENSMUSG00000049882
ENSMUSG00000062082.16	Cd200r4	2.00164	4.07019	5.77912	0.000656313	0.00643787	-0.182258	ENSMUSG00000062082
ENSMUSG00000022707.16	Gbe1	0.821992	4.4345	5.78019	0.000655584	0.00643787	-0.309035	ENSMUSG00000022707
ENSMUSG00000101972.1	H3c11	-0.57591	6.38559	-5.77898	0.000656408	0.00643787	-0.560362	ENSMUSG00000101972
ENSMUSG00000050761.4	Gp1bb	-1.33021	0.150031	-5.77603	0.000658408	0.00644809	0.0655159	ENSMUSG00000050761
ENSMUSG00000019916.14	P4ha1	0.378509	5.8928	5.77638	0.00065817	0.00644809	-0.534839	ENSMUSG00000019916
ENSMUSG00000032182.15	Yipf2	-0.43762	3.83767	-5.77269	0.000660682	0.00646565	-0.201096	ENSMUSG00000032182
ENSMUSG00000032328.12	Tmem30a	0.286552	7.20069	5.76753	0.000664211	0.00649547	-0.597403	ENSMUSG00000032328
ENSMUSG00000063286.7	Gm8995	-0.352931	8.64231	-5.76675	0.000664743	0.00649596	-0.580896	ENSMUSG00000063286
ENSMUSG00000056121.16	Fez2	0.566174	4.17886	5.76415	0.000666536	0.00649933	-0.281168	ENSMUSG00000056121
ENSMUSG00000029777.10	Gars	-0.309942	7.36839	-5.76482	0.000666071	0.00649933	-0.600606	ENSMUSG00000029777
ENSMUSG00000060012.9	Kif13b	0.701275	6.77292	5.76476	0.00066611	0.00649933	-0.590751	ENSMUSG00000060012
ENSMUSG00000020160.18	Meis1	-0.412579	4.51804	-5.76281	0.000667454	0.00650357	-0.353372	ENSMUSG00000020160
ENSMUSG00000018001.18	Cyth3	0.572166	4.62196	5.75709	0.000671413	0.00653269	-0.378376	ENSMUSG00000018001
ENSMUSG00000090894.4	Olfr110	2.58981	0.518897	5.75742	0.000671185	0.00653269	0.0639042	ENSMUSG00000090894
ENSMUSG00000016541.10	Atxn10	0.567105	6.12705	5.75376	0.000673734	0.00654921	-0.575416	ENSMUSG00000016541
ENSMUSG00000066551.12	Hmgb1	-0.340041	8.22536	-5.75326	0.000674083	0.00654921	-0.605181	ENSMUSG00000066551
ENSMUSG00000022122.15	Ednrb	1.40873	3.20354	5.75115	0.000675557	0.00655407	-0.0757752	ENSMUSG00000022122
ENSMUSG00000026579.8	F5	-1.05212	4.39501	-5.75154	0.000675281	0.00655407	-0.322851	ENSMUSG00000026579
ENSMUSG00000090935.10	Synj2bp	0.421017	5.41935	5.74876	0.000677228	0.00656555	-0.518265	ENSMUSG00000090935
ENSMUSG00000052759.7	Gpr25	-1.6921	0.440622	-5.74695	0.000678501	0.00657316	0.0715192	ENSMUSG00000052759
ENSMUSG00000026928.14	Card9	-0.371135	6.2594	-5.74613	0.000679078	0.00657402	-0.592688	ENSMUSG00000026928
ENSMUSG00000049717.9	Lig4	0.584356	3.10969	5.74365	0.000680821	0.00658616	-0.0874111	ENSMUSG00000049717
ENSMUSG00000015806.12	Qdpr	0.322762	5.42595	5.74189	0.000682062	0.0065875	-0.528032	ENSMUSG00000015806
ENSMUSG00000000171.5	Sdhd	0.354359	6.01467	5.74164	0.00068224	0.0065875	-0.583585	ENSMUSG00000000171
ENSMUSG00000031066.10	Usp11	-0.66157	4.63449	-5.74138	0.000682427	0.0065875	-0.394766	ENSMUSG00000031066
ENSMUSG00000026664.7	Phyh	0.710404	3.83926	5.73782	0.000684946	0.00660708	-0.23616	ENSMUSG00000026664
ENSMUSG00000027639.16	Samhd1	-0.298982	9.07407	-5.72861	0.000691523	0.00666574	-0.611597	ENSMUSG00000027639
ENSMUSG00000022439.9	Parvg	-0.426173	7.00873	-5.72712	0.00069259	0.00667126	-0.640203	ENSMUSG00000022439
ENSMUSG00000046006.6	Gapt	-0.556468	4.44803	-5.72454	0.000694452	0.00667964	-0.379514	ENSMUSG00000046006
ENSMUSG00000021518.4	Ptdss1	0.267301	6.20715	5.72495	0.000694158	0.00667964	-0.61506	ENSMUSG00000021518
ENSMUSG00000020865.16	Abcc3	1.28167	4.97745	5.72146	0.000696674	0.00669623	-0.457507	ENSMUSG00000020865
ENSMUSG00000017002.14	Slpi	-0.858145	4.61732	-5.7206	0.000697297	0.00669743	-0.408746	ENSMUSG00000017002
ENSMUSG00000021062.15	Rab15	5.78588	-0.883339	5.71619	0.000700501	0.00672341	-0.672987	ENSMUSG00000021062
ENSMUSG00000029840.8	Mtpn	0.434851	8.95738	5.71514	0.000701268	0.00672598	-0.630709	ENSMUSG00000029840
ENSMUSG00000000078.7	Klf6	0.392488	8.35636	5.71413	0.000702005	0.00672825	-0.647418	ENSMUSG00000000078
ENSMUSG00000034501.7	Pcnx4	0.71885	3.16992	5.70943	0.000705442	0.00675159	-0.133855	ENSMUSG00000034501
ENSMUSG00000028458.12	Tesk1	0.317071	5.37917	5.70953	0.000705368	0.00675159	-0.559031	ENSMUSG00000028458
ENSMUSG00000026944.18	Abca2	-0.313797	7.31472	-5.70628	0.000707759	0.00676654	-0.667313	ENSMUSG00000026944
ENSMUSG00000032815.16	Fanca	-0.360115	4.80604	-5.70594	0.000708009	0.00676654	-0.473108	ENSMUSG00000032815
ENSMUSG00000004846.10	Plod3	0.669965	6.0496	5.70416	0.00070932	0.00676945	-0.625458	ENSMUSG00000004846
ENSMUSG00000020732.13	Rab37	-1.2265	2.75679	-5.70425	0.000709258	0.00676945	-0.0544083	ENSMUSG00000020732
ENSMUSG00000031903.7	Pla2g15	0.956849	5.86065	5.70172	0.000711129	0.00678191	-0.608042	ENSMUSG00000031903
ENSMUSG00000001089.14	Luzp1	0.495929	5.04366	5.70075	0.000711843	0.00678392	-0.51847	ENSMUSG00000001089
ENSMUSG00000058258.14	Idi1	0.913391	6.92831	5.69857	0.000713459	0.00678971	-0.66781	ENSMUSG00000058258
ENSMUSG00000003528.15	Slc25a1	0.618883	5.43038	5.69863	0.000713418	0.00678971	-0.573948	ENSMUSG00000003528
ENSMUSG00000001729.14	Akt1	0.303827	7.59854	5.69783	0.000714013	0.00679018	-0.67625	ENSMUSG00000001729
ENSMUSG00000019194.15	Scn1b	1.1262	0.692036	5.69645	0.000715041	0.00679516	0.0580591	ENSMUSG00000019194
ENSMUSG00000038797.13	Zscan2	-0.592106	2.7385	-5.6927	0.000717839	0.00681694	-0.0777669	ENSMUSG00000038797
ENSMUSG00000027523.20	Gnas	0.320903	9.07872	5.68966	0.000720121	0.00683379	-0.656081	ENSMUSG00000027523
ENSMUSG00000024098.6	Twsg1	0.36282	5.32931	5.68616	0.000722754	0.00685395	-0.579004	ENSMUSG00000024098
ENSMUSG00000061778.10	Mospd2	0.367338	5.52956	5.68447	0.000724029	0.00686121	-0.605037	ENSMUSG00000061778
ENSMUSG00000034432.11	Cops8	0.300848	5.22945	5.68334	0.000724881	0.00686445	-0.569296	ENSMUSG00000034432
ENSMUSG00000031565.18	Fgfr1	1.50807	3.55053	5.67675	0.000729883	0.00690696	-0.220535	ENSMUSG00000031565
ENSMUSG00000002985.16	Apoe	1.58096	8.777	5.67489	0.000731307	0.00691474	-0.676728	ENSMUSG00000002985
ENSMUSG00000024350.6	Dnajc18	0.378042	4.94272	5.6739	0.000732062	0.00691474	-0.534661	ENSMUSG00000024350
ENSMUSG00000033557.17	Fam20b	0.289369	5.93657	5.67031	0.000734813	0.00691474	-0.659744	ENSMUSG00000033557
ENSMUSG00000018339.11	Gpx3	2.58483	3.14636	5.67211	0.000733428	0.00691474	-0.0989898	ENSMUSG00000018339
ENSMUSG00000040528.15	Milr1	-0.3006	5.93818	-5.67091	0.000734352	0.00691474	-0.65862	ENSMUSG00000040528
ENSMUSG00000022820.4	Ndufb4	0.33957	4.972	5.67161	0.000733812	0.00691474	-0.542563	ENSMUSG00000022820
ENSMUSG00000028803.18	Nipal3	0.391184	6.13588	5.67105	0.000734241	0.00691474	-0.671862	ENSMUSG00000028803
ENSMUSG00000026321.7	Tnfrsf11a	0.492374	5.92879	5.67052	0.00073465	0.00691474	-0.657376	ENSMUSG00000026321
ENSMUSG00000030088.15	Aldh1l1	2.67201	1.17928	5.66426	0.000739473	0.0069151	0.0349396	ENSMUSG00000030088
ENSMUSG00000022841.15	Ap2m1	0.333152	7.62711	5.66449	0.000739295	0.0069151	-0.714273	ENSMUSG00000022841
ENSMUSG00000079418.3	Atg4a	0.381351	4.13352	5.66872	0.000736032	0.0069151	-0.382229	ENSMUSG00000079418
ENSMUSG00000038085.13	Cnbd2	-0.426682	4.1118	-5.66525	0.000738706	0.0069151	-0.379443	ENSMUSG00000038085
ENSMUSG00000025373.14	Rnf41	0.265315	6.03475	5.6681	0.000736511	0.0069151	-0.669496	ENSMUSG00000025373
ENSMUSG00000042312.9	S100a13	0.46167	3.87599	5.66469	0.000739141	0.0069151	-0.330965	ENSMUSG00000042312
ENSMUSG00000024941.9	Scyl1	0.347517	5.8286	5.66716	0.000737235	0.0069151	-0.654431	ENSMUSG00000024941
ENSMUSG00000053897.15	Slc39a8	0.92506	2.53639	5.66582	0.000738268	0.0069151	-0.0716229	ENSMUSG00000053897
ENSMUSG00000030101.15	Sumf1	0.559259	6.00165	5.66566	0.000738395	0.0069151	-0.667518	ENSMUSG00000030101
ENSMUSG00000061607.15	Mdc1	-0.360962	6.40045	-5.66227	0.000741013	0.00692469	-0.695778	ENSMUSG00000061607
ENSMUSG00000021361.7	Tmem14c	0.408387	6.04698	5.65911	0.000743472	0.00694285	-0.679781	ENSMUSG00000021361
ENSMUSG00000028692.14	Akr1a1	0.477907	8.99429	5.65716	0.000744986	0.00694736	-0.695894	ENSMUSG00000028692
ENSMUSG00000029622.16	Arpc1b	0.293245	8.63018	5.65772	0.00074455	0.00694736	-0.706072	ENSMUSG00000029622
ENSMUSG00000093930.2	Hmgcs1	0.996823	7.91707	5.65409	0.000747386	0.00696492	-0.721673	ENSMUSG00000093930
ENSMUSG00000066306.13	Numa1	-0.30774	8.22329	-5.65292	0.000748302	0.00696863	-0.720117	ENSMUSG00000066306
ENSMUSG00000030220.13	Arhgdib	-0.288726	8.96328	-5.65148	0.000749436	0.00697283	-0.703594	ENSMUSG00000030220
ENSMUSG00000051224.13	Tceanc	-0.475906	3.68574	-5.65037	0.000750307	0.00697283	-0.305208	ENSMUSG00000051224
ENSMUSG00000025171.2	Ubtd1	0.582614	3.73958	5.65074	0.000750014	0.00697283	-0.315528	ENSMUSG00000025171
ENSMUSG00000036948.17	Map11	-0.357354	6.14749	-5.6489	0.000751459	0.00697872	-0.697697	ENSMUSG00000036948
ENSMUSG00000030522.14	Mtmr10	0.665485	5.11648	5.64589	0.000753834	0.00699304	-0.588906	ENSMUSG00000030522
ENSMUSG00000036057.11	Ptpn23	0.38751	6.18231	5.64563	0.00075404	0.00699304	-0.703863	ENSMUSG00000036057
ENSMUSG00000079363.7	Gbp4	-0.548245	4.42487	-5.64454	0.000754906	0.00699626	-0.465759	ENSMUSG00000079363
ENSMUSG00000037661.14	Gpr160	-0.491839	3.75718	-5.6438	0.000755492	0.00699687	-0.327321	ENSMUSG00000037661
ENSMUSG00000029020.13	Mfn2	0.263458	5.96566	5.64105	0.000757674	0.00701226	-0.695806	ENSMUSG00000029020
ENSMUSG00000027935.14	Rab13	1.36168	0.687714	5.64011	0.000758416	0.00701431	0.0020458	ENSMUSG00000027935
ENSMUSG00000044037.15	Als2cl	0.709236	4.45599	5.63609	0.000761623	0.00703914	-0.479725	ENSMUSG00000044037
ENSMUSG00000040675.17	Mthfd1l	-0.571891	5.32595	-5.63084	0.000765833	0.00707318	-0.637185	ENSMUSG00000040675
ENSMUSG00000027852.14	Nras	0.331549	7.20279	5.62971	0.000766746	0.00707677	-0.755141	ENSMUSG00000027852
ENSMUSG00000035967.15	Ints6l	-0.435201	6.42654	-5.62752	0.000768514	0.00708822	-0.73654	ENSMUSG00000035967
ENSMUSG00000042647.13	Acad12	0.533184	3.39201	5.62523	0.000770364	0.00710042	-0.273408	ENSMUSG00000042647
ENSMUSG00000052214.9	Opa3	0.293121	5.32421	5.62423	0.00077117	0.00710145	-0.649934	ENSMUSG00000052214
ENSMUSG00000033450.8	Tagap	-0.533925	6.96274	-5.62379	0.00077153	0.00710145	-0.75732	ENSMUSG00000033450
ENSMUSG00000038188.17	Scarf1	1.17664	2.11979	5.62276	0.000772364	0.00710427	-0.0589829	ENSMUSG00000038188
ENSMUSG00000069769.13	Msi2	-0.286869	6.33775	-5.62199	0.000772992	0.0071052	-0.739514	ENSMUSG00000069769
ENSMUSG00000067071.8	Hes6	-0.459752	5.15904	-5.62036	0.000774312	0.00711015	-0.627462	ENSMUSG00000067071
ENSMUSG00000034333.15	Zbed4	-0.325197	6.76866	-5.62003	0.000774587	0.00711015	-0.758504	ENSMUSG00000034333
ENSMUSG00000040712.16	Camta2	0.280116	6.93266	5.61767	0.000776511	0.00712296	-0.765813	ENSMUSG00000040712
ENSMUSG00000030704.14	Rab6a	0.24893	6.502	5.61651	0.000777453	0.00712675	-0.753694	ENSMUSG00000030704
ENSMUSG00000058833.11	Rex1bd	0.368947	4.1831	5.61487	0.000778797	0.0071342	-0.453997	ENSMUSG00000058833
ENSMUSG00000042043.6	Tbca	0.304853	5.3107	5.61422	0.000779331	0.00713424	-0.659658	ENSMUSG00000042043
ENSMUSG00000024856.10	Cdk2ap2	-0.344488	5.06447	-5.61102	0.000781965	0.00715306	-0.625836	ENSMUSG00000024856
ENSMUSG00000045193.13	Cirbp	-0.455293	4.89903	-5.61043	0.000782449	0.00715306	-0.596981	ENSMUSG00000045193
ENSMUSG00000081309.3	Gm12397	5.65205	-2.70047	5.60736	0.000784981	0.00717134	-1.28966	ENSMUSG00000081309
ENSMUSG00000020198.8	Ap3d1	0.248095	7.88438	5.60437	0.000787454	0.00718905	-0.781126	ENSMUSG00000020198
ENSMUSG00000030528.12	Blm	-0.417044	5.09472	-5.60241	0.000789087	0.00719909	-0.639495	ENSMUSG00000030528
ENSMUSG00000030545.9	Pex11a	1.71066	1.27001	5.59822	0.000792575	0.007226	-0.0254735	ENSMUSG00000030545
ENSMUSG00000026883.17	Dab2ip	-1.17628	1.97759	-5.59491	0.000795346	0.00724146	-0.073001	ENSMUSG00000026883
ENSMUSG00000005474.9	Myl10	-1.35956	2.49948	-5.59554	0.000794824	0.00724146	-0.1316	ENSMUSG00000005474
ENSMUSG00000022816.11	Fstl1	2.25738	1.92855	5.59208	0.000797728	0.00725334	-0.0523577	ENSMUSG00000022816
ENSMUSG00000032437.10	Stt3b	0.245425	7.75745	5.59252	0.000797356	0.00725334	-0.796267	ENSMUSG00000032437
ENSMUSG00000033581.17	Igf2bp2	2.24635	2.47038	5.58704	0.000801978	0.00728707	-0.110214	ENSMUSG00000033581
ENSMUSG00000017734.15	Dbndd2	1.15745	2.79014	5.58445	0.000804181	0.00730216	-0.19479	ENSMUSG00000017734
ENSMUSG00000074006.3	Omp	-0.947066	1.83662	-5.57608	0.000811323	0.00736204	-0.082754	ENSMUSG00000074006
ENSMUSG00000049299.14	Trappc1	0.34183	4.75933	5.57424	0.000812904	0.00737142	-0.616779	ENSMUSG00000049299
ENSMUSG00000068823.10	Csde1	0.290596	9.26566	5.57113	0.000815583	0.0073885	-0.78631	ENSMUSG00000068823
ENSMUSG00000044674.6	Fzd1	2.65594	1.66918	5.57078	0.000815884	0.0073885	-0.0568116	ENSMUSG00000044674
ENSMUSG00000014748.13	Tex261	0.280209	6.51071	5.57004	0.000816518	0.00738927	-0.807843	ENSMUSG00000014748
ENSMUSG00000023048.13	Prr13	0.382439	6.97472	5.5674	0.000818802	0.00740497	-0.824444	ENSMUSG00000023048
ENSMUSG00000041633.14	Kctd12b	0.947062	3.98924	5.56502	0.00082087	0.00741371	-0.455757	ENSMUSG00000041633
ENSMUSG00000020859.16	Spag9	0.25876	8.64199	5.56529	0.00082063	0.00741371	-0.812717	ENSMUSG00000020859
ENSMUSG00000060260.13	Pwwp2b	1.03627	4.35595	5.56332	0.000822347	0.00742207	-0.531208	ENSMUSG00000060260
ENSMUSG00000025228.5	Actr1a	0.277039	6.99914	5.56003	0.000825217	0.007438	-0.833814	ENSMUSG00000025228
ENSMUSG00000022905.12	Kpna1	0.372914	6.50383	5.56011	0.000825148	0.007438	-0.81878	ENSMUSG00000022905
ENSMUSG00000040247.6	Tbc1d10c	-0.59211	5.97018	-5.55918	0.000825958	0.0074397	-0.786545	ENSMUSG00000040247
ENSMUSG00000033952.14	Aspm	-0.339975	6.30818	-5.55831	0.000826723	0.0074415	-0.811613	ENSMUSG00000033952
ENSMUSG00000032238.17	Rora	0.654323	4.88639	5.55769	0.000827263	0.0074415	-0.652827	ENSMUSG00000032238
ENSMUSG00000037415.6	Ranbp10	0.347656	6.37685	5.54859	0.000835281	0.0075036	-0.826721	ENSMUSG00000037415
ENSMUSG00000042744.16	Hectd4	-0.261679	7.66045	-5.54538	0.000838133	0.0075242	-0.851872	ENSMUSG00000042744
ENSMUSG00000020883.18	Fbxl20	-0.27667	7.08562	-5.54398	0.000839378	0.00753036	-0.853424	ENSMUSG00000020883
ENSMUSG00000022148.16	Fyb	-0.468537	7.97804	-5.54222	0.000840945	0.00753939	-0.851839	ENSMUSG00000022148
ENSMUSG00000038803.7	Ost4	0.279439	6.00502	5.53882	0.000843989	0.00756165	-0.817013	ENSMUSG00000038803
ENSMUSG00000027346.15	Gpcpd1	0.522419	7.18336	5.53671	0.000845883	0.00757357	-0.862159	ENSMUSG00000027346
ENSMUSG00000061751.16	Kalrn	-0.694498	3.39029	-5.53595	0.000846568	0.00757468	-0.369428	ENSMUSG00000061751
ENSMUSG00000078671.11	Chd2	-0.282464	7.87264	-5.53397	0.000848353	0.0075856	-0.863053	ENSMUSG00000078671
ENSMUSG00000001995.9	Sipa1l2	0.892763	4.13982	5.52886	0.000852971	0.00762183	-0.530746	ENSMUSG00000001995
ENSMUSG00000047959.4	Kcna3	-0.586521	4.86345	-5.52532	0.000856184	0.00764041	-0.685581	ENSMUSG00000047959
ENSMUSG00000033253.18	Szt2	-0.307506	6.62602	-5.52568	0.000855862	0.00764041	-0.863597	ENSMUSG00000033253
ENSMUSG00000018750.14	Zbtb4	0.73999	5.37504	5.52393	0.000857451	0.00764665	-0.765112	ENSMUSG00000018750
ENSMUSG00000039633.7	Lonrf1	0.49839	4.16911	5.52226	0.000858979	0.00765521	-0.554964	ENSMUSG00000039633
ENSMUSG00000022540.16	Rogdi	-0.514314	6.5704	-5.52072	0.000860391	0.00766271	-0.866201	ENSMUSG00000022540
ENSMUSG00000060450.14	Rnf14	0.389614	5.90077	5.51681	0.000863978	0.00768957	-0.83401	ENSMUSG00000060450
ENSMUSG00000005881.13	Ergic3	0.283175	6.06163	5.51444	0.000866163	0.00770342	-0.849125	ENSMUSG00000005881
ENSMUSG00000050473.5	Slc35d3	-1.26149	3.25649	-5.51388	0.000866677	0.00770342	-0.352347	ENSMUSG00000050473
ENSMUSG00000030695.16	Aldoa	0.475643	9.13606	5.51104	0.000869305	0.00771658	-0.860653	ENSMUSG00000030695
ENSMUSG00000031357.3	Syap1	0.359968	5.31491	5.51146	0.000868917	0.00771658	-0.778817	ENSMUSG00000031357
ENSMUSG00000022139.17	Mbnl2	0.409661	7.00528	5.50993	0.000870334	0.00772063	-0.891901	ENSMUSG00000022139
ENSMUSG00000001467.5	Cyp51	0.898459	6.99404	5.50273	0.000877038	0.00777498	-0.89611	ENSMUSG00000001467
ENSMUSG00000036503.13	Rnf13	0.302806	7.35582	5.49409	0.000885159	0.00784181	-0.913446	ENSMUSG00000036503
ENSMUSG00000020256.14	Aldh1l2	-2.50843	2.93176	-5.49092	0.000888163	0.00786325	-0.267856	ENSMUSG00000020256
ENSMUSG00000056498.13	Tmem154	0.435535	6.55946	5.48916	0.000889834	0.00787287	-0.903614	ENSMUSG00000056498
ENSMUSG00000053119.11	Chmp3	0.366154	6.21603	5.48624	0.000892614	0.00789228	-0.891254	ENSMUSG00000053119
ENSMUSG00000029471.13	Camkk2	-0.340507	7.09699	-5.48486	0.000893935	0.00789359	-0.922486	ENSMUSG00000029471
ENSMUSG00000022026.7	Olfm4	-1.18378	1.89781	-5.48507	0.000893732	0.00789359	-0.181955	ENSMUSG00000022026
ENSMUSG00000030283.7	St8sia1	-0.618545	7.13613	-5.47923	0.000899334	0.00793105	-0.927684	ENSMUSG00000030283
ENSMUSG00000060441.15	Trim5	-0.372194	4.68746	-5.4792	0.000899355	0.00793105	-0.711675	ENSMUSG00000060441
ENSMUSG00000020897.12	Aurkb	-0.358219	5.31813	-5.4748	0.0009036	0.00796076	-0.820951	ENSMUSG00000020897
ENSMUSG00000047379.7	B4gat1	0.554901	3.73536	5.47388	0.000904497	0.00796076	-0.516507	ENSMUSG00000047379
ENSMUSG00000025245.14	Lztfl1	-0.661192	7.60856	-5.47446	0.000903936	0.00796076	-0.934296	ENSMUSG00000025245
ENSMUSG00000028927.6	Padi2	-0.525587	7.09887	-5.47222	0.000906106	0.00796971	-0.936206	ENSMUSG00000028927
ENSMUSG00000026249.10	Serpine2	-0.860376	2.66602	-5.47104	0.000907246	0.00797453	-0.305594	ENSMUSG00000026249
ENSMUSG00000020402.11	Vdac1	0.320433	7.10447	5.47021	0.000908051	0.0079764	-0.940357	ENSMUSG00000020402
ENSMUSG00000032418.15	Me1	1.63725	1.02934	5.46115	0.000916917	0.00804378	-0.162919	ENSMUSG00000032418
ENSMUSG00000015013.9	Trappc2l	0.544286	4.15498	5.46166	0.000916409	0.00804378	-0.621055	ENSMUSG00000015013
ENSMUSG00000025153.9	Fasn	0.853552	8.5216	5.45915	0.000918879	0.00805574	-0.938131	ENSMUSG00000025153
ENSMUSG00000005583.16	Mef2c	-0.429461	7.60694	-5.45759	0.000920413	0.0080587	-0.954896	ENSMUSG00000005583
ENSMUSG00000035835.14	Plppr3	-1.14045	3.30244	-5.45803	0.000919988	0.0080587	-0.428607	ENSMUSG00000035835
ENSMUSG00000038506.13	Dcun1d2	0.543296	4.56808	5.45091	0.00092704	0.00810652	-0.719495	ENSMUSG00000038506
ENSMUSG00000000194.13	Gpr107	0.255817	6.33923	5.45087	0.000927079	0.00810652	-0.939738	ENSMUSG00000000194
ENSMUSG00000016252.7	Atp5e	0.286163	6.02769	5.44665	0.000931292	0.00813572	-0.926479	ENSMUSG00000016252
ENSMUSG00000035621.13	Midn	-0.355261	6.60471	-5.44631	0.000931626	0.00813572	-0.95575	ENSMUSG00000035621
ENSMUSG00000030970.16	Ctbp2	0.33312	5.44608	5.44255	0.000935402	0.00816339	-0.876433	ENSMUSG00000030970
ENSMUSG00000050350.8	Gpr18	-0.664891	3.09519	-5.4409	0.000937058	0.00817256	-0.41949	ENSMUSG00000050350
ENSMUSG00000028214.13	Gem	-1.03534	4.88855	-5.43854	0.000939436	0.00817741	-0.776611	ENSMUSG00000028214
ENSMUSG00000046079.16	Lrrc8d	0.310438	6.48781	5.43971	0.000938261	0.00817741	-0.959398	ENSMUSG00000046079
ENSMUSG00000034634.7	Ly6d	-0.818516	6.55693	-5.43888	0.000939094	0.00817741	-0.959069	ENSMUSG00000034634
ENSMUSG00000006389.13	Mpl	-0.903349	2.16902	-5.43626	0.000941748	0.00819224	-0.270221	ENSMUSG00000006389
ENSMUSG00000019857.7	Asf1a	-0.455386	4.07091	-5.4329	0.000945151	0.00821653	-0.636614	ENSMUSG00000019857
ENSMUSG00000005580.11	Adcy9	0.927868	3.38897	5.42934	0.000948778	0.00823742	-0.486276	ENSMUSG00000005580
ENSMUSG00000032324.11	Tspan3	-0.381767	6.09946	-5.42987	0.000948244	0.00823742	-0.949725	ENSMUSG00000032324
ENSMUSG00000037824.6	Tspan14	0.347563	6.65357	5.42811	0.00095004	0.00824307	-0.979345	ENSMUSG00000037824
ENSMUSG00000020798.14	Spns3	-0.568195	4.83401	-5.42403	0.000954218	0.00827399	-0.799185	ENSMUSG00000020798
ENSMUSG00000021748.9	Pdhb	0.378653	5.90583	5.42034	0.000958022	0.00830162	-0.947799	ENSMUSG00000021748
ENSMUSG00000006576.16	Slc4a3	2.05456	1.45912	5.41961	0.000958778	0.00830283	-0.210497	ENSMUSG00000006576
ENSMUSG00000024901.15	Peli3	2.62285	0.558999	5.41253	0.000966118	0.00836101	-0.247067	ENSMUSG00000024901
ENSMUSG00000024219.16	Anks1	-0.343551	6.26305	-5.40895	0.000969855	0.00838258	-0.98449	ENSMUSG00000024219
ENSMUSG00000024986.12	Hhex	-0.441238	6.0022	-5.40896	0.00096985	0.00838258	-0.967282	ENSMUSG00000024986
ENSMUSG00000075419.4	Dolk	0.401175	3.67899	5.40499	0.000974005	0.00841305	-0.586145	ENSMUSG00000075419
ENSMUSG00000027602.9	Map1lc3a	0.661278	3.02125	5.40179	0.000977382	0.00843681	-0.451708	ENSMUSG00000027602
ENSMUSG00000059796.16	Eif4a1	0.350769	9.37857	5.3998	0.000979479	0.0084448	-0.983046	ENSMUSG00000059796
ENSMUSG00000024242.15	Map4k3	0.697911	5.69785	5.39972	0.000979562	0.0084448	-0.949269	ENSMUSG00000024242
ENSMUSG00000039834.17	Zfp335	-0.262296	5.74652	-5.39678	0.000982686	0.00846631	-0.96235	ENSMUSG00000039834
ENSMUSG00000030245.10	Golt1b	0.416396	5.40012	5.39598	0.000983538	0.00846823	-0.924677	ENSMUSG00000030245
ENSMUSG00000025403.5	Shmt2	-0.9369	6.60854	-5.38895	0.000991041	0.00852738	-1.01872	ENSMUSG00000025403
ENSMUSG00000038578.15	Susd1	-0.49058	5.07543	-5.38807	0.000991978	0.00852999	-0.884784	ENSMUSG00000038578
ENSMUSG00000044966.4	Fbxo48	-0.54902	3.31688	-5.38534	0.000994908	0.0085467	-0.529053	ENSMUSG00000044966
ENSMUSG00000020388.12	Pdlim4	1.48469	1.98943	5.38508	0.00099519	0.0085467	-0.295185	ENSMUSG00000020388
ENSMUSG00000039202.12	Abhd2	-0.263761	7.92122	-5.38367	0.000996713	0.00855433	-1.03952	ENSMUSG00000039202
ENSMUSG00000028528.17	Dnajc6	-1.15697	1.88372	-5.38232	0.000998166	0.00856134	-0.291453	ENSMUSG00000028528
ENSMUSG00000038708.10	Golga4	0.396155	7.30446	5.38078	0.000999839	0.00857023	-1.04703	ENSMUSG00000038708
ENSMUSG00000019998.6	Stx7	0.279819	7.52334	5.37888	0.0010019	0.00858241	-1.04902	ENSMUSG00000019998
ENSMUSG00000025745.12	Hadha	0.366602	7.02839	5.35292	0.0010305	0.00882182	-1.07798	ENSMUSG00000025745
ENSMUSG00000042901.10	Aida	0.294646	5.74275	5.34759	0.00103649	0.00886747	-1.02063	ENSMUSG00000042901
ENSMUSG00000028988.13	Ctnnbip1	0.567669	3.4352	5.34194	0.00104288	0.00891517	-0.604662	ENSMUSG00000028988
ENSMUSG00000040687.16	Madd	-0.245697	7.55953	-5.34148	0.00104339	0.00891517	-1.09331	ENSMUSG00000040687
ENSMUSG00000040270.16	Bach2	-0.444045	6.03113	-5.33966	0.00104546	0.00892722	-1.05156	ENSMUSG00000040270
ENSMUSG00000026159.13	Agfg1	0.341645	6.57051	5.33464	0.0010512	0.00895911	-1.08744	ENSMUSG00000026159
ENSMUSG00000074420.5	Gm10693	0.549797	3.91095	5.33569	0.00104999	0.00895911	-0.71525	ENSMUSG00000074420
ENSMUSG00000026864.13	Hspa5	0.247392	9.22004	5.33474	0.00105108	0.00895911	-1.06634	ENSMUSG00000026864
ENSMUSG00000071657.12	Bscl2	0.362326	5.4675	5.33314	0.00105291	0.008968	-1.00822	ENSMUSG00000071657
ENSMUSG00000090799.2	Klhl33	0.820097	2.97854	5.33118	0.00105516	0.00898157	-0.521633	ENSMUSG00000090799
ENSMUSG00000035212.14	Leprot	0.291112	6.27037	5.32624	0.00106085	0.00902427	-1.0839	ENSMUSG00000035212
ENSMUSG00000015665.8	Awat1	6.20596	-0.116966	5.32427	0.00106314	0.00902662	-0.732672	ENSMUSG00000015665
ENSMUSG00000022408.7	Fam83f	1.01849	3.63366	5.32504	0.00106224	0.00902662	-0.654849	ENSMUSG00000022408
ENSMUSG00000020387.15	Jade2	0.276561	5.39191	5.32441	0.00106297	0.00902662	-1.01003	ENSMUSG00000020387
ENSMUSG00000032959.12	Pebp1	0.440191	6.56432	5.32231	0.00106541	0.00904019	-1.10147	ENSMUSG00000032959
ENSMUSG00000037725.8	Ckap2	-0.362388	4.06589	-5.31876	0.00106954	0.00906956	-0.770883	ENSMUSG00000037725
ENSMUSG00000032553.14	Srprb	0.347924	5.44646	5.31793	0.00107051	0.00907206	-1.02395	ENSMUSG00000032553
ENSMUSG00000029428.13	Stx2	0.274043	5.45938	5.31238	0.00107701	0.00912142	-1.0329	ENSMUSG00000029428
ENSMUSG00000021868.7	Ppif	-0.462625	4.59623	-5.31125	0.00107835	0.00912698	-0.889584	ENSMUSG00000021868
ENSMUSG00000018899.16	Irf1	-0.436855	7.51349	-5.30791	0.00108228	0.00915091	-1.13325	ENSMUSG00000018899
ENSMUSG00000022996.15	Wnt10b	-1.82031	0.6306	-5.3077	0.00108253	0.00915091	-0.328954	ENSMUSG00000022996
ENSMUSG00000029553.10	Tfec	1.28443	3.29542	5.30644	0.00108402	0.00915772	-0.597473	ENSMUSG00000029553
ENSMUSG00000028419.5	Chmp5	0.29745	5.77614	5.3053	0.00108538	0.00916344	-1.07427	ENSMUSG00000028419
ENSMUSG00000045411.16	2410002F23Rik	-0.279117	6.14686	-5.30441	0.00108643	0.00916659	-1.10267	ENSMUSG00000045411
ENSMUSG00000024590.8	Lmnb1	-0.470115	7.36728	-5.30274	0.00108841	0.00917178	-1.13956	ENSMUSG00000024590
ENSMUSG00000042333.16	Tnfrsf14	-0.336399	5.77689	-5.30308	0.001088	0.00917178	-1.07593	ENSMUSG00000042333
ENSMUSG00000021248.9	Tmed10	0.265044	7.50492	5.30058	0.00109099	0.00918776	-1.14268	ENSMUSG00000021248
ENSMUSG00000020715.9	Ern1	-0.314061	7.50365	-5.29799	0.00109407	0.009208	-1.14554	ENSMUSG00000020715
ENSMUSG00000034311.3	Kif4	-0.344131	5.22812	-5.29418	0.00109865	0.00923284	-1.02243	ENSMUSG00000034311
ENSMUSG00000028581.17	Laptm5	0.274425	10.583	5.294	0.00109887	0.00923284	-1.06062	ENSMUSG00000028581
ENSMUSG00000020846.6	Rflnb	-0.669324	2.76763	-5.29382	0.00109908	0.00923284	-0.527004	ENSMUSG00000020846
ENSMUSG00000020077.14	Srgn	-0.531323	6.94425	-5.29066	0.00110289	0.00925901	-1.14943	ENSMUSG00000020077
ENSMUSG00000028184.12	Adgrl2	0.986979	4.21017	5.28904	0.00110484	0.00926965	-0.823265	ENSMUSG00000028184
ENSMUSG00000054387.13	Mdm4	-0.246469	8.01087	-5.28742	0.0011068	0.00927957	-1.15335	ENSMUSG00000054387
ENSMUSG00000002108.10	Nr1h3	1.80675	2.88901	5.28693	0.0011074	0.00927957	-0.523319	ENSMUSG00000002108
ENSMUSG00000040234.16	Tm7sf3	-0.567142	5.19085	-5.28446	0.00111039	0.00929887	-1.02436	ENSMUSG00000040234
ENSMUSG00000005413.8	Hmox1	1.32499	6.61714	5.27773	0.00111862	0.00935614	-1.1469	ENSMUSG00000005413
ENSMUSG00000079470.8	Utp14b	0.81654	5.38877	5.27773	0.00111862	0.00935614	-1.05633	ENSMUSG00000079470
ENSMUSG00000047181.12	Samd14	-1.03651	1.63739	-5.27554	0.00112131	0.00937279	-0.386296	ENSMUSG00000047181
ENSMUSG00000046836.13	Brox	0.369526	6.70942	5.27304	0.00112439	0.00938684	-1.16607	ENSMUSG00000046836
ENSMUSG00000031442.21	Mcf2l	-0.805617	2.64674	-5.2733	0.00112407	0.00938684	-0.526754	ENSMUSG00000031442
ENSMUSG00000035356.17	Nfkbiz	-0.431283	5.90532	-5.27011	0.00112801	0.00941126	-1.12536	ENSMUSG00000035356
ENSMUSG00000042688.16	Mapk6	0.571828	6.63442	5.26769	0.00113101	0.00943048	-1.16891	ENSMUSG00000042688
ENSMUSG00000038227.15	Hoxa9	-0.881314	2.79247	-5.26696	0.00113192	0.00943219	-0.557955	ENSMUSG00000038227
ENSMUSG00000040997.13	Abhd4	0.406331	5.83501	5.26459	0.00113486	0.00945087	-1.12736	ENSMUSG00000040997
ENSMUSG00000045165.6	AI467606	-0.392397	5.48437	-5.26096	0.0011394	0.0094668	-1.0952	ENSMUSG00000045165
ENSMUSG00000032640.10	Chsy1	-0.279602	5.41614	-5.2603	0.00114022	0.0094668	-1.08902	ENSMUSG00000032640
ENSMUSG00000046516.10	Cox17	0.284006	5.19362	5.26025	0.00114029	0.0094668	-1.0597	ENSMUSG00000046516
ENSMUSG00000015950.13	Ncf1	-0.377695	8.55026	-5.26072	0.0011397	0.0094668	-1.17522	ENSMUSG00000015950
ENSMUSG00000026812.16	Tsc1	0.295274	6.32197	5.26113	0.00113919	0.0094668	-1.16474	ENSMUSG00000026812
ENSMUSG00000027207.15	Galk2	0.383195	5.54706	5.25696	0.00114442	0.00948275	-1.10832	ENSMUSG00000027207
ENSMUSG00000048755.9	Mcat	-0.403838	3.68044	-5.25591	0.00114573	0.00948275	-0.759504	ENSMUSG00000048755
ENSMUSG00000029310.13	Nudt9	0.31797	4.71887	5.25598	0.00114565	0.00948275	-0.98335	ENSMUSG00000029310
ENSMUSG00000047592.17	Nxpe5	-0.527265	4.88228	-5.25754	0.00114368	0.00948275	-1.00669	ENSMUSG00000047592
ENSMUSG00000020770.13	Unk	-0.363818	5.44768	-5.25643	0.00114508	0.00948275	-1.09664	ENSMUSG00000020770
ENSMUSG00000049103.14	Ccr2	-0.515271	9.8701	-5.25286	0.00114958	0.00949786	-1.13917	ENSMUSG00000049103
ENSMUSG00000049739.10	Zfp646	-0.326628	6.95584	-5.25387	0.00114831	0.00949786	-1.19538	ENSMUSG00000049739
ENSMUSG00000007812.16	Zfp655	0.380603	6.35406	5.25279	0.00114967	0.00949786	-1.17601	ENSMUSG00000007812
ENSMUSG00000028573.18	Fggy	1.27892	1.86946	5.25215	0.00115048	0.00949873	-0.431715	ENSMUSG00000028573
ENSMUSG00000028691.12	Prdx1	1.06913	9.43441	5.2509	0.00115207	0.00950598	-1.15748	ENSMUSG00000028691
ENSMUSG00000025026.15	Add3	-0.434264	6.98448	-5.24904	0.00115443	0.00951382	-1.20099	ENSMUSG00000025026
ENSMUSG00000029915.14	Clec5a	1.89584	3.31004	5.24934	0.00115405	0.00951382	-0.639357	ENSMUSG00000029915
ENSMUSG00000006398.15	Cdc20	-0.563301	4.80794	-5.24841	0.00115523	0.00951454	-1.00318	ENSMUSG00000006398
ENSMUSG00000029703.10	Lrwd1	-0.409906	5.25162	-5.24656	0.00115758	0.00952811	-1.08188	ENSMUSG00000029703
ENSMUSG00000019261.3	Map1s	0.313309	5.42495	5.24235	0.00116296	0.0095665	-1.11227	ENSMUSG00000019261
ENSMUSG00000038481.13	Cdk19	-0.333694	6.6289	-5.23763	0.00116902	0.00961047	-1.20584	ENSMUSG00000038481
ENSMUSG00000053560.5	Ier2	-0.829243	5.83471	-5.236	0.00117112	0.0096219	-1.15399	ENSMUSG00000053560
ENSMUSG00000022270.16	Retreg1	0.494901	5.92346	5.23232	0.00117587	0.00965063	-1.17279	ENSMUSG00000022270
ENSMUSG00000020642.13	Rnf144a	-0.868235	3.98744	-5.23219	0.00117605	0.00965063	-0.843927	ENSMUSG00000020642
ENSMUSG00000079165.10	Sap25	-0.337608	4.60719	-5.22968	0.00117931	0.00966558	-0.991464	ENSMUSG00000079165
ENSMUSG00000026580.16	Selp	-1.06996	1.98949	-5.2299	0.00117903	0.00966558	-0.473191	ENSMUSG00000026580
ENSMUSG00000028759.13	Hp1bp3	-0.252519	7.86411	-5.22901	0.00118018	0.00966681	-1.22565	ENSMUSG00000028759
ENSMUSG00000019295.8	Tmem129	0.428313	4.15299	5.228	0.00118149	0.00967168	-0.897758	ENSMUSG00000019295
ENSMUSG00000027002.13	Nckap1	0.55009	4.08176	5.22678	0.00118309	0.00967477	-0.881621	ENSMUSG00000027002
ENSMUSG00000031921.17	Terf2	-0.376196	5.48997	-5.22661	0.0011833	0.00967477	-1.13748	ENSMUSG00000031921
ENSMUSG00000039686.14	Zer1	-0.483406	5.37628	-5.22519	0.00118516	0.00968412	-1.12312	ENSMUSG00000039686
ENSMUSG00000032743.15	D430042O09Rik	0.273514	5.4467	5.2246	0.00118594	0.00968457	-1.13682	ENSMUSG00000032743
ENSMUSG00000033777.4	Tlr13	0.968173	6.74936	5.22327	0.00118768	0.00969291	-1.22253	ENSMUSG00000033777
ENSMUSG00000041797.7	Abca9	-0.799538	2.83229	-5.22221	0.00118907	0.00969837	-0.618498	ENSMUSG00000041797
ENSMUSG00000028057.14	Rit1	0.662435	4.85806	5.22043	0.0011914	0.00971149	-1.04505	ENSMUSG00000028057
ENSMUSG00000021144.14	Mta1	-0.3059	6.24869	-5.21834	0.00119415	0.00972803	-1.21216	ENSMUSG00000021144
ENSMUSG00000048878.6	Hexim1	-0.255228	5.49796	-5.21684	0.00119613	0.00973588	-1.15155	ENSMUSG00000048878
ENSMUSG00000025017.10	Pik3ap1	0.364651	8.11537	5.21652	0.00119656	0.00973588	-1.23735	ENSMUSG00000025017
ENSMUSG00000047694.12	Yipf6	0.296359	5.84187	5.21343	0.00120065	0.00976329	-1.19068	ENSMUSG00000047694
ENSMUSG00000026921.19	Egfl7	-1.13092	1.74273	-5.20775	0.00120822	0.00981887	-0.469407	ENSMUSG00000026921
ENSMUSG00000024672.11	Ms4a7	1.17989	6.43506	5.20705	0.00120915	0.00982054	-1.22682	ENSMUSG00000024672
ENSMUSG00000071252.6	2210408I21Rik	0.739458	1.80199	5.20114	0.00121708	0.00986205	-0.489155	ENSMUSG00000071252
ENSMUSG00000026150.14	Mff	0.30462	5.86749	5.20187	0.00121609	0.00986205	-1.20665	ENSMUSG00000026150
ENSMUSG00000029359.13	Tesc	-1.21631	0.493868	-5.20059	0.00121781	0.00986205	-0.437075	ENSMUSG00000029359
ENSMUSG00000060519.11	Tor3a	0.442545	5.92935	5.20051	0.00121793	0.00986205	-1.21222	ENSMUSG00000060519
ENSMUSG00000051748.2	Wfdc21	-1.30675	0.566245	-5.20221	0.00121564	0.00986205	-0.432995	ENSMUSG00000051748
ENSMUSG00000047248.20	C2cd3	-0.301601	6.63449	-5.19951	0.00121928	0.00986706	-1.25237	ENSMUSG00000047248
ENSMUSG00000006941.5	Eif1b	0.360695	4.83655	5.19895	0.00122003	0.00986721	-1.07329	ENSMUSG00000006941
ENSMUSG00000073403.11	Gm10499	0.357003	4.57762	5.19767	0.00122176	0.0098753	-1.02494	ENSMUSG00000073403
ENSMUSG00000024750.11	Zfand5	0.526634	7.27146	5.1966	0.0012232	0.00988103	-1.2676	ENSMUSG00000024750
ENSMUSG00000005161.15	Prdx2	0.399527	6.26003	5.19317	0.00122787	0.00990921	-1.24324	ENSMUSG00000005161
ENSMUSG00000029363.14	Rfc5	-0.404491	5.2068	-5.19295	0.00122817	0.00990921	-1.14001	ENSMUSG00000029363
ENSMUSG00000025151.16	Maged1	1.02184	3.3679	5.1911	0.00123069	0.00991178	-0.756518	ENSMUSG00000025151
ENSMUSG00000021281.15	Tnfaip2	0.569806	9.00244	5.19205	0.00122939	0.00991178	-1.2451	ENSMUSG00000021281
ENSMUSG00000021520.4	Uqcrb	0.430867	5.61603	5.19119	0.00123057	0.00991178	-1.19463	ENSMUSG00000021520
ENSMUSG00000002741.9	Ykt6	0.389503	6.17656	5.18728	0.00123591	0.00994783	-1.24562	ENSMUSG00000002741
ENSMUSG00000027742.13	Cog6	0.402664	4.91656	5.18171	0.00124357	0.00997372	-1.1078	ENSMUSG00000027742
ENSMUSG00000025465.13	Echs1	0.37572	5.2657	5.18237	0.00124265	0.00997372	-1.163	ENSMUSG00000025465
ENSMUSG00000050138.8	Kcnk12	-1.20581	2.71881	-5.18218	0.00124291	0.00997372	-0.634852	ENSMUSG00000050138
ENSMUSG00000024151.13	Msh2	-0.434256	5.25458	-5.18171	0.00124356	0.00997372	-1.16025	ENSMUSG00000024151
ENSMUSG00000004612.9	Nkg7	-1.16852	-0.17307	-5.18197	0.00124321	0.00997372	-0.514315	ENSMUSG00000004612
ENSMUSG00000038451.13	Spsb2	0.720721	3.38577	5.18357	0.00124101	0.00997372	-0.776793	ENSMUSG00000038451
ENSMUSG00000026755.14	Arpc5l	-0.33487	5.98265	-5.18049	0.00124525	0.00998127	-1.24073	ENSMUSG00000026755
ENSMUSG00000018761.14	Mpdu1	0.281908	4.90118	5.17979	0.00124621	0.00998304	-1.1094	ENSMUSG00000018761
ENSMUSG00000038520.15	Tbc1d17	-0.335312	5.89308	-5.17594	0.00125154	0.0100198	-1.23933	ENSMUSG00000038520
ENSMUSG00000020116.7	Pno1	0.614612	4.90509	5.17515	0.00125265	0.0100227	-1.1094	ENSMUSG00000020116
ENSMUSG00000028648.13	Ndufs5	0.375164	4.99383	5.17037	0.00125932	0.01007	-1.13539	ENSMUSG00000028648
ENSMUSG00000063229.15	Ldha	0.274032	8.23412	5.16829	0.00126223	0.0100873	-1.2941	ENSMUSG00000063229
ENSMUSG00000015846.15	Rxra	0.817177	5.83798	5.16547	0.00126619	0.010113	-1.2415	ENSMUSG00000015846
ENSMUSG00000028496.17	Mllt3	0.625943	4.61694	5.16377	0.00126859	0.0101262	-1.06887	ENSMUSG00000028496
ENSMUSG00000039745.8	Htatip2	0.562497	4.49509	5.16194	0.00127117	0.0101408	-1.04749	ENSMUSG00000039745
ENSMUSG00000026335.16	Pam	1.17472	4.55475	5.16008	0.0012738	0.0101557	-1.04088	ENSMUSG00000026335
ENSMUSG00000041890.17	Git2	-0.307087	7.63973	-5.15402	0.00128242	0.0102184	-1.31893	ENSMUSG00000041890
ENSMUSG00000042208.15	0610010F05Rik	0.445963	5.06379	5.15121	0.00128644	0.0102444	-1.16903	ENSMUSG00000042208
ENSMUSG00000021773.11	Comtd1	0.91863	2.78908	5.14898	0.00128963	0.0102577	-0.694668	ENSMUSG00000021773
ENSMUSG00000020435.17	Osbp2	1.46691	2.42113	5.14899	0.00128963	0.0102577	-0.617296	ENSMUSG00000020435
ENSMUSG00000029752.12	Asns	-0.922612	6.34086	-5.14722	0.00129216	0.0102581	-1.29732	ENSMUSG00000029752
ENSMUSG00000053870.7	Fpgt	0.381305	4.08749	5.14682	0.00129274	0.0102581	-0.98134	ENSMUSG00000053870
ENSMUSG00000038861.14	Pi4kb	0.298591	6.31327	5.14755	0.0012917	0.0102581	-1.302	ENSMUSG00000038861
ENSMUSG00000023186.14	Vwa5a	0.316731	7.60305	5.14739	0.00129192	0.0102581	-1.32745	ENSMUSG00000023186
ENSMUSG00000032997.16	Chpf	1.16758	2.42113	5.14611	0.00129376	0.0102602	-0.629585	ENSMUSG00000032997
ENSMUSG00000026107.11	Nabp1	0.437149	7.11207	5.14365	0.00129732	0.0102642	-1.33138	ENSMUSG00000026107
ENSMUSG00000015839.6	Nfe2l2	0.477948	7.29812	5.14414	0.00129661	0.0102642	-1.33186	ENSMUSG00000015839
ENSMUSG00000004771.12	Rab11a	0.319522	6.04527	5.14402	0.00129678	0.0102642	-1.29038	ENSMUSG00000004771
ENSMUSG00000073131.12	Vma21	0.527475	5.3278	5.14382	0.00129707	0.0102642	-1.21612	ENSMUSG00000073131
ENSMUSG00000049339.16	Retreg2	0.245643	6.0472	5.14166	0.0013002	0.0102809	-1.29377	ENSMUSG00000049339
ENSMUSG00000021610.8	Clptm1l	0.26202	6.94017	5.13524	0.00130954	0.0103487	-1.33981	ENSMUSG00000021610
ENSMUSG00000024968.14	Rcor2	-0.97456	2.05134	-5.13443	0.00131072	0.010352	-0.590582	ENSMUSG00000024968
ENSMUSG00000058503.11	Fam133b	-0.299548	4.84999	-5.1336	0.00131193	0.0103555	-1.15474	ENSMUSG00000058503
ENSMUSG00000022898.13	Vps26c	0.354498	5.62018	5.12708	0.00132153	0.0104251	-1.27405	ENSMUSG00000022898
ENSMUSG00000004070.15	Hmox2	0.307377	5.9733	5.1229	0.00132771	0.0104678	-1.31118	ENSMUSG00000004070
ENSMUSG00000030126.17	Tmcc1	0.311019	5.5054	5.122	0.00132904	0.0104712	-1.26785	ENSMUSG00000030126
ENSMUSG00000022263.10	Trio	0.362328	7.11952	5.12155	0.0013297	0.0104712	-1.35895	ENSMUSG00000022263
ENSMUSG00000037820.15	Tgm2	1.91817	5.75792	5.11867	0.001334	0.0104989	-1.25099	ENSMUSG00000037820
ENSMUSG00000039016.5	Timm8b	0.509768	4.4805	5.11768	0.00133547	0.0105043	-1.09921	ENSMUSG00000039016
ENSMUSG00000034345.14	Gtf2h5	0.347679	4.86297	5.11661	0.00133707	0.0105108	-1.17814	ENSMUSG00000034345
ENSMUSG00000029726.16	Mepce	-0.275415	5.63526	-5.11585	0.00133822	0.0105137	-1.28919	ENSMUSG00000029726
ENSMUSG00000045954.7	Cavin2	-1.17482	2.58617	-5.10693	0.00135164	0.0105835	-0.699711	ENSMUSG00000045954
ENSMUSG00000018442.13	Derl2	0.343718	5.83631	5.10629	0.00135261	0.0105835	-1.32036	ENSMUSG00000018442
ENSMUSG00000041695.2	Kcnj2	0.581333	4.70217	5.10714	0.00135132	0.0105835	-1.15526	ENSMUSG00000041695
ENSMUSG00000025223.15	Ldb1	-0.359476	6.73448	-5.10804	0.00134995	0.0105835	-1.36704	ENSMUSG00000025223
ENSMUSG00000059474.13	Mbtd1	-0.265171	6.78697	-5.10629	0.00135261	0.0105835	-1.37124	ENSMUSG00000059474
ENSMUSG00000038384.16	Setd1b	-0.239854	7.37458	-5.10699	0.00135154	0.0105835	-1.378	ENSMUSG00000038384
ENSMUSG00000025511.15	Tspan4	1.46472	4.11423	5.10853	0.00134921	0.0105835	-0.995412	ENSMUSG00000025511
ENSMUSG00000027132.3	Katnbl1	0.625701	4.8468	5.10452	0.00135528	0.0105982	-1.18435	ENSMUSG00000027132
ENSMUSG00000031521.5	Aga	0.643456	4.03697	5.10124	0.00136027	0.010625	-1.01991	ENSMUSG00000031521
ENSMUSG00000012114.17	Med15	0.411245	6.46361	5.10174	0.00135951	0.010625	-1.36479	ENSMUSG00000012114
ENSMUSG00000069309.2	Hist1h2an	-0.608648	3.8178	-5.09853	0.00136441	0.0106511	-0.973339	ENSMUSG00000069309
ENSMUSG00000022237.17	Ankrd33b	0.822203	5.24665	5.09726	0.00136636	0.0106592	-1.25451	ENSMUSG00000022237
ENSMUSG00000022848.8	Slc49a4	-0.311646	6.36432	-5.09681	0.00136703	0.0106592	-1.36621	ENSMUSG00000022848
ENSMUSG00000003038.15	Hmgn2	-0.398748	7.52719	-5.09492	0.00136995	0.0106757	-1.39185	ENSMUSG00000003038
ENSMUSG00000027858.13	Tspan2	-0.451169	4.68626	-5.09429	0.00137091	0.0106771	-1.16886	ENSMUSG00000027858
ENSMUSG00000028179.12	Cth	-1.39992	0.548491	-5.09317	0.00137263	0.0106781	-0.545043	ENSMUSG00000028179
ENSMUSG00000043257.15	Pigv	-0.287211	5.57995	-5.09329	0.00137245	0.0106781	-1.31095	ENSMUSG00000043257
ENSMUSG00000028559.17	Osbpl9	0.364016	6.9295	5.09012	0.00137733	0.0107085	-1.39451	ENSMUSG00000028559
ENSMUSG00000025192.13	Entpd7	0.259953	5.64426	5.08817	0.00138036	0.0107258	-1.32503	ENSMUSG00000025192
ENSMUSG00000044968.16	Napepld	0.636302	2.40098	5.08755	0.00138131	0.0107271	-0.703985	ENSMUSG00000044968
ENSMUSG00000028049.15	Scamp3	0.35821	5.57985	5.0829	0.00138854	0.010777	-1.3237	ENSMUSG00000028049
ENSMUSG00000030144.4	Clec4d	1.60778	6.08731	5.07819	0.0013959	0.0108217	-1.34922	ENSMUSG00000030144
ENSMUSG00000070576.4	Mn1	-0.694058	4.87874	-5.07862	0.00139522	0.0108217	-1.21796	ENSMUSG00000070576
ENSMUSG00000059708.12	Akap17b	0.772423	2.87935	5.07639	0.00139873	0.0108374	-0.800479	ENSMUSG00000059708
ENSMUSG00000030614.8	Tmem126b	0.326444	4.27329	5.07537	0.00140034	0.0108436	-1.10934	ENSMUSG00000030614
ENSMUSG00000001741.12	Il16	-0.535444	7.14309	-5.07406	0.0014024	0.0108533	-1.41597	ENSMUSG00000001741
ENSMUSG00000019843.14	Fyn	-0.703239	8.55707	-5.07352	0.00140324	0.0108536	-1.40202	ENSMUSG00000019843
ENSMUSG00000021457.14	Syk	0.539184	8.80946	5.06921	0.00141006	0.0109001	-1.40142	ENSMUSG00000021457
ENSMUSG00000058291.14	Zfp68	-0.272571	5.50037	-5.066	0.00141516	0.0109332	-1.33557	ENSMUSG00000058291
ENSMUSG00000034923.9	Ly6g6f	-1.55232	-0.187734	-5.06364	0.00141894	0.0109561	-0.635771	ENSMUSG00000034923
ENSMUSG00000072964.14	Bhlhb9	-0.713631	3.49199	-5.0602	0.00142444	0.0109855	-0.945702	ENSMUSG00000072964
ENSMUSG00000092622.8	Khdc3	-0.729246	1.33684	-5.05973	0.00142519	0.0109855	-0.601779	ENSMUSG00000092622
ENSMUSG00000074217.8	Misp3	3.03806	-1.74437	5.06018	0.00142447	0.0109855	-1.06715	ENSMUSG00000074217
ENSMUSG00000022108.8	Itm2b	0.426205	9.47758	5.05839	0.00142734	0.0109958	-1.39185	ENSMUSG00000022108
ENSMUSG00000053819.16	Camk2d	1.20115	5.15252	5.05747	0.00142883	0.0110009	-1.27396	ENSMUSG00000053819
ENSMUSG00000024045.6	Akap8	-0.240967	7.01553	-5.05418	0.00143413	0.0110354	-1.44061	ENSMUSG00000024045
ENSMUSG00000075486.10	Commd6	0.568649	4.15694	5.05157	0.00143834	0.0110615	-1.10883	ENSMUSG00000075486
ENSMUSG00000029482.4	Aacs	0.683641	6.16339	5.04788	0.00144435	0.0110887	-1.41293	ENSMUSG00000029482
ENSMUSG00000048445.6	Ccdc57	0.769228	2.33157	5.04868	0.00144305	0.0110887	-0.735832	ENSMUSG00000048445
ENSMUSG00000029478.16	Ncor2	-0.240521	7.71822	-5.04823	0.00144378	0.0110887	-1.44829	ENSMUSG00000029478
ENSMUSG00000024566.10	Atp9b	0.26384	6.51756	5.04585	0.00144765	0.0111077	-1.43645	ENSMUSG00000024566
ENSMUSG00000031950.7	Gabarapl2	0.294056	5.88228	5.04477	0.00144943	0.0111105	-1.40005	ENSMUSG00000031950
ENSMUSG00000026667.14	Uhmk1	0.245526	8.3094	5.04463	0.00144966	0.0111105	-1.44454	ENSMUSG00000026667
ENSMUSG00000047875.6	Gpr157	0.610765	5.37438	5.03956	0.00145797	0.0111678	-1.34869	ENSMUSG00000047875
ENSMUSG00000020212.14	Mdm1	-0.571664	3.29889	-5.03746	0.00146142	0.0111752	-0.934343	ENSMUSG00000020212
ENSMUSG00000034285.15	Nipsnap1	-0.524104	2.97946	-5.03739	0.00146155	0.0111752	-0.869252	ENSMUSG00000034285
ENSMUSG00000034738.8	Nostrin	0.547235	3.57039	5.03821	0.0014602	0.0111752	-0.994419	ENSMUSG00000034738
ENSMUSG00000002055.9	Spag5	-0.432246	5.34632	-5.03696	0.00146225	0.0111752	-1.34971	ENSMUSG00000002055
ENSMUSG00000032398.7	Snapc5	0.36087	4.47725	5.03511	0.00146531	0.0111922	-1.20162	ENSMUSG00000032398
ENSMUSG00000052889.11	Prkcb	0.339974	5.60833	5.03425	0.00146673	0.0111967	-1.38696	ENSMUSG00000052889
ENSMUSG00000007837.11	Prrg2	0.542409	3.18783	5.0326	0.00146948	0.0112113	-0.918568	ENSMUSG00000007837
ENSMUSG00000028678.13	Kif2c	-0.503244	4.54734	-5.02932	0.00147494	0.0112432	-1.21946	ENSMUSG00000028678
ENSMUSG00000040548.16	Tex2	-0.493769	8.6242	-5.02909	0.00147532	0.0112432	-1.45595	ENSMUSG00000040548
ENSMUSG00000039208.15	Metrnl	1.20519	4.554	5.0274	0.00147813	0.0112582	-1.2002	ENSMUSG00000039208
ENSMUSG00000068855.3	H2ac20	-0.470168	6.27549	-5.02602	0.00148044	0.0112627	-1.44782	ENSMUSG00000068855
ENSMUSG00000024601.9	Isoc1	0.327114	5.88753	5.02534	0.00148157	0.0112627	-1.42428	ENSMUSG00000024601
ENSMUSG00000001313.12	Rnd2	1.64375	0.63004	5.02505	0.00148207	0.0112627	-0.614305	ENSMUSG00000001313
ENSMUSG00000024516.13	Sec11c	0.227738	6.64948	5.02625	0.00148006	0.0112627	-1.46576	ENSMUSG00000024516
ENSMUSG00000059273.9	Zc3h4	-0.279584	7.17631	-5.022	0.00148719	0.0112953	-1.48213	ENSMUSG00000059273
ENSMUSG00000099517.2	H3c8	-0.653502	5.29843	-5.01965	0.00149115	0.0113126	-1.35984	ENSMUSG00000099517
ENSMUSG00000034487.4	Poglut3	0.588482	3.88718	5.02	0.00149055	0.0113126	-1.08627	ENSMUSG00000034487
ENSMUSG00000028234.6	Rps20	-0.323425	8.04653	-5.01818	0.00149363	0.0113196	-1.48144	ENSMUSG00000028234
ENSMUSG00000042213.17	Zfand4	-0.525398	3.00108	-5.01811	0.00149376	0.0113196	-0.896618	ENSMUSG00000042213
ENSMUSG00000028416.12	Bag1	0.328574	6.14064	5.01619	0.001497	0.0113378	-1.45374	ENSMUSG00000028416
ENSMUSG00000051498.6	Tlr6	0.732694	3.43039	5.0152	0.00149869	0.0113442	-0.987316	ENSMUSG00000051498
ENSMUSG00000028917.14	Plekhm2	0.598691	6.41875	5.0144	0.00150004	0.0113481	-1.46933	ENSMUSG00000028917
ENSMUSG00000025058.4	5430427O19Rik	-0.365155	5.47811	-5.01002	0.00150749	0.0113617	-1.40092	ENSMUSG00000025058
ENSMUSG00000025473.16	Adam8	0.597392	7.91021	5.00979	0.00150788	0.0113617	-1.49334	ENSMUSG00000025473
ENSMUSG00000023055.10	Calcoco1	-0.458878	6.30549	-5.01033	0.00150697	0.0113617	-1.469	ENSMUSG00000023055
ENSMUSG00000023919.7	Cenpq	-0.489966	3.56332	-5.01263	0.00150304	0.0113617	-1.02318	ENSMUSG00000023919
ENSMUSG00000002580.7	Mien1	0.48416	4.42062	5.00921	0.00150888	0.0113617	-1.21949	ENSMUSG00000002580
ENSMUSG00000032601.13	Prkar2a	0.44166	6.58262	5.00896	0.00150931	0.0113617	-1.48404	ENSMUSG00000032601
ENSMUSG00000038122.9	Tbc1d32	0.376327	3.73068	5.01122	0.00150545	0.0113617	-1.06547	ENSMUSG00000038122
ENSMUSG00000044468.14	Tent5c	1.33422	5.54682	5.01156	0.00150487	0.0113617	-1.38268	ENSMUSG00000044468
ENSMUSG00000001403.13	Ube2c	-0.456757	5.31325	-5.00889	0.00150943	0.0113617	-1.37964	ENSMUSG00000001403
ENSMUSG00000022070.7	Bora	-0.315944	4.51476	-5.00719	0.00151235	0.0113772	-1.24327	ENSMUSG00000022070
ENSMUSG00000039275.9	Foxk2	0.221496	6.33034	5.00668	0.0015132	0.0113773	-1.47655	ENSMUSG00000039275
ENSMUSG00000019301.5	Hsd17b1	-1.02928	0.59981	-5.00527	0.00151563	0.0113829	-0.634244	ENSMUSG00000019301
ENSMUSG00000031312.5	Itgb1bp2	-0.60979	2.24016	-5.0057	0.00151488	0.0113829	-0.772564	ENSMUSG00000031312
ENSMUSG00000021377.15	Dek	-0.30211	7.97653	-5.00368	0.00151837	0.0113971	-1.50041	ENSMUSG00000021377
ENSMUSG00000050106.17	Tmc8	-0.613233	3.31113	-5.00282	0.00151986	0.0114019	-0.977575	ENSMUSG00000050106
ENSMUSG00000041977.18	Arhgef11	0.329061	6.29149	5.00005	0.00152464	0.0114263	-1.48233	ENSMUSG00000041977
ENSMUSG00000025626.16	Phf6	-0.244929	5.82049	-4.99993	0.00152483	0.0114263	-1.45004	ENSMUSG00000025626
ENSMUSG00000050271.12	Prag1	-0.388784	3.93786	-4.99638	0.00153099	0.0114598	-1.12905	ENSMUSG00000050271
ENSMUSG00000028842.15	Ago3	0.547699	6.44342	4.99188	0.00153884	0.0114838	-1.49883	ENSMUSG00000028842
ENSMUSG00000034189.5	Hsdl1	0.286316	5.74714	4.99202	0.00153858	0.0114838	-1.45352	ENSMUSG00000034189
ENSMUSG00000018501.17	Ncor1	-0.215234	8.82293	-4.99399	0.00153515	0.0114838	-1.49457	ENSMUSG00000018501
ENSMUSG00000021930.14	Spryd7	0.801195	4.65345	4.99338	0.00153622	0.0114838	-1.27885	ENSMUSG00000021930
ENSMUSG00000021036.10	Sptlc2	0.289279	6.84434	4.99161	0.00153931	0.0114838	-1.51461	ENSMUSG00000021036
ENSMUSG00000006463.13	Zdhhc24	0.408993	3.72704	4.99239	0.00153795	0.0114838	-1.0872	ENSMUSG00000006463
ENSMUSG00000032470.17	Mras	1.3381	1.02688	4.99002	0.00154208	0.011488	-0.656683	ENSMUSG00000032470
ENSMUSG00000026581.14	Sell	-0.578138	7.96865	-4.99018	0.0015418	0.011488	-1.5168	ENSMUSG00000026581
ENSMUSG00000036534.6	Slc38a7	0.405947	5.58295	4.98982	0.00154243	0.011488	-1.43851	ENSMUSG00000036534
ENSMUSG00000024300.17	Myo1f	0.478014	8.91418	4.98864	0.00154451	0.0114908	-1.49808	ENSMUSG00000024300
ENSMUSG00000015305.6	Sash1	0.895688	5.84778	4.98902	0.00154384	0.0114908	-1.45754	ENSMUSG00000015305
ENSMUSG00000022477.13	Aco2	0.315534	7.25917	4.98647	0.00154831	0.0114937	-1.5269	ENSMUSG00000022477
ENSMUSG00000036402.13	Gng12	0.425977	6.67076	4.98684	0.00154767	0.0114937	-1.51481	ENSMUSG00000036402
ENSMUSG00000075254.12	Heg1	-0.745125	5.40906	-4.98776	0.00154604	0.0114937	-1.41236	ENSMUSG00000075254
ENSMUSG00000025986.6	Slc39a10	0.295072	5.98467	4.98669	0.00154793	0.0114937	-1.48013	ENSMUSG00000025986
ENSMUSG00000031207.16	Msn	0.239595	10.0076	4.98484	0.00155118	0.0115086	-1.46171	ENSMUSG00000031207
ENSMUSG00000044700.15	Tmem201	-0.479978	3.93088	-4.98427	0.00155218	0.0115097	-1.14074	ENSMUSG00000044700
ENSMUSG00000037553.14	Zdhhc18	0.303721	6.31728	4.98328	0.00155394	0.0115164	-1.50464	ENSMUSG00000037553
ENSMUSG00000038252.13	Ncapd2	-0.479726	7.16022	-4.98136	0.00155734	0.0115342	-1.53131	ENSMUSG00000038252
ENSMUSG00000054434.14	Tmem120b	0.83368	3.05209	4.97999	0.00155977	0.0115342	-0.948007	ENSMUSG00000054434
ENSMUSG00000021277.16	Traf3	0.318591	6.35779	4.98004	0.00155967	0.0115342	-1.51073	ENSMUSG00000021277
ENSMUSG00000039814.15	Xkr5	-0.721283	1.51571	-4.98048	0.0015589	0.0115342	-0.705952	ENSMUSG00000039814
ENSMUSG00000071646.9	Mta2	-0.293656	7.83042	-4.97652	0.00156593	0.0115735	-1.53601	ENSMUSG00000071646
ENSMUSG00000034947.13	Tmem106a	0.977837	5.20554	4.97287	0.00157244	0.0116152	-1.39585	ENSMUSG00000034947
ENSMUSG00000030149.15	Klrk1	-0.457955	5.23997	-4.96956	0.00157838	0.0116463	-1.41794	ENSMUSG00000030149
ENSMUSG00000040472.15	Rabggta	0.343342	4.26578	4.96981	0.00157794	0.0116463	-1.23679	ENSMUSG00000040472
ENSMUSG00000000861.15	Bcl11a	-0.504546	7.99821	-4.9674	0.00158228	0.0116594	-1.54495	ENSMUSG00000000861
ENSMUSG00000094777.2	Hist1h2ap	-0.488478	7.04625	-4.96749	0.0015821	0.0116594	-1.54717	ENSMUSG00000094777
ENSMUSG00000038034.15	Igsf8	0.437446	6.00359	4.96713	0.00158276	0.0116594	-1.50462	ENSMUSG00000038034
ENSMUSG00000041130.10	Zfp598	-0.277996	5.66255	-4.96411	0.00158821	0.0116932	-1.47932	ENSMUSG00000041130
ENSMUSG00000078920.3	Ifi47	-0.400012	5.33976	-4.96333	0.00158962	0.0116971	-1.44063	ENSMUSG00000078920
ENSMUSG00000000686.11	Abhd15	-0.586818	6.40289	-4.96168	0.00159262	0.0117129	-1.53353	ENSMUSG00000000686
ENSMUSG00000033446.7	Lpar6	-0.301512	6.8172	-4.96017	0.00159536	0.0117266	-1.55275	ENSMUSG00000033446
ENSMUSG00000021585.10	Cast	0.22313	7.13641	4.95574	0.00160343	0.0117667	-1.56465	ENSMUSG00000021585
ENSMUSG00000017837.12	Nkiras2	0.280348	5.68037	4.95645	0.00160215	0.0117667	-1.49138	ENSMUSG00000017837
ENSMUSG00000005682.9	Pan2	-0.358812	5.42409	-4.95592	0.00160311	0.0117667	-1.46154	ENSMUSG00000005682
ENSMUSG00000019518.11	Ap4m1	-0.300202	5.35052	-4.95372	0.00160713	0.0117825	-1.45556	ENSMUSG00000019518
ENSMUSG00000036093.7	Arl5a	0.213509	7.23561	4.95361	0.00160734	0.0117825	-1.56803	ENSMUSG00000036093
ENSMUSG00000032123.5	Dpagt1	0.370371	5.12033	4.95254	0.0016093	0.0117904	-1.42386	ENSMUSG00000032123
ENSMUSG00000024579.7	Pcyox1l	-0.474062	3.51685	-4.94921	0.00161542	0.0118252	-1.09026	ENSMUSG00000024579
ENSMUSG00000028832.11	Stmn1	-0.508022	7.00981	-4.94901	0.0016158	0.0118252	-1.56948	ENSMUSG00000028832
ENSMUSG00000039231.18	Suv39h1	-0.37217	5.71426	-4.9467	0.00162006	0.01185	-1.50523	ENSMUSG00000039231
ENSMUSG00000018983.9	E2f2	-0.371007	5.85656	-4.94546	0.00162236	0.011854	-1.51992	ENSMUSG00000018983
ENSMUSG00000028019.9	Pdgfc	1.91941	1.5494	4.94545	0.00162238	0.011854	-0.731358	ENSMUSG00000028019
ENSMUSG00000028189.12	Ctbs	0.510065	3.61071	4.94186	0.00162904	0.0118713	-1.12109	ENSMUSG00000028189
ENSMUSG00000069270.6	H2ac6	-0.593738	5.25319	-4.94306	0.00162682	0.0118713	-1.44972	ENSMUSG00000069270
ENSMUSG00000117975.1	Itprip	-0.346356	5.67249	-4.9418	0.00162915	0.0118713	-1.50753	ENSMUSG00000117975
ENSMUSG00000041308.6	Sntb2	0.478165	5.72775	4.94196	0.00162885	0.0118713	-1.51243	ENSMUSG00000041308
ENSMUSG00000020919.11	Stat5b	-0.275032	7.40827	-4.94349	0.00162601	0.0118713	-1.58039	ENSMUSG00000020919
ENSMUSG00000074582.10	Arfgef2	0.265711	7.27461	4.94013	0.00163227	0.0118876	-1.58491	ENSMUSG00000074582
ENSMUSG00000028266.17	Lmo4	-0.320401	5.99532	-4.93822	0.00163584	0.0119071	-1.54039	ENSMUSG00000028266
ENSMUSG00000050777.7	Tmem37	1.57468	1.93492	4.93623	0.00163955	0.0119213	-0.789824	ENSMUSG00000050777
ENSMUSG00000024091.9	Vapa	0.294544	6.73272	4.93629	0.00163944	0.0119213	-1.58049	ENSMUSG00000024091
ENSMUSG00000032431.6	Crtap	0.449801	4.35897	4.93516	0.00164156	0.011923	-1.29821	ENSMUSG00000032431
ENSMUSG00000078880.10	Gm14308	-4.69079	-3.01586	-4.93516	0.00164156	0.011923	-1.67431	ENSMUSG00000078880
ENSMUSG00000026457.14	Adipor1	0.344233	7.04037	4.9341	0.00164356	0.011927	-1.59014	ENSMUSG00000026457
ENSMUSG00000034570.12	Inpp5j	1.18084	1.49698	4.93393	0.00164388	0.011927	-0.752185	ENSMUSG00000034570
ENSMUSG00000059743.12	Fdps	1.09921	6.65188	4.93152	0.00164842	0.0119535	-1.57682	ENSMUSG00000059743
ENSMUSG00000024487.5	Yipf5	0.257108	5.74481	4.93065	0.00165006	0.0119589	-1.52996	ENSMUSG00000024487
ENSMUSG00000026004.15	Kansl1l	-0.293311	5.21446	-4.93006	0.00165116	0.0119605	-1.46605	ENSMUSG00000026004
ENSMUSG00000020263.14	Appl2	0.35082	5.5844	4.92796	0.00165514	0.0119828	-1.51627	ENSMUSG00000020263
ENSMUSG00000051319.6	Mtln	0.754355	2.82368	4.92741	0.00165618	0.0119839	-0.967568	ENSMUSG00000051319
ENSMUSG00000022185.19	Acin1	-0.216263	7.95059	-4.92416	0.00166235	0.0120222	-1.60006	ENSMUSG00000022185
ENSMUSG00000025915.14	Sgk3	-0.282508	7.25904	-4.92323	0.00166413	0.0120286	-1.6056	ENSMUSG00000025915
ENSMUSG00000029060.17	Mib2	-0.302878	5.70799	-4.91763	0.00167483	0.0120994	-1.54185	ENSMUSG00000029060
ENSMUSG00000020340.16	Cyfip2	0.217849	8.96595	4.91613	0.00167772	0.0121138	-1.58734	ENSMUSG00000020340
ENSMUSG00000092607.9	Scnm1	-0.415176	4.14296	-4.9149	0.00168008	0.0121243	-1.27501	ENSMUSG00000092607
ENSMUSG00000032766.9	Gng11	1.10837	2.07857	4.91217	0.00168535	0.0121558	-0.849073	ENSMUSG00000032766
ENSMUSG00000032350.9	Gclc	-0.463689	6.51426	-4.91087	0.00168786	0.0121609	-1.60319	ENSMUSG00000032350
ENSMUSG00000032513.8	Gorasp1	0.4388	3.81491	4.91108	0.00168746	0.0121609	-1.20635	ENSMUSG00000032513
ENSMUSG00000016427.7	Ndufa1	0.572744	4.68686	4.91035	0.00168888	0.0121617	-1.39478	ENSMUSG00000016427
ENSMUSG00000039396.11	Neil3	-0.337708	4.69733	-4.90812	0.0016932	0.0121863	-1.40264	ENSMUSG00000039396
ENSMUSG00000022594.14	Lynx1	-0.774154	4.84465	-4.90714	0.0016951	0.012187	-1.4203	ENSMUSG00000022594
ENSMUSG00000033075.17	Senp1	-0.280944	6.52358	-4.90752	0.00169436	0.012187	-1.60856	ENSMUSG00000033075
ENSMUSG00000060002.14	Chpt1	0.857601	4.93958	4.90292	0.00170333	0.0122396	-1.44336	ENSMUSG00000060002
ENSMUSG00000041058.15	Wwp1	0.728572	6.60624	4.90218	0.00170477	0.0122434	-1.61633	ENSMUSG00000041058
ENSMUSG00000037418.6	Best1	1.23624	0.945674	4.89619	0.00171654	0.0123117	-0.756655	ENSMUSG00000037418
ENSMUSG00000059323.14	Tonsl	-0.472695	3.84377	-4.89595	0.00171701	0.0123117	-1.22964	ENSMUSG00000059323
ENSMUSG00000049657.9	Zbtb5	-0.408193	4.84946	-4.89646	0.00171601	0.0123117	-1.44498	ENSMUSG00000049657
ENSMUSG00000028613.15	Lrp8	-0.477198	7.49636	-4.89191	0.00172501	0.0123624	-1.64423	ENSMUSG00000028613
ENSMUSG00000028015.3	Ctso	0.446449	5.12654	4.88271	0.00174335	0.0124872	-1.51064	ENSMUSG00000028015
ENSMUSG00000033740.17	St18	0.573579	4.61054	4.88206	0.00174466	0.0124896	-1.41464	ENSMUSG00000033740
ENSMUSG00000031112.10	Stk26	-0.866394	4.90211	-4.88162	0.00174554	0.0124896	-1.46054	ENSMUSG00000031112
ENSMUSG00000017493.12	Igfbp4	-0.652613	5.88128	-4.88111	0.00174657	0.0124904	-1.59883	ENSMUSG00000017493
ENSMUSG00000036916.13	Zfp280c	-0.257625	5.10657	-4.88043	0.00174794	0.0124935	-1.51191	ENSMUSG00000036916
ENSMUSG00000021326.13	Trim27	-0.243219	6.03678	-4.87942	0.00174997	0.0125013	-1.61772	ENSMUSG00000021326
ENSMUSG00000079677.2	Fdx2	0.662598	3.48586	4.87697	0.00175491	0.0125265	-1.16971	ENSMUSG00000079677
ENSMUSG00000032392.11	Parp16	1.66468	1.20412	4.87676	0.00175535	0.0125265	-0.787187	ENSMUSG00000032392
ENSMUSG00000031878.18	Nae1	0.284561	4.76687	4.87603	0.00175681	0.0125303	-1.45811	ENSMUSG00000031878
ENSMUSG00000036678.8	Aaas	-0.327463	4.631	-4.8708	0.00176744	0.0125646	-1.43624	ENSMUSG00000036678
ENSMUSG00000037400.17	Atp11b	-0.24083	7.27343	-4.87103	0.00176696	0.0125646	-1.67143	ENSMUSG00000037400
ENSMUSG00000021981.10	Cab39l	0.359235	5.40895	4.87045	0.00176815	0.0125646	-1.56752	ENSMUSG00000021981
ENSMUSG00000021556.12	Golm1	-0.392868	5.24666	-4.87069	0.00176765	0.0125646	-1.54359	ENSMUSG00000021556
ENSMUSG00000034462.9	Pkd2	0.595085	4.34291	4.87081	0.00176742	0.0125646	-1.37196	ENSMUSG00000034462
ENSMUSG00000022856.9	Tmem41a	0.683476	2.02757	4.87149	0.00176603	0.0125646	-0.897368	ENSMUSG00000022856
ENSMUSG00000054648.8	Zfp869	-0.248473	5.68258	-4.87123	0.00176656	0.0125646	-1.59799	ENSMUSG00000054648
ENSMUSG00000062585.11	Cnr2	0.500904	5.24971	4.86915	0.0017708	0.0125702	-1.5455	ENSMUSG00000062585
ENSMUSG00000028070.7	Naxe	0.301354	4.41326	4.86953	0.00177003	0.0125702	-1.39374	ENSMUSG00000028070
ENSMUSG00000038503.15	Mesd	0.283948	5.29087	4.86811	0.00177293	0.012572	-1.55572	ENSMUSG00000038503
ENSMUSG00000053774.9	Ubxn7	-0.280844	7.13921	-4.86849	0.00177214	0.012572	-1.67374	ENSMUSG00000053774
ENSMUSG00000036225.15	Kctd1	-0.747237	3.28636	-4.86734	0.0017745	0.0125765	-1.13479	ENSMUSG00000036225
ENSMUSG00000087260.5	Lamtor5	0.28538	4.94307	4.86595	0.00177734	0.0125834	-1.50337	ENSMUSG00000087260
ENSMUSG00000025538.15	Sumf2	0.356856	4.00961	4.86631	0.00177661	0.0125834	-1.30756	ENSMUSG00000025538
ENSMUSG00000026245.16	Farsb	0.452098	5.883	4.86148	0.00178653	0.0126344	-1.62758	ENSMUSG00000026245
ENSMUSG00000029571.14	Tmem106b	0.329173	6.74126	4.86108	0.00178736	0.0126344	-1.67514	ENSMUSG00000029571
ENSMUSG00000071256.4	Zfp213	-0.495816	2.93528	-4.86132	0.00178686	0.0126344	-1.07304	ENSMUSG00000071256
ENSMUSG00000014453.4	Blk	-0.961751	2.74072	-4.85829	0.00179312	0.0126685	-1.02875	ENSMUSG00000014453
ENSMUSG00000047843.16	Bri3	0.332594	6.08383	4.85433	0.00180133	0.0127198	-1.65246	ENSMUSG00000047843
ENSMUSG00000026196.7	Bard1	-0.343239	5.26105	-4.85323	0.00180364	0.0127228	-1.56841	ENSMUSG00000026196
ENSMUSG00000079563.10	Pglyrp2	-1.13493	1.54368	-4.85345	0.00180317	0.0127228	-0.848387	ENSMUSG00000079563
ENSMUSG00000020994.5	Pnn	-0.30497	6.7941	-4.85195	0.00180629	0.0127348	-1.68804	ENSMUSG00000020994
ENSMUSG00000040940.18	Arhgef1	-0.282775	7.87857	-4.85046	0.0018094	0.0127434	-1.69368	ENSMUSG00000040940
ENSMUSG00000100210.2	H3c7	-0.498163	6.71642	-4.85059	0.00180913	0.0127434	-1.68625	ENSMUSG00000100210
ENSMUSG00000024712.9	Rfk	0.244071	5.41531	4.84919	0.00181206	0.0127555	-1.59625	ENSMUSG00000024712
ENSMUSG00000027774.16	Gfm1	0.249602	5.57176	4.84731	0.00181601	0.0127766	-1.61697	ENSMUSG00000027774
ENSMUSG00000003644.17	Rps6ka1	-0.440662	8.37221	-4.84162	0.001828	0.0128542	-1.69662	ENSMUSG00000003644
ENSMUSG00000023067.14	Cdkn1a	-0.378672	6.93613	-4.84018	0.00183103	0.0128688	-1.70595	ENSMUSG00000023067
ENSMUSG00000024948.15	Map4k2	-0.480832	6.79716	-4.83857	0.00183446	0.0128862	-1.70387	ENSMUSG00000024948
ENSMUSG00000024414.13	Mrpl27	0.380641	3.9846	4.83789	0.00183589	0.0128895	-1.3368	ENSMUSG00000024414
ENSMUSG00000044201.10	Cdc25c	-0.496076	3.27975	-4.83651	0.00183883	0.0128967	-1.17608	ENSMUSG00000044201
ENSMUSG00000025875.14	Tspan17	0.817791	2.88796	4.83694	0.00183792	0.0128967	-1.08907	ENSMUSG00000025875
ENSMUSG00000067336.6	Bmpr2	0.289952	7.48506	4.83515	0.00184173	0.0129103	-1.71665	ENSMUSG00000067336
ENSMUSG00000073755.4	5730409E04Rik	0.828857	2.82041	4.8322	0.00184803	0.0129366	-1.08044	ENSMUSG00000073755
ENSMUSG00000036188.4	Ankmy2	-0.256237	4.87479	-4.83261	0.00184716	0.0129366	-1.53228	ENSMUSG00000036188
ENSMUSG00000020923.17	Ubtf	-0.295179	7.10509	-4.83205	0.00184836	0.0129366	-1.71932	ENSMUSG00000020923
ENSMUSG00000009350.13	Mpo	-1.32557	5.29121	-4.83089	0.00185084	0.0129472	-1.56835	ENSMUSG00000009350
ENSMUSG00000057113.13	Npm1	-0.33627	8.58241	-4.82973	0.00185332	0.0129534	-1.7071	ENSMUSG00000057113
ENSMUSG00000021468.8	Sptlc1	0.271557	5.73018	4.82958	0.00185365	0.0129534	-1.65555	ENSMUSG00000021468
ENSMUSG00000024498.16	Tcerg1	-0.207323	6.89536	-4.82897	0.00185495	0.0129558	-1.72003	ENSMUSG00000024498
ENSMUSG00000030882.19	Dnhd1	-0.439813	3.22939	-4.82794	0.00185717	0.0129646	-1.17652	ENSMUSG00000030882
ENSMUSG00000036580.15	Spg20	0.257396	4.96548	4.8264	0.00186048	0.0129787	-1.55731	ENSMUSG00000036580
ENSMUSG00000073125.10	Xlr3b	-1.17974	0.542107	-4.82611	0.00186112	0.0129787	-0.824907	ENSMUSG00000073125
ENSMUSG00000031162.14	Gata1	-1.37517	1.60349	-4.82551	0.0018624	0.0129809	-0.882253	ENSMUSG00000031162
ENSMUSG00000024604.7	Rbm22	-0.235503	5.98013	-4.82413	0.00186538	0.0129949	-1.68343	ENSMUSG00000024604
ENSMUSG00000027187.10	Cat	0.565287	8.05624	4.82255	0.0018688	0.013012	-1.7263	ENSMUSG00000027187
ENSMUSG00000030156.5	Cd69	-1.2094	4.11183	-4.82048	0.00187329	0.013033	-1.36013	ENSMUSG00000030156
ENSMUSG00000044465.19	Fam160a2	0.801806	3.49532	4.82028	0.00187374	0.013033	-1.23882	ENSMUSG00000044465
ENSMUSG00000028737.15	Aldh4a1	0.404309	4.50356	4.81955	0.00187532	0.0130372	-1.47438	ENSMUSG00000028737
ENSMUSG00000020303.2	Stc2	-1.84484	1.03206	-4.81626	0.00188248	0.0130803	-0.843417	ENSMUSG00000020303
ENSMUSG00000031023.5	Akip1	0.682534	3.50058	4.81512	0.00188499	0.0130909	-1.24894	ENSMUSG00000031023
ENSMUSG00000029446.14	Psph	-0.46084	3.4446	-4.81345	0.00188864	0.0131025	-1.24163	ENSMUSG00000029446
ENSMUSG00000024597.11	Slc12a2	0.614564	3.87038	4.81302	0.00188958	0.0131025	-1.33734	ENSMUSG00000024597
ENSMUSG00000044583.13	Tlr7	-0.273005	6.99141	-4.81313	0.00188934	0.0131025	-1.74191	ENSMUSG00000044583
ENSMUSG00000005718.8	Tfap4	-0.431668	3.91433	-4.81045	0.00189522	0.0131349	-1.35283	ENSMUSG00000005718
ENSMUSG00000046434.16	Hnrnpa1	-0.335752	8.77643	-4.80881	0.00189884	0.0131532	-1.72834	ENSMUSG00000046434
ENSMUSG00000026158.11	Ogfrl1	-0.292376	6.82245	-4.80658	0.00190376	0.0131805	-1.74633	ENSMUSG00000026158
ENSMUSG00000060032.6	H2aj	-0.294307	5.58408	-4.80445	0.00190848	0.013196	-1.67155	ENSMUSG00000060032
ENSMUSG00000014470.4	Rnf166	-0.26923	6.25028	-4.80424	0.00190894	0.013196	-1.72597	ENSMUSG00000014470
ENSMUSG00000026771.14	Spopl	0.279518	5.44853	4.80498	0.00190732	0.013196	-1.65613	ENSMUSG00000026771
ENSMUSG00000079605.5	Zbtb9	-0.274764	4.90565	-4.80241	0.001913	0.0132173	-1.57569	ENSMUSG00000079605
ENSMUSG00000024887.10	Asah2	0.557846	3.10731	4.80127	0.00191554	0.0132253	-1.18257	ENSMUSG00000024887
ENSMUSG00000087150.7	BC064078	-0.767703	3.76755	-4.80101	0.00191613	0.0132253	-1.32333	ENSMUSG00000087150
ENSMUSG00000021273.11	Fdft1	0.852656	5.63484	4.80054	0.00191719	0.0132258	-1.67381	ENSMUSG00000021273
ENSMUSG00000025499.18	Hras	0.334712	4.54272	4.79954	0.00191942	0.0132308	-1.50869	ENSMUSG00000025499
ENSMUSG00000031906.9	Smpd3	-0.735828	2.41105	-4.79933	0.00191987	0.0132308	-1.04416	ENSMUSG00000031906
ENSMUSG00000001280.13	Sp1	-0.224162	8.00627	-4.79724	0.00192454	0.0132562	-1.75955	ENSMUSG00000001280
ENSMUSG00000005986.16	Ankrd13d	-0.500679	3.51463	-4.79659	0.00192599	0.0132586	-1.27743	ENSMUSG00000005986
ENSMUSG00000028437.14	Ubap1	0.469126	6.25852	4.79621	0.00192685	0.0132586	-1.73599	ENSMUSG00000028437
ENSMUSG00000040552.8	C3ar1	1.12516	6.9805	4.79423	0.0019313	0.0132824	-1.75857	ENSMUSG00000040552
ENSMUSG00000061273.3	Mmgt1	0.322378	5.53127	4.79291	0.00193427	0.0132948	-1.68062	ENSMUSG00000061273
ENSMUSG00000025204.10	Ndufb8	0.28959	5.80684	4.79255	0.00193508	0.0132948	-1.70976	ENSMUSG00000025204
ENSMUSG00000030314.16	Atg7	0.377187	6.18663	4.79051	0.00193968	0.0133196	-1.7396	ENSMUSG00000030314
ENSMUSG00000051343.11	Rab11fip5	0.599464	5.24915	4.78819	0.00194492	0.0133488	-1.64594	ENSMUSG00000051343
ENSMUSG00000000440.12	Pparg	1.5254	4.02247	4.78552	0.00195097	0.0133835	-1.36897	ENSMUSG00000000440
ENSMUSG00000019039.14	Dalrd3	-0.2774	5.13703	-4.78417	0.00195405	0.0133978	-1.63803	ENSMUSG00000019039
ENSMUSG00000027508.15	Pag1	-0.213051	6.57189	-4.7817	0.00195968	0.0134296	-1.76985	ENSMUSG00000027508
ENSMUSG00000045216.7	Hs6st1	0.358757	5.18072	4.78047	0.00196248	0.0134351	-1.64936	ENSMUSG00000045216
ENSMUSG00000028961.15	Pgd	0.696428	7.89888	4.78089	0.00196152	0.0134351	-1.78113	ENSMUSG00000028961
ENSMUSG00000031613.9	Hpgd	-0.740757	6.27097	-4.77981	0.001964	0.0134386	-1.75393	ENSMUSG00000031613
ENSMUSG00000038936.13	Sccpdh	0.534933	2.40464	4.77827	0.00196753	0.0134559	-1.07308	ENSMUSG00000038936
ENSMUSG00000071711.12	Mpst	0.517415	2.98024	4.77676	0.00197099	0.0134728	-1.18673	ENSMUSG00000071711
ENSMUSG00000003731.13	Kpna6	0.294999	6.645	4.77448	0.00197625	0.0135019	-1.7818	ENSMUSG00000003731
ENSMUSG00000038024.17	Dennd4c	0.504159	7.23008	4.77118	0.00198385	0.0135401	-1.79718	ENSMUSG00000038024
ENSMUSG00000030741.15	Spns1	0.579726	5.40723	4.77152	0.00198307	0.0135401	-1.68937	ENSMUSG00000030741
ENSMUSG00000019823.17	Mical1	0.322486	7.10181	4.77066	0.00198507	0.0135415	-1.79771	ENSMUSG00000019823
ENSMUSG00000025925.14	Terf1	-0.285478	4.95386	-4.7676	0.00199216	0.013583	-1.62848	ENSMUSG00000025925
ENSMUSG00000048039.8	Isg20l2	-0.226455	5.8544	-4.76586	0.00199622	0.0136038	-1.74757	ENSMUSG00000048039
ENSMUSG00000050732.9	Vamp8	0.260114	6.26183	4.76522	0.0019977	0.013607	-1.77658	ENSMUSG00000050732
ENSMUSG00000018666.13	Cbx1	-0.2287	5.56657	-4.7633	0.0020022	0.0136307	-1.72259	ENSMUSG00000018666
ENSMUSG00000074403.2	H3c13	-0.461527	6.56844	-4.76188	0.00200551	0.0136464	-1.79398	ENSMUSG00000074403
ENSMUSG00000029647.15	Pan3	-0.231503	7.94827	-4.76009	0.00200972	0.0136662	-1.80768	ENSMUSG00000029647
ENSMUSG00000041720.14	Pi4ka	0.226925	7.27182	4.75978	0.00201045	0.0136662	-1.81296	ENSMUSG00000041720
ENSMUSG00000050856.16	Atp5k	0.375861	4.46481	4.75905	0.00201216	0.0136709	-1.54275	ENSMUSG00000050856
ENSMUSG00000025316.16	Banp	-0.300976	5.1284	-4.75302	0.00202639	0.0137594	-1.67588	ENSMUSG00000025316
ENSMUSG00000063698.9	Sfxn4	-0.867719	1.22522	-4.75266	0.00202723	0.0137594	-0.937528	ENSMUSG00000063698
ENSMUSG00000033712.6	Ccar2	-0.280378	5.86123	-4.75075	0.00203179	0.0137626	-1.76702	ENSMUSG00000033712
ENSMUSG00000034220.7	Gpc1	0.836837	4.47941	4.75125	0.00203059	0.0137626	-1.54552	ENSMUSG00000034220
ENSMUSG00000024425.4	Ndfip1	0.308667	6.3871	4.75088	0.00203146	0.0137626	-1.8012	ENSMUSG00000024425
ENSMUSG00000074102.4	Rbm15b	-0.362642	6.49371	-4.75148	0.00203005	0.0137626	-1.80465	ENSMUSG00000074102
ENSMUSG00000101355.1	H3c10	-0.552477	5.63905	-4.74658	0.00204172	0.0138126	-1.74745	ENSMUSG00000101355
ENSMUSG00000068220.6	Lgals1	0.559308	8.28763	4.74623	0.00204254	0.0138126	-1.81953	ENSMUSG00000068220
ENSMUSG00000025486.17	Sirt3	-0.414712	4.79001	-4.74593	0.00204327	0.0138126	-1.6233	ENSMUSG00000025486
ENSMUSG00000036330.12	Slc18a1	1.11543	1.60087	4.74708	0.00204052	0.0138126	-0.97997	ENSMUSG00000036330
ENSMUSG00000020219.7	Timm13	0.339887	4.61646	4.74533	0.0020447	0.0138153	-1.59231	ENSMUSG00000020219
ENSMUSG00000040950.13	Mgl2	-0.862057	3.55728	-4.74084	0.00205549	0.0138812	-1.34836	ENSMUSG00000040950
ENSMUSG00000023328.14	Ache	-1.3173	2.03587	-4.74003	0.00205742	0.0138873	-1.04003	ENSMUSG00000023328
ENSMUSG00000040390.13	Map3k10	0.4268	3.51031	4.73568	0.00206793	0.0139513	-1.35515	ENSMUSG00000040390
ENSMUSG00000028412.17	Slc44a1	0.305239	6.84102	4.73426	0.00207137	0.0139675	-1.83929	ENSMUSG00000028412
ENSMUSG00000044477.12	Zfand3	0.351192	5.7494	4.73213	0.00207657	0.0139956	-1.78081	ENSMUSG00000044477
ENSMUSG00000016534.15	Lamp2	0.488554	8.58834	4.73082	0.00207975	0.01401	-1.83278	ENSMUSG00000016534
[truncated: 1,711 more rows]
