# Supplementary material for: PIKfyve, expressed by CD11c-positive cells, controls tumor immunity
Source: Nat Commun. 2024 Jun 28;15:5487. doi: 10.1038/s41467-024-48931-9 (PMC11213953; doi:10.1038/s41467-024-48931-9)
Supplement: Supplementary file 5 — Supplementary Data 2 [file 41467_2024_48931_MOESM5_ESM.xlsx]

## Sheet: Supplementary Data 2
Supplementary Data 2: MSigDB curated genesets ("C2") PIKfyve KO versus WT cDCs
Adjusted p values accounting for multiple comparisons were calculated using fast pre-ranked gene set enrichment analysis.
pathway	pval	padj	log2err	ES	NES	size
BLANCO_MELO_BRONCHIAL_EPITHELIAL_CELLS_INFLUENZA_A_DEL_NS1_INFECTION_DN	1e-10	1.00249e-08	NA	-0.524909	-2.2529	163
HOFFMANN_LARGE_TO_SMALL_PRE_BII_LYMPHOCYTE_UP	1.0068e-10	1.00249e-08	0.839089	-0.539103	-2.31256	148
KANG_DOXORUBICIN_RESISTANCE_UP	1e-10	1.00249e-08	NA	-0.749189	-2.71552	53
KEGG_LYSOSOME	1e-10	1.00249e-08	NA	0.756524	2.20628	112
KEGG_RIBOSOME	1e-10	1.00249e-08	NA	-0.669648	-2.6211	82
KONG_E2F3_TARGETS	1e-10	1.00249e-08	NA	-0.691011	-2.71766	92
MISSIAGLIA_REGULATED_BY_METHYLATION_DN	1e-10	1.00249e-08	NA	-0.6223	-2.48697	110
PUJANA_BRCA_CENTERED_NETWORK	1e-10	1.00249e-08	NA	-0.601103	-2.46542	118
PUJANA_XPRSS_INT_NETWORK	1e-10	1.00249e-08	NA	-0.609391	-2.61402	164
REACTOME_ACTIVATED_PKN1_STIMULATES_TRANSCRIPTION_OF_AR_ANDROGEN_RECEPTOR_REGULATED_GENES_KLK2_AND_KLK3	1e-10	1.00249e-08	NA	-0.778282	-2.82098	53
REACTOME_BASE_EXCISION_REPAIR	1e-10	1.00249e-08	NA	-0.695332	-2.70258	77
REACTOME_BASE_EXCISION_REPAIR_AP_SITE_FORMATION	1e-10	1.00249e-08	NA	-0.759539	-2.71351	50
REACTOME_CHROMOSOME_MAINTENANCE	1e-10	1.00249e-08	NA	-0.604071	-2.50893	126
REACTOME_CONDENSATION_OF_PROPHASE_CHROMOSOMES	1e-10	1.00249e-08	NA	-0.748511	-2.73843	59
REACTOME_DEPOSITION_OF_NEW_CENPA_CONTAINING_NUCLEOSOMES_AT_THE_CENTROMERE	1e-10	1.00249e-08	NA	-0.71447	-2.62559	62
REACTOME_DNA_DAMAGE_TELOMERE_STRESS_INDUCED_SENESCENCE	1e-10	1.00249e-08	NA	-0.703883	-2.6342	67
REACTOME_DNA_METHYLATION	1e-10	1.00249e-08	NA	-0.733573	-2.62074	50
REACTOME_HCMV_LATE_EVENTS	1e-10	1.00249e-08	NA	-0.622754	-2.47588	99
REACTOME_HDACS_DEACETYLATE_HISTONES	1e-10	1.00249e-08	NA	-0.658827	-2.57354	81
REACTOME_HOMOLOGY_DIRECTED_REPAIR	1e-10	1.00249e-08	NA	-0.595675	-2.48234	127
REACTOME_MEIOTIC_RECOMBINATION	1e-10	1.00249e-08	NA	-0.725039	-2.72298	68
REACTOME_RECOGNITION_AND_ASSOCIATION_OF_DNA_GLYCOSYLASE_WITH_SITE_CONTAINING_AN_AFFECTED_PURINE	1e-10	1.00249e-08	NA	-0.790112	-2.75979	44
REACTOME_RUNX1_REGULATES_GENES_INVOLVED_IN_MEGAKARYOCYTE_DIFFERENTIATION_AND_PLATELET_FUNCTION	1e-10	1.00249e-08	NA	-0.698808	-2.73524	82
REACTOME_SIRT1_NEGATIVELY_REGULATES_RRNA_EXPRESSION	1e-10	1.00249e-08	NA	-0.759853	-2.76347	54
REACTOME_TRANSCRIPTIONAL_REGULATION_OF_GRANULOPOIESIS	1e-10	1.00249e-08	NA	-0.693745	-2.68738	74
REN_BOUND_BY_E2F	1e-10	1.00249e-08	NA	-0.707118	-2.69967	72
ROSTY_CERVICAL_CANCER_PROLIFERATION_CLUSTER	1e-10	1.00249e-08	NA	-0.613401	-2.57554	138
SOTIRIOU_BREAST_CANCER_GRADE_1_VS_3_UP	1e-10	1.00249e-08	NA	-0.599632	-2.54001	153
FLORIO_NEOCORTEX_BASAL_RADIAL_GLIA_DN	1.1733e-10	1.09039e-08	0.826657	-0.531747	-2.27288	159
REACTOME_MEIOSIS	1.16793e-10	1.09039e-08	0.826657	-0.627012	-2.4565	91
REACTOME_TELOMERE_MAINTENANCE	1.5795e-10	1.42053e-08	0.826657	-0.61439	-2.44262	99
REACTOME_OXIDATIVE_STRESS_INDUCED_SENESCENCE	2.59104e-10	2.24688e-08	0.814036	-0.589558	-2.35081	107
ZHAN_MULTIPLE_MYELOMA_PR_UP	2.65951e-10	2.24688e-08	0.814036	-0.756096	-2.63443	43
REACTOME_PRC2_METHYLATES_HISTONES_AND_DNA	6.33914e-10	5.1981e-08	0.801216	-0.696139	-2.54683	59
REACTOME_HATS_ACETYLATE_HISTONES	1.03683e-09	8.25913e-08	0.788187	-0.55783	-2.32463	127
REACTOME_ERCC6_CSB_AND_EHMT2_G9A_POSITIVELY_REGULATE_RRNA_EXPRESSION	1.11671e-09	8.48872e-08	0.788187	-0.688032	-2.52843	62
REACTOME_TRANSCRIPTIONAL_REGULATION_BY_SMALL_RNAS	1.12655e-09	8.48872e-08	0.788187	-0.605636	-2.37275	91
CROONQUIST_NRAS_VS_STROMAL_STIMULATION_DN	1.68752e-09	1.20636e-07	0.788187	-0.626576	-2.44051	79
ISHIDA_E2F_TARGETS	1.65341e-09	1.20636e-07	0.788187	-0.708702	-2.53189	50
CROONQUIST_NRAS_SIGNALING_DN	2.14456e-09	1.49476e-07	0.774939	-0.667062	-2.50524	68
REACTOME_EUKARYOTIC_TRANSLATION_INITIATION	2.37742e-09	1.61665e-07	0.774939	-0.562312	-2.28604	114
PASQUALUCCI_LYMPHOMA_BY_GC_STAGE_DN	2.51955e-09	1.6725e-07	0.774939	-0.513316	-2.18325	156
REACTOME_NEGATIVE_EPIGENETIC_REGULATION_OF_RRNA_EXPRESSION	2.98095e-09	1.93277e-07	0.774939	-0.597141	-2.35451	93
REACTOME_POSITIVE_EPIGENETIC_REGULATION_OF_RRNA_EXPRESSION	3.80178e-09	2.40895e-07	0.761461	-0.605997	-2.38538	90
REACTOME_B_WICH_COMPLEX_POSITIVELY_REGULATES_RRNA_EXPRESSION	3.96151e-09	2.45437e-07	0.761461	-0.642278	-2.48929	75
KEGG_SYSTEMIC_LUPUS_ERYTHEMATOSUS	7.17158e-09	4.29197e-07	0.761461	-0.615922	-2.40594	81
REACTOME_FORMATION_OF_THE_BETA_CATENIN_TCF_TRANSACTIVATING_COMPLEX	7.31217e-09	4.29197e-07	0.761461	-0.645252	-2.49119	73
REACTOME_RNA_POLYMERASE_I_PROMOTER_ESCAPE	7.38933e-09	4.29197e-07	0.761461	-0.636296	-2.4661	75
REACTOME_SRP_DEPENDENT_COTRANSLATIONAL_PROTEIN_TARGETING_TO_MEMBRANE	8.27752e-09	4.70974e-07	0.74774	-0.564963	-2.23043	106
REACTOME_RUNX1_REGULATES_TRANSCRIPTION_OF_GENES_INVOLVED_IN_DIFFERENTIATION_OF_HSCS	8.78303e-09	4.89742e-07	0.74774	-0.551394	-2.24165	114
REACTOME_NONSENSE_MEDIATED_DECAY_NMD	1.35509e-08	7.40782e-07	0.74774	-0.556653	-2.22977	108
LEE_EARLY_T_LYMPHOCYTE_UP	2.22479e-08	1.19283e-06	0.733762	-0.565567	-2.23866	94
REACTOME_INHIBITION_OF_DNA_RECOMBINATION_AT_TELOMERE	3.1504e-08	1.65723e-06	0.719513	-0.665934	-2.42781	56
REACTOME_HCMV_EARLY_EVENTS	3.25006e-08	1.67799e-06	0.719513	-0.538852	-2.19067	114
REACTOME_PROCESSING_OF_DNA_DOUBLE_STRAND_BREAK_ENDS	3.59929e-08	1.82451e-06	0.719513	-0.589665	-2.32735	88
REACTOME_GENE_SILENCING_BY_RNA	4.02049e-08	2.00163e-06	0.719513	-0.541925	-2.16576	110
REACTOME_PRE_NOTCH_EXPRESSION_AND_PROCESSING	5.07709e-08	2.48332e-06	0.719513	-0.572118	-2.25007	92
WHITFIELD_CELL_CYCLE_LITERATURE	5.23187e-08	2.51491e-06	0.719513	-0.705532	-2.46436	44
WP_RETINOBLASTOMA_GENE_IN_CANCER	6.31537e-08	2.98428e-06	0.704976	-0.58156	-2.29015	86
REACTOME_EPIGENETIC_REGULATION_OF_GENE_EXPRESSION	7.25645e-08	3.37183e-06	0.704976	-0.499301	-2.10091	131
GAVIN_FOXP3_TARGETS_CLUSTER_P6	7.72713e-08	3.47472e-06	0.704976	-0.581468	-2.28849	85
REACTOME_MITOTIC_PROMETAPHASE	7.62148e-08	3.47472e-06	0.704976	-0.447504	-1.93407	190
REACTOME_REPRODUCTION	8.71306e-08	3.85587e-06	0.704976	-0.557571	-2.21401	98
REACTOME_DNA_DOUBLE_STRAND_BREAK_REPAIR	9.18298e-08	4.00033e-06	0.704976	-0.473774	-2.02152	154
WINNEPENNINCKX_MELANOMA_METASTASIS_UP	1.07743e-07	4.62134e-06	0.704976	-0.471649	-2.01246	154
REACTOME_G2_M_DNA_DAMAGE_CHECKPOINT	1.16937e-07	4.93969e-06	0.704976	-0.575001	-2.26432	86
REACTOME_RNA_POLYMERASE_I_TRANSCRIPTION	1.25704e-07	5.2308e-06	0.690132	-0.56599	-2.24193	95
LI_WILMS_TUMOR_VS_FETAL_KIDNEY_1_DN	1.28451e-07	5.26649e-06	0.690132	-0.489444	-2.11574	145
CROONQUIST_IL6_DEPRIVATION_DN	1.59995e-07	6.46474e-06	0.690132	-0.561041	-2.20651	92
PUJANA_BREAST_CANCER_WITH_BRCA1_MUTATED_UP	1.90736e-07	7.29447e-06	0.690132	-0.657043	-2.38434	52
REACTOME_HCMV_INFECTION	1.8483e-07	7.29447e-06	0.690132	-0.490565	-2.04886	136
REACTOME_MITOTIC_PROPHASE	1.85829e-07	7.29447e-06	0.690132	-0.509623	-2.10652	125
WHITEFORD_PEDIATRIC_CANCER_MARKERS	1.90996e-07	7.29447e-06	0.690132	-0.523654	-2.09274	110
COATES_MACROPHAGE_M1_VS_M2_DN	2.49587e-07	9.40335e-06	0.674963	0.736185	2.07626	78
WP_NUCLEAR_RECEPTORS_METAPATHWAY	2.62822e-07	9.76996e-06	0.674963	0.607022	1.82742	195
MORI_IMMATURE_B_LYMPHOCYTE_DN	3.26427e-07	1.19732e-05	0.674963	-0.560477	-2.2062	90
WP_CHOLESTEROL_METABOLISM_INCLUDES_BOTH_BLOCH_AND_KANDUTSCHRUSSELL_PATHWAYS	3.3068e-07	1.19732e-05	0.674963	0.807788	2.08552	41
BROWN_MYELOID_CELL_DEVELOPMENT_DN	3.5282e-07	1.2611e-05	0.674963	-0.523013	-2.10971	113
FURUKAWA_DUSP6_TARGETS_PCI35_DN	4.58116e-07	1.58317e-05	0.674963	-0.619873	-2.27795	62
REACTOME_MEIOTIC_SYNAPSIS	4.59959e-07	1.58317e-05	0.674963	-0.62576	-2.29869	58
WP_CYTOPLASMIC_RIBOSOMAL_PROTEINS	4.5659e-07	1.58317e-05	0.674963	-0.560802	-2.17575	84
KAUFFMANN_MELANOMA_RELAPSE_UP	4.82533e-07	1.64061e-05	0.659444	-0.624858	-2.29538	58
LIAN_LIPA_TARGETS_6M	5.10565e-07	1.715e-05	0.659444	0.742042	2.05959	69
MORI_LARGE_PRE_BII_LYMPHOCYTE_UP	5.77348e-07	1.91625e-05	0.659444	-0.558312	-2.1986	86
KEGG_SPLICEOSOME	5.85315e-07	1.91983e-05	0.659444	-0.495512	-2.0563	122
FRASOR_RESPONSE_TO_SERM_OR_FULVESTRANT_DN	6.20268e-07	2.01082e-05	0.659444	-0.66843	-2.3582	45
REACTOME_CELLULAR_SENESCENCE	6.3561e-07	2.0225e-05	0.659444	-0.437158	-1.88916	175
REACTOME_HDMS_DEMETHYLATE_HISTONES	6.38378e-07	2.0225e-05	0.659444	-0.67971	-2.36828	43
BURTON_ADIPOGENESIS_PEAK_AT_24HR	1.66524e-06	5.21652e-05	0.643552	-0.67318	-2.34357	42
REACTOME_ACTIVATION_OF_ANTERIOR_HOX_GENES_IN_HINDBRAIN_DEVELOPMENT_DURING_EARLY_EMBRYOGENESIS	1.94987e-06	6.04028e-05	0.627257	-0.526387	-2.08129	100
REACTOME_RHO_GTPASES_ACTIVATE_PKNS	2.02872e-06	6.21545e-05	0.627257	-0.568489	-2.1988	76
REACTOME_RESPONSE_OF_EIF2AK4_GCN2_TO_AMINO_ACID_DEFICIENCY	2.32709e-06	7.05209e-05	0.627257	-0.529257	-2.09642	95
NADLER_OBESITY_UP	2.59801e-06	7.78844e-05	0.627257	0.742385	2.0142	57
WU_APOPTOSIS_BY_CDKN1A_VIA_TP53	2.64696e-06	7.85076e-05	0.627257	-0.643313	-2.30387	47
REACTOME_RRNA_PROCESSING	3.08938e-06	9.06653e-05	0.627257	-0.408902	-1.77801	193
LENAOUR_DENDRITIC_CELL_MATURATION_UP	3.15303e-06	9.15693e-05	0.627257	0.674027	1.93205	95
BILANGES_SERUM_AND_RAPAMYCIN_SENSITIVE_GENES	3.35017e-06	9.62916e-05	0.627257	-0.582293	-2.18688	68
SARRIO_EPITHELIAL_MESENCHYMAL_TRANSITION_UP	3.42502e-06	9.74383e-05	0.627257	-0.438703	-1.84579	152
ACEVEDO_LIVER_CANCER_WITH_H3K27ME3_DN	4.09775e-06	0.000114245	0.610527	-0.494415	-1.98046	108
WP_DNA_IRDAMAGE_AND_CELLULAR_RESPONSE_VIA_ATR	4.0571e-06	0.000114245	0.610527	-0.54173	-2.11003	79
ZHOU_CELL_CYCLE_GENES_IN_IR_RESPONSE_24HR	4.49675e-06	0.000124128	0.610527	-0.480426	-1.97046	118
REACTOME_INFLUENZA_INFECTION	4.70856e-06	0.000128701	0.610527	-0.446949	-1.93204	145
KEGG_PPAR_SIGNALING_PATHWAY	4.81417e-06	0.00013031	0.610527	0.781291	2.02247	42
REACTOME_NONHOMOLOGOUS_END_JOINING_NHEJ	5.91501e-06	0.000158568	0.610527	-0.589454	-2.15652	59
REACTOME_G2_M_CHECKPOINTS	7.23768e-06	0.000192178	0.610527	-0.438016	-1.87224	159
WP_PPAR_SIGNALING_PATHWAY	7.86541e-06	0.000206875	0.593325	0.787244	2.02742	40
REACTOME_SELENOAMINO_ACID_METABOLISM	8.15401e-06	0.000212462	0.593325	-0.482049	-1.92213	107
REACTOME_HDR_THROUGH_HOMOLOGOUS_RECOMBINATION_HRR	9.5452e-06	0.000246407	0.593325	-0.570103	-2.13341	66
LIAN_LIPA_TARGETS_3M	9.74063e-06	0.000249146	0.593325	0.727089	1.98235	59
REACTOME_ACTIVATION_OF_ATR_IN_RESPONSE_TO_REPLICATION_STRESS	1.06917e-05	0.000270987	0.593325	-0.659623	-2.17775	37
REACTOME_IRON_UPTAKE_AND_TRANSPORT	1.08571e-05	0.0002727	0.593325	0.754674	1.9947	47
REACTOME_RMTS_METHYLATE_HISTONE_ARGININES	1.40068e-05	0.000348669	0.593325	-0.558746	-2.09104	67
REACTOME_ESTROGEN_DEPENDENT_GENE_EXPRESSION	1.54367e-05	0.000380864	0.57561	-0.456804	-1.88819	125
REACTOME_MRNA_SPLICING	1.6069e-05	0.000392986	0.57561	-0.396216	-1.69553	185
REACTOME_MITOTIC_SPINDLE_CHECKPOINT	1.63665e-05	0.000396782	0.57561	-0.475763	-1.90086	109
WP_NRF2_PATHWAY	1.84325e-05	0.000443015	0.57561	0.663408	1.88813	86
WAMUNYOKOLI_OVARIAN_CANCER_LMP_DN	2.01614e-05	0.000480428	0.57561	0.619964	1.824	132
REACTOME_DNA_STRAND_ELONGATION	2.21688e-05	0.000523785	0.57561	-0.680342	-2.15348	32
VERHAAK_GLIOBLASTOMA_MESENCHYMAL	2.28574e-05	0.000535517	0.57561	0.562442	1.69377	193
FOSTER_TOLERANT_MACROPHAGE_UP	2.40505e-05	0.000558774	0.57561	0.603727	1.77982	140
FISCHER_G1_S_CELL_CYCLE	2.43914e-05	0.00056201	0.57561	-0.384833	-1.65287	188
KOYAMA_SEMA3B_TARGETS_UP	2.62616e-05	0.000600142	0.57561	0.582259	1.73651	167
GRAHAM_CML_DIVIDING_VS_NORMAL_QUIESCENT_UP	3.22772e-05	0.000731617	0.557332	-0.408704	-1.74887	171
REACTOME_RESOLUTION_OF_SISTER_CHROMATID_COHESION	3.27805e-05	0.000737033	0.557332	-0.452602	-1.85055	116
LE_EGR2_TARGETS_DN	3.79612e-05	0.000846686	0.557332	0.677508	1.89715	72
BURTON_ADIPOGENESIS_6	3.90652e-05	0.000864396	0.557332	0.584927	1.74294	164
WIERENGA_STAT5A_TARGETS_DN	4.08148e-05	0.000895997	0.557332	-0.38924	-1.67061	163
GRAHAM_NORMAL_QUIESCENT_VS_NORMAL_DIVIDING_DN	5.61668e-05	0.00119846	0.557332	-0.495863	-1.95268	86
HOELZEL_NF1_TARGETS_UP	5.63123e-05	0.00119846	0.557332	0.681722	1.92488	76
REACTOME_DISEASES_OF_PROGRAMMED_CELL_DEATH	5.61668e-05	0.00119846	0.557332	-0.495828	-1.95255	86
WP_DNA_REPAIR_PATHWAYS_FULL_NETWORK	5.57652e-05	0.00119846	0.557332	-0.449738	-1.82173	117
KEGG_DRUG_METABOLISM_CYTOCHROME_P450	5.75313e-05	0.00120599	0.557332	0.803149	1.92873	26
REACTOME_EXTENSION_OF_TELOMERES	5.7516e-05	0.00120599	0.557332	-0.587484	-2.11116	49
KAMMINGA_EZH2_TARGETS	6.37428e-05	0.00132623	0.538434	-0.616201	-2.12358	41
REACTOME_PKMTS_METHYLATE_HISTONE_LYSINES	6.74939e-05	0.00139387	0.538434	-0.540834	-1.98604	63
DURAND_STROMA_S_UP	6.86353e-05	0.00140702	0.538434	0.570114	1.70132	172
SERVITJA_LIVER_HNF1A_TARGETS_UP	6.91477e-05	0.00140718	0.538434	0.628486	1.81598	100
REACTOME_ACTIVATION_OF_THE_PRE_REPLICATIVE_COMPLEX	6.98828e-05	0.00141184	0.538434	-0.65742	-2.08093	32
DAVICIONI_TARGETS_OF_PAX_FOXO1_FUSIONS_UP	7.29471e-05	0.00146314	0.538434	0.563641	1.68893	181
WP_DNA_REPLICATION	7.42689e-05	0.00147901	0.538434	-0.612695	-2.1115	41
DUNNE_TARGETS_OF_AML1_MTG8_FUSION_UP	7.53049e-05	0.00148901	0.538434	-0.597013	-2.1221	46
PUJANA_BREAST_CANCER_LIT_INT_NETWORK	7.66717e-05	0.00149483	0.538434	-0.481499	-1.91318	97
SONG_TARGETS_OF_IE86_CMV_PROTEIN	7.61758e-05	0.00149483	0.538434	-0.570568	-2.03839	50
MORI_EMU_MYC_LYMPHOMA_BY_ONSET_TIME_UP	8.49184e-05	0.00164412	0.538434	-0.452836	-1.81391	108
ZHOU_CELL_CYCLE_GENES_IN_IR_RESPONSE_6HR	8.62704e-05	0.00165877	0.538434	-0.488479	-1.91839	83
VERNELL_RETINOBLASTOMA_PATHWAY_UP	9.29034e-05	0.00177407	0.538434	-0.53267	-1.95606	63
WP_FBXL10_ENHANCEMENT_OF_MAPERK_SIGNALING_IN_DIFFUSE_LARGE_BCELL_LYMPHOMA	9.96483e-05	0.00188993	0.538434	-0.674136	-2.11235	28
WAKABAYASHI_ADIPOGENESIS_PPARG_RXRA_BOUND_WITH_H4K20ME1_MARK	0.000107455	0.00202422	0.538434	0.586687	1.7321	138
REACTOME_HOMOLOGOUS_DNA_PAIRING_AND_STRAND_EXCHANGE	0.000112172	0.00209889	0.538434	-0.592067	-2.06119	42
REACTOME_TRANSFERRIN_ENDOCYTOSIS_AND_RECYCLING	0.000117558	0.00218501	0.538434	0.803538	1.918	25
REACTOME_ACTIVATION_OF_GENE_EXPRESSION_BY_SREBF_SREBP	0.000119448	0.00220544	0.538434	0.751119	1.93438	40
REACTOME_ACTIVATION_OF_THE_MRNA_UPON_BINDING_OF_THE_CAP_BINDING_COMPLEX_AND_EIFS_AND_SUBSEQUENT_BINDING_TO_43S	0.000122777	0.00225199	0.518848	-0.5376	-1.96681	59
SHEPARD_BMYB_TARGETS	0.000130491	0.00237784	0.518848	-0.559379	-1.99842	50
REACTOME_EUKARYOTIC_TRANSLATION_ELONGATION	0.00013224	0.00239406	0.518848	-0.469912	-1.86728	87
REACTOME_SIGNALING_BY_INSULIN_RECEPTOR	0.000137758	0.00247787	0.518848	0.711097	1.9058	50
LY_AGING_OLD_DN	0.000147779	0.00264107	0.518848	-0.55783	-1.99289	50
CHANGOLKAR_H2AFY_TARGETS_UP	0.000151992	0.00266513	0.518848	0.726264	1.89226	43
KEGG_HOMOLOGOUS_RECOMBINATION	0.000151767	0.00266513	0.518848	-0.6662	-2.05706	27
LINDVALL_IMMORTALIZED_BY_TERT_UP	0.000151966	0.00266513	0.518848	0.704881	1.89646	51
HADDAD_T_LYMPHOCYTE_AND_NK_PROGENITOR_DN	0.000166709	0.00290491	0.518848	-0.568503	-2.04295	49
REACTOME_ION_CHANNEL_TRANSPORT	0.000167972	0.00290873	0.518848	0.625216	1.80101	97
KEGG_METABOLISM_OF_XENOBIOTICS_BY_CYTOCHROME_P450	0.000171499	0.00295147	0.518848	0.785035	1.88523	26
PYEON_HPV_POSITIVE_TUMORS_UP	0.000194062	0.00329948	0.518848	-0.495181	-1.91525	76
REACTOME_REGULATION_OF_CHOLESTEROL_BIOSYNTHESIS_BY_SREBP_SREBF	0.000194087	0.00329948	0.518848	0.700953	1.88662	53
APPEL_IMATINIB_RESPONSE	0.000200528	0.00336791	0.518848	0.769806	1.89635	30
KORKOLA_TERATOMA	0.000200281	0.00336791	0.518848	-0.690752	-2.06067	25
BENPORATH_PROLIFERATION	0.000206995	0.00343514	0.518848	-0.408117	-1.74825	141
VILLANUEVA_LIVER_CANCER_KRT19_UP	0.000206697	0.00343514	0.518848	-0.380943	-1.63679	155
LI_WILMS_TUMOR_VS_FETAL_KIDNEY_1_UP	0.000209962	0.00346376	0.518848	0.563353	1.67303	150
KUNINGER_IGF1_VS_PDGFB_TARGETS_UP	0.000213448	0.00350054	0.518848	-0.600838	-2.00631	38
KEGG_DNA_REPLICATION	0.000226759	0.0036971	0.518848	-0.629485	-2.00712	35
TANG_SENESCENCE_TP53_TARGETS_DN	0.000237593	0.00385121	0.518848	-0.564022	-2.02685	49
HOLLERN_EMT_BREAST_TUMOR_DN	0.000252678	0.00407206	0.498493	-0.529248	-1.91815	55
IKEDA_MIR1_TARGETS_UP	0.00025454	0.0040785	0.498493	0.693899	1.86505	52
BRUECKNER_TARGETS_OF_MIRLET7A3_DN	0.000265939	0.00421272	0.498493	0.679319	1.84309	57
KARLSSON_TGFB1_TARGETS_DN	0.000264753	0.00421272	0.498493	0.560664	1.66936	160
REACTOME_AMINO_ACIDS_REGULATE_MTORC1	0.000271264	0.0042728	0.498493	0.69218	1.86229	51
LANDIS_ERBB2_BREAST_PRENEOPLASTIC_DN	0.00028845	0.00451797	0.498493	0.706548	1.8675	47
NAKAMURA_ADIPOGENESIS_LATE_UP	0.000291328	0.00453756	0.498493	0.643358	1.82237	82
REACTOME_RESOLUTION_OF_ABASIC_SITES_AP_SITES	0.000301887	0.00467589	0.498493	-0.609542	-1.9658	36
QI_HYPOXIA	0.000317477	0.0048902	0.498493	0.591008	1.71444	107
WINTER_HYPOXIA_UP	0.000321645	0.00492718	0.498493	0.624311	1.76065	80
RUAN_RESPONSE_TO_TNF_DN	0.000326214	0.00496986	0.498493	0.669053	1.85099	63
REACTOME_TELOMERE_C_STRAND_LAGGING_STRAND_SYNTHESIS	0.000346256	0.00521818	0.498493	-0.616187	-1.95464	34
ZHANG_GATA6_TARGETS_DN	0.000345477	0.00521818	0.498493	0.725218	1.84427	37
REACTOME_BIOLOGICAL_OXIDATIONS	0.000356921	0.00534288	0.498493	0.601614	1.74616	106
REACTOME_PHASE_II_CONJUGATION_OF_COMPOUNDS	0.000358364	0.00534288	0.498493	0.6648	1.81252	59
WP_HISTONE_MODIFICATIONS	0.000368914	0.00547092	0.498493	-0.513201	-1.87705	60
GUO_TARGETS_OF_IRS1_AND_IRS2	0.0003788	0.0055878	0.498493	0.621706	1.75647	81
BOYLAN_MULTIPLE_MYELOMA_PCA1_UP	0.000404237	0.00590059	0.498493	-0.454168	-1.79899	95
LY_AGING_PREMATURE_DN	0.00040254	0.00590059	0.498493	-0.679126	-2.02598	25
BORLAK_LIVER_CANCER_EGF_UP	0.000412255	0.00595527	0.498493	0.711043	1.84062	42
RIZ_ERYTHROID_DIFFERENTIATION	0.000411688	0.00595527	0.498493	-0.477687	-1.85972	78
DAVICIONI_MOLECULAR_ARMS_VS_ERMS_DN	0.000424147	0.00603328	0.498493	0.596527	1.7272	105
KEGG_OXIDATIVE_PHOSPHORYLATION	0.000419938	0.00603328	0.498493	0.590174	1.72434	115
ROSS_AML_OF_FAB_M7_TYPE	0.000422765	0.00603328	0.498493	-0.526508	-1.91483	54
SMIRNOV_CIRCULATING_ENDOTHELIOCYTES_IN_CANCER_UP	0.000431222	0.00610278	0.498493	0.576475	1.68639	128
REACTOME_RESOLUTION_OF_D_LOOP_STRUCTURES	0.000436177	0.00614173	0.498493	-0.617756	-1.95445	33
NAKAYAMA_SOFT_TISSUE_TUMORS_PCA2_DN	0.000440088	0.00616566	0.498493	0.766531	1.87541	29
BEIER_GLIOMA_STEM_CELL_DN	0.000448624	0.0062227	0.498493	0.700517	1.87007	49
REACTOME_TCF_DEPENDENT_SIGNALING_IN_RESPONSE_TO_WNT	0.000446701	0.0062227	0.498493	-0.359405	-1.56355	180
NABA_ECM_REGULATORS	0.000453077	0.00625335	0.498493	0.611366	1.76811	104
LEE_DIFFERENTIATING_T_LYMPHOCYTE	0.000456214	0.00626565	0.498493	-0.359101	-1.55184	175
BURTON_ADIPOGENESIS_3	0.00046167	0.00630949	0.498493	-0.436558	-1.73349	98
KEGG_VIBRIO_CHOLERAE_INFECTION	0.000477503	0.00649404	0.498493	0.707142	1.83052	42
REACTOME_ROS_AND_RNS_PRODUCTION_IN_PHAGOCYTES	0.000482715	0.00653305	0.498493	0.773533	1.86072	27
MENSE_HYPOXIA_UP	0.000489104	0.00658754	0.477271	0.610768	1.73992	87
REACTOME_SENESCENCE_ASSOCIATED_SECRETORY_PHENOTYPE_SASP	0.000500337	0.00669001	0.477271	-0.437953	-1.73353	94
WU_CELL_MIGRATION	0.00050151	0.00669001	0.477271	0.588564	1.71732	114
JAATINEN_HEMATOPOIETIC_STEM_CELL_DN	0.00050855	0.00675161	0.477271	-0.375081	-1.61342	166
RUAN_RESPONSE_TO_TNF_TROGLITAZONE_DN	0.00051551	0.00677945	0.477271	0.747027	1.84023	30
WHITFIELD_CELL_CYCLE_S	0.000513939	0.00677945	0.477271	-0.406258	-1.68734	126
GARGALOVIC_RESPONSE_TO_OXIDIZED_PHOSPHOLIPIDS_TURQUOISE_DN	0.000520955	0.00681888	0.477271	-0.521536	-1.89675	54
PID_FANCONI_PATHWAY	0.000530861	0.00691608	0.477271	-0.555173	-1.95863	45
WP_MRNA_PROCESSING	0.000539219	0.0069923	0.477271	-0.411022	-1.69277	124
TAKEDA_TARGETS_OF_NUP98_HOXA9_FUSION_16D_UP	0.000552352	0.00712944	0.477271	-0.409189	-1.69492	121
CHICAS_RB1_TARGETS_GROWING	0.000577432	0.0074188	0.477271	-0.361706	-1.57029	176
STEARMAN_LUNG_CANCER_EARLY_VS_LATE_DN	0.000596438	0.00762784	0.477271	0.668414	1.80797	56
MCBRYAN_PUBERTAL_BREAST_4_5WK_DN	0.000616133	0.00784374	0.477271	0.551378	1.63475	149
LEE_LIVER_CANCER_ACOX1_UP	0.000625911	0.007932	0.477271	0.700594	1.81357	42
ABRAMSON_INTERACT_WITH_AIRE	0.000638005	0.00794088	0.477271	-0.553195	-1.92586	42
FERREIRA_EWINGS_SARCOMA_UNSTABLE_VS_STABLE_UP	0.000633098	0.00794088	0.477271	-0.370892	-1.56318	150
MARKEY_RB1_CHRONIC_LOF_DN	0.000629589	0.00794088	0.477271	0.599756	1.71731	93
MOLENAAR_TARGETS_OF_CCND1_AND_CDK4_DN	0.000637959	0.00794088	0.477271	-0.526755	-1.90929	53
KAMIKUBO_MYELOID_CEBPA_NETWORK	0.000654995	0.00811612	0.477271	-0.628249	-1.94212	30
FARMER_BREAST_CANCER_CLUSTER_2	0.000659847	0.00814006	0.477271	-0.601611	-1.90428	32
REACTOME_METABOLISM_OF_STEROIDS	0.000689135	0.00846392	0.477271	0.576351	1.67192	107
TONKS_TARGETS_OF_RUNX1_RUNX1T1_FUSION_ERYTHROCYTE_UP	0.000767346	0.00938316	0.477271	0.574554	1.68042	127
KIM_BIPOLAR_DISORDER_OLIGODENDROCYTE_DENSITY_CORR_DN	0.0008431	0.0102645	0.477271	-0.59954	-1.91164	35
LINDGREN_BLADDER_CANCER_CLUSTER_2A_DN	0.000856684	0.0103845	0.477271	0.573377	1.67647	122
ZHAN_EARLY_DIFFERENTIATION_GENES_DN	0.000861669	0.0103997	0.477271	-0.573381	-1.9454	40
COULOUARN_TEMPORAL_TGFB1_SIGNATURE_DN	0.000868068	0.0104318	0.477271	0.578361	1.68444	111
GERHOLD_ADIPOGENESIS_UP	0.000895175	0.0106656	0.477271	0.683994	1.76591	41
HUANG_GATA2_TARGETS_DN	0.000893045	0.0106656	0.477271	-0.484789	-1.79886	65
REACTOME_SPHINGOLIPID_METABOLISM	0.000904739	0.010704	0.477271	0.643296	1.78256	66
WP_METAPATHWAY_BIOTRANSFORMATION_PHASE_I_AND_II	0.000906079	0.010704	0.477271	0.633603	1.77798	73
WP_THE_EFFECT_OF_PROGERIN_ON_THE_INVOLVED_GENES_IN_HUTCHINSONGILFORD_PROGERIA_SYNDROME	0.000974914	0.0114686	0.477271	-0.596231	-1.88635	33
MORI_PRE_BI_LYMPHOCYTE_UP	0.00103681	0.0121454	0.45506	-0.4611	-1.78344	76
PID_PLK1_PATHWAY	0.00104739	0.0122181	0.45506	-0.539273	-1.90254	45
REACTOME_METALLOPROTEASE_DUBS	0.00107168	0.0124494	0.45506	-0.593186	-1.89138	35
STEARMAN_TUMOR_FIELD_EFFECT_UP	0.00111404	0.0128877	0.45506	0.721208	1.83444	35
DACOSTA_UV_RESPONSE_VIA_ERCC3_COMMON_UP	0.00116555	0.0133178	0.45506	0.636012	1.75897	64
REACTOME_INTERLEUKIN_7_SIGNALING	0.00116553	0.0133178	0.45506	-0.610457	-1.88712	30
WP_STEROL_REGULATORY_ELEMENTBINDING_PROTEINS_SREBP_SIGNALLING	0.00116135	0.0133178	0.45506	0.637855	1.77005	65
MANALO_HYPOXIA_UP	0.00117386	0.0133581	0.45506	0.534311	1.58701	151
SASSON_RESPONSE_TO_FORSKOLIN_UP	0.00118779	0.0134616	0.45506	0.595469	1.68234	81
NATSUME_RESPONSE_TO_INTERFERON_BETA_DN	0.00119816	0.0135242	0.45506	0.685234	1.78536	43
WP_THYROID_HORMONES_PRODUCTION_AND_THEIR_PERIPHERAL_DOWNSTREAM_SIGNALLING_EFFECTS	0.00121141	0.0136186	0.45506	0.645415	1.77987	62
KEGG_BASE_EXCISION_REPAIR	0.00122485	0.0136595	0.45506	-0.58094	-1.83885	32
KEGG_GLUTATHIONE_METABOLISM	0.00122038	0.0136595	0.45506	0.700647	1.79631	39
PICCALUGA_ANGIOIMMUNOBLASTIC_LYMPHOMA_UP	0.00124123	0.013787	0.45506	0.563247	1.64627	121
BYSTROEM_CORRELATED_WITH_IL5_UP	0.00124656	0.0137913	0.45506	-0.535538	-1.80224	39
ASTON_MAJOR_DEPRESSIVE_DISORDER_DN	0.00125359	0.0138142	0.45506	0.574915	1.67664	112
KAUFFMANN_DNA_REPLICATION_GENES	0.00126672	0.013904	0.45506	-0.381284	-1.60215	134
KEGG_EPITHELIAL_CELL_SIGNALING_IN_HELICOBACTER_PYLORI_INFECTION	0.00133576	0.0146044	0.45506	0.646318	1.7482	56
BENPORATH_PRC2_TARGETS	0.0014016	0.0151873	0.45506	0.523273	1.55843	163
BOQUEST_STEM_CELL_UP	0.00140542	0.0151873	0.45506	0.58237	1.6799	99
JIANG_HYPOXIA_NORMAL	0.00139862	0.0151873	0.45506	0.520811	1.55325	167
HOSHIDA_LIVER_CANCER_SUBCLASS_S3	0.00145731	0.0156871	0.45506	0.519833	1.55034	167
BLANCO_MELO_COVID19_SARS_COV_2_POS_PATIENT_LUNG_TISSUE_UP	0.00147521	0.0158188	0.45506	-0.394132	-1.63246	123
SHAFFER_IRF4_TARGETS_IN_ACTIVATED_B_LYMPHOCYTE	0.00152666	0.0163077	0.45506	0.614993	1.7318	75
WP_BASE_EXCISION_REPAIR	0.00153447	0.0163286	0.45506	-0.601008	-1.85791	30
YAMAZAKI_TCEB3_TARGETS_DN	0.00156508	0.016591	0.45506	0.536771	1.59429	157
PLASARI_TGFB1_TARGETS_10HR_DN	0.00159423	0.0168361	0.45506	0.51742	1.54314	167
ODONNELL_TFRC_TARGETS_DN	0.00160395	0.0168748	0.45506	-0.413583	-1.63509	105
PAPASPYRIDONOS_UNSTABLE_ATEROSCLEROTIC_PLAQUE_UP	0.00162868	0.0170705	0.45506	0.674266	1.78217	47
BRIDEAU_IMPRINTED_GENES	0.00167859	0.0175278	0.45506	0.721102	1.77637	30
REACTOME_FATTY_ACYL_COA_BIOSYNTHESIS	0.00168824	0.0175627	0.45506	0.739618	1.77914	27
GALINDO_IMMUNE_RESPONSE_TO_ENTEROTOXIN	0.00171135	0.017737	0.45506	0.601443	1.69438	79
REACTOME_RESOLUTION_OF_D_LOOP_STRUCTURES_THROUGH_SYNTHESIS_DEPENDENT_STRAND_ANNEALING_SDSA	0.00176189	0.0181932	0.45506	-0.618515	-1.87674	26
CONCANNON_APOPTOSIS_BY_EPOXOMICIN_UP	0.00180785	0.0185989	0.45506	0.511857	1.53418	184
KOHOUTEK_CCNT1_TARGETS	0.00182308	0.0186866	0.45506	0.709552	1.8048	35
REICHERT_MITOSIS_LIN9_TARGETS	0.00183054	0.0186943	0.45506	-0.605272	-1.86893	27
REACTOME_GLYCOSPHINGOLIPID_METABOLISM	0.0018624	0.0189502	0.45506	0.711821	1.7955	33
TONKS_TARGETS_OF_RUNX1_RUNX1T1_FUSION_HSC_DN	0.0018852	0.019108	0.45506	-0.335096	-1.43823	163
ZHAN_MULTIPLE_MYELOMA_CD1_VS_CD2_UP	0.00189161	0.019108	0.45506	-0.495378	-1.76977	50
ZHONG_SECRETOME_OF_LUNG_CANCER_AND_FIBROBLAST	0.00193804	0.0195063	0.45506	0.558805	1.63242	116
VANLOO_SP3_TARGETS_DN	0.00194938	0.0195499	0.45506	0.623613	1.73651	70
JEPSEN_SMRT_TARGETS	0.00202275	0.020213	0.431708	0.746997	1.78304	25
JINESH_BLEBBISHIELD_TRANSFORMED_STEM_CELL_SPHERES_UP	0.00204181	0.0202641	0.431708	0.548713	1.60377	125
WELCSH_BRCA1_TARGETS_UP	0.0020424	0.0202641	0.431708	0.506421	1.51748	181
ACEVEDO_LIVER_CANCER_WITH_H3K9ME3_DN	0.00205457	0.0203126	0.431708	-0.412514	-1.61614	91
KEGG_STARCH_AND_SUCROSE_METABOLISM	0.00206909	0.0203838	0.431708	0.732669	1.75947	26
KEGG_GLYCEROLIPID_METABOLISM	0.00209226	0.0204387	0.431708	0.707298	1.79906	35
LEE_LIVER_CANCER_E2F1_UP	0.00209665	0.0204387	0.431708	0.671998	1.75087	43
WP_INTERFERON_TYPE_I_SIGNALING_PATHWAYS	0.00209068	0.0204387	0.431708	-0.489426	-1.77607	52
NAKAMURA_CANCER_MICROENVIRONMENT_DN	0.00210512	0.0204498	0.431708	-0.524033	-1.82434	42
REN_ALVEOLAR_RHABDOMYOSARCOMA_UP	0.00215274	0.0207725	0.431708	0.62812	1.72181	60
WP_PROXIMAL_TUBULE_TRANSPORT	0.00215325	0.0207725	0.431708	0.732058	1.77615	28
HADDAD_T_LYMPHOCYTE_AND_NK_PROGENITOR_UP	0.00224096	0.0213966	0.431708	-0.463681	-1.70186	64
REACTOME_HDR_THROUGH_SINGLE_STRAND_ANNEALING_SSA	0.0022383	0.0213966	0.431708	-0.541754	-1.7886	37
SASSON_RESPONSE_TO_GONADOTROPHINS_UP	0.00222819	0.0213966	0.431708	0.59306	1.67076	79
KAAB_HEART_ATRIUM_VS_VENTRICLE_UP	0.00229997	0.021885	0.431708	0.532862	1.5878	164
PID_ATR_PATHWAY	0.00245317	0.0232634	0.431708	-0.538126	-1.77663	37
GREENBAUM_E2A_TARGETS_UP	0.00249574	0.0235072	0.431708	-0.556856	-1.76261	32
ONDER_CDH1_SIGNALING_VIA_CTNNB1	0.00249485	0.0235072	0.431708	-0.50015	-1.79717	48
REACTOME_SUMOYLATION_OF_CHROMATIN_ORGANIZATION_PROTEINS	0.00252366	0.0236901	0.431708	-0.457289	-1.69682	65
AFFAR_YY1_TARGETS_UP	0.00256461	0.0239937	0.431708	0.552487	1.61818	117
MIKKELSEN_MEF_ICP_WITH_H3K27ME3	0.00259191	0.024168	0.431708	-0.506151	-1.81888	49
LIM_MAMMARY_LUMINAL_MATURE_DN	0.00263883	0.0245235	0.431708	0.62764	1.69768	56
CAIRO_HEPATOBLASTOMA_CLASSES_DN	0.00267701	0.0247957	0.431708	0.542832	1.59089	130
GAUSSMANN_MLL_AF4_FUSION_TARGETS_A_UP	0.00277964	0.0254923	0.431708	0.526281	1.55339	144
GAVIN_FOXP3_TARGETS_CLUSTER_P4	0.00277442	0.0254923	0.431708	0.579251	1.63652	81
SENESE_HDAC1_AND_HDAC2_TARGETS_DN	0.00276175	0.0254923	0.431708	0.542153	1.60067	137
KOBAYASHI_EGFR_SIGNALING_24HR_UP	0.00285375	0.0260263	0.431708	0.57529	1.64266	88
ZHONG_RESPONSE_TO_AZACITIDINE_AND_TSA_UP	0.00285655	0.0260263	0.431708	0.534476	1.57456	135
REACTOME_STIMULI_SENSING_CHANNELS	0.00289115	0.0262558	0.431708	0.659834	1.74403	47
KEGG_SPHINGOLIPID_METABOLISM	0.00301864	0.0273245	0.431708	0.701343	1.7277	30
BOYLAN_MULTIPLE_MYELOMA_C_DN	0.00308241	0.0278115	0.431708	0.637627	1.71551	51
WAKASUGI_HAVE_ZNF143_BINDING_SITES	0.00312343	0.0280907	0.431708	-0.477131	-1.73145	52
PID_FOXM1_PATHWAY	0.00314089	0.0281569	0.431708	-0.549236	-1.73849	32
REACTOME_NR1H2_AND_NR1H3_MEDIATED_SIGNALING	0.003213	0.0285281	0.431708	0.676872	1.73536	39
YAMASHITA_LIVER_CANCER_STEM_CELL_DN	0.00319783	0.0285281	0.431708	0.697458	1.75927	33
ZHENG_GLIOBLASTOMA_PLASTICITY_UP	0.00321283	0.0285281	0.431708	0.509752	1.52662	180
REACTOME_METABOLISM_OF_VITAMINS_AND_COFACTORS	0.00323005	0.0285885	0.431708	0.530387	1.55975	133
TARTE_PLASMA_CELL_VS_B_LYMPHOCYTE_DN	0.00326656	0.0288201	0.431708	-0.530743	-1.77225	38
JISON_SICKLE_CELL_DISEASE_DN	0.00328018	0.0288491	0.431708	-0.344133	-1.4785	161
BURTON_ADIPOGENESIS_10	0.00332303	0.0289267	0.431708	0.698904	1.72169	30
FARMER_BREAST_CANCER_CLUSTER_1	0.00332298	0.0289267	0.431708	-0.589248	-1.84279	31
HAHTOLA_SEZARY_SYNDROM_DN	0.00333051	0.0289267	0.431708	-0.622166	-1.85606	25
PID_AURORA_B_PATHWAY	0.00331266	0.0289267	0.431708	-0.561433	-1.78095	34
TURASHVILI_BREAST_DUCTAL_CARCINOMA_VS_DUCTAL_NORMAL_DN	0.00334199	0.0289363	0.431708	0.566101	1.62128	91
REACTOME_POLYMERASE_SWITCHING_ON_THE_C_STRAND_OF_THE_TELOMERE	0.00341584	0.0294841	0.431708	-0.598622	-1.81637	26
WP_FERROPTOSIS	0.00346744	0.0298371	0.431708	0.690673	1.75678	35
BROWN_MYELOID_CELL_DEVELOPMENT_UP	0.00350332	0.0300531	0.431708	0.510777	1.50756	145
HAHTOLA_CTCL_CUTANEOUS	0.00359916	0.0307805	0.431708	-0.558883	-1.77286	34
NELSON_RESPONSE_TO_ANDROGEN_UP	0.0036774	0.0313535	0.431708	0.587557	1.64527	72
BURTON_ADIPOGENESIS_8	0.00372583	0.0316606	0.431708	0.61628	1.7044	64
TONKS_TARGETS_OF_RUNX1_RUNX1T1_FUSION_GRANULOCYTE_UP	0.00373614	0.0316606	0.431708	-0.527664	-1.76197	38
BOYLAN_MULTIPLE_MYELOMA_C_D_UP	0.00374882	0.0316718	0.431708	-0.374661	-1.54302	124
REACTOME_DISEASES_OF_METABOLISM	0.00376325	0.0316977	0.431708	0.520299	1.54261	149
WENG_POR_TARGETS_LIVER_UP	0.00381468	0.0320341	0.431708	0.712827	1.76713	31
BEGUM_TARGETS_OF_PAX3_FOXO1_FUSION_UP	0.00394678	0.032945	0.407018	0.691736	1.7505	34
LIU_VAV3_PROSTATE_CARCINOGENESIS_UP	0.00393943	0.032945	0.407018	0.611985	1.69311	63
REACTOME_SEMAPHORIN_INTERACTIONS	0.00403282	0.0335627	0.407018	0.632586	1.6789	48
REACTOME_AMYLOID_FIBER_FORMATION	0.00406386	0.0337203	0.407018	-0.42375	-1.65527	81
WP_INTEGRATED_CANCER_PATHWAY	0.00415195	0.0343491	0.407018	-0.501561	-1.74611	42
MCBRYAN_PUBERTAL_BREAST_3_4WK_UP	0.00416684	0.0343703	0.407018	0.534288	1.56921	131
SHETH_LIVER_CANCER_VS_TXNIP_LOSS_PAM1	0.00422583	0.0347541	0.407018	0.492219	1.48181	195
TERAO_AOX4_TARGETS_HG_UP	0.00427531	0.0350575	0.407018	0.726035	1.733	25
KOKKINAKIS_METHIONINE_DEPRIVATION_96HR_UP	0.00436617	0.0356976	0.407018	0.575028	1.64336	90
REACTOME_REGULATION_OF_EXPRESSION_OF_SLITS_AND_ROBOS	0.0043938	0.0358185	0.407018	-0.340619	-1.43807	151
SERVITJA_ISLET_HNF1A_TARGETS_UP	0.00443579	0.0360553	0.407018	0.561238	1.60702	93
LANDIS_ERBB2_BREAST_TUMORS_324_DN	0.00453483	0.0366587	0.407018	0.546126	1.59496	118
WP_ENDOCHONDRAL_OSSIFICATION	0.00454947	0.0366587	0.407018	0.683345	1.73814	35
WP_ENDOCHONDRAL_OSSIFICATION_WITH_SKELETAL_DYSPLASIAS	0.00454947	0.0366587	0.407018	0.683345	1.73814	35
LEE_METASTASIS_AND_ALTERNATIVE_SPLICING_UP	0.00472838	0.0379861	0.407018	0.619809	1.66608	54
REACTOME_INTERLEUKIN_1_SIGNALING	0.00474145	0.0379861	0.407018	0.549195	1.58188	98
REACTOME_ANTIMICROBIAL_PEPTIDES	0.00482453	0.038541	0.407018	-0.607936	-1.81361	25
CHIARADONNA_NEOPLASTIC_TRANSFORMATION_CDC25_DN	0.00501407	0.0399406	0.407018	0.53845	1.57379	121
REACTOME_DISEASES_OF_CARBOHYDRATE_METABOLISM	0.00520479	0.0413418	0.407018	0.702682	1.68746	26
WHITFIELD_CELL_CYCLE_G2	0.0052267	0.0413979	0.407018	-0.336494	-1.43183	149
BILANGES_SERUM_SENSITIVE_GENES	0.00525166	0.0414777	0.407018	0.602571	1.63486	57
FALVELLA_SMOKERS_WITH_LUNG_CANCER	0.00533644	0.0419339	0.407018	0.601939	1.63507	58
GARGALOVIC_RESPONSE_TO_OXIDIZED_PHOSPHOLIPIDS_TURQUOISE_UP	0.0053542	0.0419339	0.407018	0.590542	1.65714	73
REACTOME_RNA_POLYMERASE_II_TRANSCRIPTION_TERMINATION	0.00535689	0.0419339	0.407018	-0.438431	-1.60919	64
SARRIO_EPITHELIAL_MESENCHYMAL_TRANSITION_DN	0.00536958	0.0419339	0.407018	0.530416	1.54946	113
BILD_E2F3_ONCOGENIC_SIGNATURE	0.00545709	0.0422621	0.407018	0.500312	1.49566	179
HSIAO_LIVER_SPECIFIC_GENES	0.00542938	0.0422621	0.407018	0.537951	1.56052	107
KAAB_FAILED_HEART_ATRIUM_DN	0.00544361	0.0422621	0.407018	0.519427	1.52752	133
PETROVA_ENDOTHELIUM_LYMPHATIC_VS_BLOOD_DN	0.00549721	0.0424549	0.407018	0.537396	1.57057	126
PID_IL1_PATHWAY	0.00553043	0.0425935	0.407018	0.682623	1.72185	33
ALONSO_METASTASIS_UP	0.00560821	0.043035	0.407018	0.494721	1.48008	177
COULOUARN_TEMPORAL_TGFB1_SIGNATURE_UP	0.00561864	0.043035	0.407018	0.555495	1.59058	93
KYNG_RESPONSE_TO_H2O2	0.00566466	0.0432687	0.407018	0.612983	1.64773	54
REACTOME_S_PHASE	0.00568376	0.043296	0.407018	-0.336913	-1.44221	160
SMIRNOV_RESPONSE_TO_IR_2HR_UP	0.00571499	0.0434152	0.407018	0.634284	1.69326	49
MANNE_COVID19_ICU_VS_HEALTHY_DONOR_PLATELETS_DN	0.00590073	0.0445678	0.407018	-0.365794	-1.47553	113
REACTOME_TRANSMISSION_ACROSS_CHEMICAL_SYNAPSES	0.00591466	0.0445678	0.407018	0.514263	1.51815	143
SENGUPTA_NASOPHARYNGEAL_CARCINOMA_WITH_LMP1_DN	0.00590101	0.0445678	0.407018	0.619203	1.66659	53
PID_HDAC_CLASSII_PATHWAY	0.00597158	0.0448754	0.407018	-0.529944	-1.67743	32
KAN_RESPONSE_TO_ARSENIC_TRIOXIDE	0.00605483	0.0453786	0.407018	0.558668	1.59208	84
FERREIRA_EWINGS_SARCOMA_UNSTABLE_VS_STABLE_DN	0.0061368	0.0457426	0.407018	0.585496	1.62508	69
LANDIS_BREAST_CANCER_PROGRESSION_DN	0.00616382	0.0457426	0.407018	0.636786	1.70664	50
PID_NECTIN_PATHWAY	0.00618542	0.0457426	0.407018	0.695055	1.67194	27
REACTOME_VASOPRESSIN_REGULATES_RENAL_WATER_HOMEOSTASIS_VIA_AQUAPORINS	0.00615048	0.0457426	0.407018	0.697522	1.67507	26
TAKEDA_TARGETS_OF_NUP98_HOXA9_FUSION_6HR_DN	0.00617832	0.0457426	0.407018	0.672177	1.70973	35
CROONQUIST_STROMAL_STIMULATION_UP	0.00622923	0.0459447	0.407018	-0.490231	-1.64977	39
BURTON_ADIPOGENESIS_PEAK_AT_16HR	0.00630786	0.0462388	0.407018	-0.51885	-1.76038	40
FLOTHO_PEDIATRIC_ALL_THERAPY_RESPONSE_UP	0.00631886	0.0462388	0.407018	-0.472642	-1.69832	48
GAVIN_FOXP3_TARGETS_CLUSTER_P7	0.00631185	0.0462388	0.407018	0.584685	1.6407	73
MIKKELSEN_MCV6_ICP_WITH_H3K27ME3	0.00644368	0.046906	0.407018	-0.597881	-1.78361	25
REACTOME_G1_S_SPECIFIC_TRANSCRIPTION	0.00644368	0.046906	0.407018	-0.563628	-1.76608	28
HOUSTIS_ROS	0.00655	0.0475557	0.407018	0.695044	1.72305	31
SMITH_TERT_TARGETS_DN	0.00668244	0.0483913	0.407018	0.592052	1.64347	67
REACTOME_PHOSPHOLIPID_METABOLISM	0.00686431	0.0495795	0.407018	0.500026	1.48801	161
TAKEDA_TARGETS_OF_NUP98_HOXA9_FUSION_10D_DN	0.00697577	0.0502544	0.407018	0.553393	1.60045	104
REACTOME_GLYCEROPHOSPHOLIPID_BIOSYNTHESIS	0.00712777	0.0512171	0.407018	0.556677	1.58437	86
REACTOME_SUMOYLATION_OF_DNA_DAMAGE_RESPONSE_AND_REPAIR_PROTEINS	0.00718007	0.0514602	0.407018	-0.41263	-1.59841	74
ROVERSI_GLIOMA_LOH_REGIONS	0.00753852	0.0538907	0.407018	0.69676	1.69051	28
DELPUECH_FOXO3_TARGETS_DN	0.00759517	0.0541569	0.407018	-0.540606	-1.71488	34
REACTOME_THE_CITRIC_ACID_TCA_CYCLE_AND_RESPIRATORY_ELECTRON_TRANSPORT	0.00770436	0.0547953	0.407018	0.488353	1.45645	167
HAHTOLA_SEZARY_SYNDROM_UP	0.00772506	0.0548027	0.407018	-0.392586	-1.56001	87
VART_KSHV_INFECTION_ANGIOGENIC_MARKERS_DN	0.00779086	0.0551292	0.407018	0.598915	1.65958	66
REACTOME_RECOGNITION_OF_DNA_DAMAGE_BY_PCNA_CONTAINING_REPLICATION_COMPLEX	0.00796533	0.0562211	0.38073	-0.548433	-1.69538	30
FERRANDO_T_ALL_WITH_MLL_ENL_FUSION_UP	0.0081703	0.0575222	0.38073	-0.416203	-1.5745	69
DAVICIONI_PAX_FOXO1_SIGNATURE_IN_ARMS_UP	0.0085084	0.0596016	0.38073	0.637218	1.62494	38
LI_INDUCED_T_TO_NATURAL_KILLER_DN	0.00848722	0.0596016	0.38073	-0.367362	-1.46776	109
REACTOME_CARGO_RECOGNITION_FOR_CLATHRIN_MEDIATED_ENDOCYTOSIS	0.00865231	0.0604578	0.38073	0.559656	1.57666	79
CHEMNITZ_RESPONSE_TO_PROSTAGLANDIN_E2_UP	0.00879919	0.0613304	0.38073	-0.346031	-1.44128	128
RODWELL_AGING_KIDNEY_NO_BLOOD_UP	0.00882431	0.0613521	0.38073	0.51822	1.52583	134
SENESE_HDAC2_TARGETS_DN	0.00896234	0.0621567	0.38073	0.574607	1.59486	69
SUNG_METASTASIS_STROMA_UP	0.0090385	0.0625294	0.38073	0.567652	1.60793	82
PYEON_CANCER_HEAD_AND_NECK_VS_CERVICAL_UP	0.00908905	0.0626261	0.38073	-0.325573	-1.40046	166
REACTOME_DNA_DOUBLE_STRAND_BREAK_RESPONSE	0.00909741	0.0626261	0.38073	-0.428429	-1.60902	68
WP_ATM_SIGNALING_NETWORK_IN_DEVELOPMENT_AND_DISEASE	0.00913964	0.0627619	0.38073	-0.477496	-1.66372	43
PID_EPO_PATHWAY	0.00925882	0.0634241	0.38073	-0.516417	-1.63461	32
GNATENKO_PLATELET_SIGNATURE	0.00929726	0.0635093	0.38073	-0.504414	-1.7114	40
KEGG_GLYCOLYSIS_GLUCONEOGENESIS	0.00931682	0.0635093	0.38073	0.643993	1.65106	39
REACTOME_G0_AND_EARLY_G1	0.00951074	0.0645157	0.38073	-0.567842	-1.72298	26
WONG_ENDMETRIUM_CANCER_DN	0.00948797	0.0645157	0.38073	0.687346	1.68167	29
DAZARD_RESPONSE_TO_UV_SCC_UP	0.00959464	0.0647696	0.38073	0.543674	1.55673	93
KASLER_HDAC7_TARGETS_2_DN	0.0095716	0.0647696	0.38073	-0.540422	-1.69337	28
WP_TYROBP_CAUSAL_NETWORK	0.00973291	0.0655443	0.38073	0.596584	1.61368	56
PETROVA_ENDOTHELIUM_LYMPHATIC_VS_BLOOD_UP	0.00976445	0.0655983	0.38073	0.543374	1.55587	93
KERLEY_RESPONSE_TO_CISPLATIN_UP	0.00982834	0.0658688	0.38073	0.637237	1.62053	37
VANDESLUIS_COMMD1_TARGETS_GROUP_3_UP	0.00996759	0.0666418	0.38073	0.619592	1.65403	49
WP_PREIMPLANTATION_EMBRYO	0.0100045	0.0667284	0.38073	-0.554533	-1.71226	27
REACTOME_DNA_DAMAGE_BYPASS	0.0100338	0.0667643	0.38073	-0.458488	-1.64197	47
SATO_SILENCED_BY_DEACETYLATION_IN_PANCREATIC_CANCER	0.0100689	0.0668383	0.38073	0.697703	1.66537	25
BIOCARTA_P38MAPK_PATHWAY	0.010219	0.0671946	0.38073	-0.512831	-1.62326	32
DEMAGALHAES_AGING_UP	0.0102139	0.0671946	0.38073	0.625456	1.64365	45
LEIN_MEDULLA_MARKERS	0.0101794	0.0671946	0.38073	0.601943	1.62013	53
PID_TELOMERASE_PATHWAY	0.0102079	0.0671946	0.38073	-0.425442	-1.55607	60
CAIRO_LIVER_DEVELOPMENT_UP	0.010246	0.0672137	0.38073	0.53289	1.54294	105
RUIZ_TNC_TARGETS_UP	0.0105323	0.0688989	0.38073	0.523103	1.52142	110
WP_INITIATION_OF_TRANSCRIPTION_AND_TRANSLATION_ELONGATION_AT_THE_HIV1_LTR	0.0105523	0.0688989	0.38073	-0.536143	-1.65739	30
REACTOME_TERMINATION_OF_TRANSLESION_DNA_SYNTHESIS	0.01067	0.0695045	0.38073	-0.544085	-1.70155	31
BILANGES_SERUM_RESPONSE_TRANSLATION	0.0106977	0.0695223	0.38073	-0.536871	-1.68224	28
MIKKELSEN_MEF_LCP_WITH_H3K4ME3	0.0108079	0.0700198	0.38073	0.536235	1.53444	94
PID_IL4_2PATHWAY	0.0108495	0.0700198	0.38073	-0.456693	-1.63554	47
TENEDINI_MEGAKARYOCYTE_MARKERS	0.0108371	0.0700198	0.38073	-0.423769	-1.54995	60
ULE_SPLICING_VIA_NOVA2	0.0109152	0.0702809	0.38073	0.664462	1.67604	33
KOKKINAKIS_METHIONINE_DEPRIVATION_48HR_UP	0.0110421	0.070934	0.38073	0.522856	1.51756	106
WP_GLUCOCORTICOID_RECEPTOR_PATHWAY	0.0110857	0.0710502	0.38073	0.601597	1.59666	48
WANG_HCP_PROSTATE_CANCER	0.0111816	0.0715006	0.38073	0.563301	1.58623	75
LIANG_SILENCED_BY_METHYLATION_UP	0.0112472	0.0715921	0.38073	-0.547668	-1.69107	27
SIMBULAN_UV_RESPONSE_IMMORTALIZED_DN	0.0112472	0.0715921	0.38073	-0.548478	-1.69357	27
LEE_LIVER_CANCER_CIPROFIBRATE_UP	0.0113309	0.0719604	0.38073	0.63145	1.60581	37
REACTOME_RESPIRATORY_ELECTRON_TRANSPORT_ATP_SYNTHESIS_BY_CHEMIOSMOTIC_COUPLING_AND_HEAT_PRODUCTION_BY_UNCOUPLING_PROTEINS	0.0115272	0.0730402	0.38073	0.518763	1.51679	122
BASSO_HAIRY_CELL_LEUKEMIA_UP	0.0117536	0.0743063	0.38073	0.574522	1.56639	59
REACTOME_GLUTATHIONE_CONJUGATION	0.0117944	0.0743956	0.38073	0.671991	1.61646	27
DITTMER_PTHLH_TARGETS_UP	0.0119653	0.0750861	0.38073	0.523211	1.51637	102
REACTOME_EXTRACELLULAR_MATRIX_ORGANIZATION	0.0119847	0.0750861	0.38073	0.498132	1.47689	149
REACTOME_NEURONAL_SYSTEM	0.0119717	0.0750861	0.38073	0.485311	1.45524	186
REACTOME_FATTY_ACID_METABOLISM	0.0120887	0.0755678	0.38073	0.519903	1.52961	132
BENNETT_SYSTEMIC_LUPUS_ERYTHEMATOSUS	0.012408	0.0773905	0.38073	-0.554548	-1.68264	26
FUJII_YBX1_TARGETS_DN	0.0125106	0.0778299	0.38073	-0.311262	-1.33199	185
REACTOME_DETOXIFICATION_OF_REACTIVE_OXYGEN_SPECIES	0.0125376	0.0778299	0.38073	0.676931	1.65619	29
SLEBOS_HEAD_AND_NECK_CANCER_WITH_HPV_UP	0.0125622	0.0778299	0.38073	-0.426278	-1.54496	55
WP_ELECTRON_TRANSPORT_CHAIN_OXPHOS_SYSTEM_IN_MITOCHONDRIA	0.0125941	0.0778543	0.38073	0.52761	1.52194	99
REACTOME_NEUROTRANSMITTER_RECEPTORS_AND_POSTSYNAPTIC_SIGNAL_TRANSMISSION	0.0130057	0.0802213	0.38073	0.522754	1.52249	111
MCCLUNG_CREB1_TARGETS_UP	0.0131533	0.0809523	0.38073	0.575957	1.59596	66
REACTOME_RESPIRATORY_ELECTRON_TRANSPORT	0.0132106	0.0810805	0.38073	0.528966	1.52986	101
REACTOME_RESPONSE_TO_ELEVATED_PLATELET_CYTOSOLIC_CA2	0.0132403	0.0810805	0.38073	0.520326	1.49873	98
RIGGINS_TAMOXIFEN_RESISTANCE_DN	0.0132614	0.0810805	0.38073	0.486035	1.44707	170
KRIEG_HYPOXIA_VIA_KDM3A	0.0133788	0.0816192	0.38073	0.616245	1.60938	44
HUANG_DASATINIB_SENSITIVITY_UP	0.0134286	0.0817446	0.38073	0.574803	1.58969	64
AMIT_SERUM_RESPONSE_240_MCF10A	0.0135007	0.0820043	0.38073	0.619889	1.58075	38
GERY_CEBP_TARGETS	0.0136988	0.0830266	0.38073	0.513206	1.48956	106
JIANG_AGING_HYPOTHALAMUS_DN	0.0138336	0.0836618	0.38073	0.654533	1.61238	30
WP_DNA_IRDOUBLE_STRAND_BREAKS_DSBS_AND_CELLULAR_RESPONSE_VIA_ATM	0.0138882	0.0837098	0.38073	-0.429824	-1.55978	52
YAO_HOXA10_TARGETS_VIA_PROGESTERONE_UP	0.0139016	0.0837098	0.38073	0.606502	1.62548	50
LEIN_OLIGODENDROCYTE_MARKERS	0.0140907	0.0846658	0.38073	0.606447	1.62533	50
REACTOME_REGULATION_OF_LIPID_METABOLISM_BY_PPARALPHA	0.0142043	0.0849356	0.38073	0.521955	1.50816	100
REACTOME_SLC_MEDIATED_TRANSMEMBRANE_TRANSPORT	0.0141827	0.0849356	0.38073	0.497397	1.46273	133
REACTOME_TRANS_GOLGI_NETWORK_VESICLE_BUDDING	0.014227	0.0849356	0.38073	0.573507	1.58917	66
ONO_FOXP3_TARGETS_DN	0.014285	0.0850994	0.38073	-0.494376	-1.59438	36
KATSANOU_ELAVL1_TARGETS_UP	0.0143563	0.0853417	0.38073	0.534216	1.54499	104
REACTOME_GABA_RECEPTOR_ACTIVATION	0.0144748	0.0858631	0.38073	0.668101	1.60442	26
RHODES_UNDIFFERENTIATED_CANCER	0.0146133	0.086501	0.38073	-0.422064	-1.57942	66
GAUSSMANN_MLL_AF4_FUSION_TARGETS_G_DN	0.0148554	0.0877477	0.38073	0.670463	1.64037	29
LINDGREN_BLADDER_CANCER_CLUSTER_1_UP	0.0150617	0.088778	0.38073	0.525846	1.52083	101
CHIANG_LIVER_CANCER_SUBCLASS_CTNNB1_DN	0.0152129	0.0892915	0.38073	0.518153	1.49814	103
WILENSKY_RESPONSE_TO_DARAPLADIB	0.0151945	0.0892915	0.38073	0.659875	1.58732	27
MORI_MATURE_B_LYMPHOCYTE_DN	0.0153292	0.0895971	0.38073	-0.397695	-1.51834	72
REACTOME_INTEGRATION_OF_ENERGY_METABOLISM	0.0153107	0.0895971	0.38073	0.558893	1.56833	73
EBAUER_MYOGENIC_TARGETS_OF_PAX3_FOXO1_FUSION	0.0153619	0.0896003	0.38073	-0.528363	-1.63146	27
BLANCO_MELO_COVID19_SARS_COV_2_INFECTION_A594_ACE2_EXPRESSING_CELLS_RUXOLITINIB_DN	0.0158531	0.0920494	0.352488	0.603301	1.61055	49
KIM_GLIS2_TARGETS_UP	0.0158852	0.0920494	0.352488	-0.425359	-1.54358	52
REACTOME_ANTIGEN_PROCESSING_CROSS_PRESENTATION	0.0159138	0.0920494	0.352488	0.523471	1.5005	95
ZHONG_SECRETOME_OF_LUNG_CANCER_AND_ENDOTHELIUM	0.0158786	0.0920494	0.352488	0.566113	1.53595	57
REACTOME_TRANSPORT_OF_MATURE_TRANSCRIPT_TO_CYTOPLASM	0.0160744	0.0927854	0.352488	-0.401298	-1.56233	78
HASLINGER_B_CLL_WITH_6Q21_DELETION	0.0163304	0.0940687	0.352488	-0.540643	-1.64045	26
BLANCO_MELO_RESPIRATORY_SYNCYTIAL_VIRUS_INFECTION_A594_CELLS_UP	0.016376	0.0941368	0.352488	0.459487	1.38524	200
NABA_SECRETED_FACTORS	0.0165044	0.0946796	0.352488	0.515355	1.50522	120
FOSTER_KDM1A_TARGETS_UP	0.0166139	0.0949172	0.352488	0.511275	1.49534	127
YAO_TEMPORAL_RESPONSE_TO_PROGESTERONE_CLUSTER_6	0.0166125	0.0949172	0.352488	0.601171	1.60486	49
RIGGINS_TAMOXIFEN_RESISTANCE_UP	0.0167008	0.0952186	0.352488	0.614563	1.56717	38
IWANAGA_CARCINOGENESIS_BY_KRAS_UP	0.0169059	0.0959952	0.352488	0.504838	1.47553	125
JOHNSTONE_PARVB_TARGETS_2_UP	0.0169059	0.0959952	0.352488	0.50491	1.47575	125
WP_TRANSSULFURATION_AND_ONE_CARBON_METABOLISM	0.0171104	0.0969587	0.352488	-0.521949	-1.61165	27
WP_GLYCOLYSIS_AND_GLUCONEOGENESIS	0.0172702	0.0976662	0.352488	0.638646	1.59287	32
DOANE_RESPONSE_TO_ANDROGEN_UP	0.0173287	0.0977987	0.352488	0.511759	1.49459	118
REACTOME_PLATELET_AGGREGATION_PLUG_FORMATION	0.0173776	0.0978764	0.352488	-0.518175	-1.60184	30
BENPORATH_ES_CORE_NINE_CORRELATED	0.0174817	0.098264	0.352488	-0.385312	-1.49761	77
LIM_MAMMARY_LUMINAL_MATURE_UP	0.0175444	0.0984178	0.352488	0.548756	1.54197	74
LU_AGING_BRAIN_UP	0.0177712	0.09949	0.352488	0.46667	1.40207	190
FIGUEROA_AML_METHYLATION_CLUSTER_1_DN	0.017859	0.0997813	0.352488	0.666939	1.65337	31
TSENG_ADIPOGENIC_POTENTIAL_DN	0.0179571	0.100085	0.352488	0.651471	1.5671	27
ZHONG_SECRETOME_OF_LUNG_CANCER_AND_MACROPHAGE	0.0179851	0.100085	0.352488	0.559823	1.55126	66
REACTOME_FANCONI_ANEMIA_PATHWAY	0.018023	0.100096	0.352488	-0.48168	-1.60842	38
HU_GENOTOXIC_DAMAGE_24HR	0.0182442	0.101123	0.352488	-0.501882	-1.58785	33
BIOCARTA_IL1R_PATHWAY	0.0183301	0.101264	0.352488	0.666978	1.61825	28
MARZEC_IL2_SIGNALING_DN	0.0183423	0.101264	0.352488	0.646282	1.59206	30
LEE_AGING_CEREBELLUM_UP	0.0184136	0.101457	0.352488	0.559464	1.55301	67
HOSHIDA_LIVER_CANCER_SUBCLASS_S1	0.0185787	0.102165	0.352488	0.457941	1.37959	196
NIKOLSKY_BREAST_CANCER_20Q11_AMPLICON	0.0187539	0.102925	0.352488	0.671457	1.60273	25
REACTOME_SEPARATION_OF_SISTER_CHROMATIDS	0.0189796	0.103552	0.352488	-0.295401	-1.27894	181
SABATES_COLORECTAL_ADENOMA_DN	0.018919	0.103552	0.352488	0.51305	1.4855	105
WIEDERSCHAIN_TARGETS_OF_BMI1_AND_PCGF2	0.0189741	0.103552	0.352488	0.636832	1.61983	35
MIKKELSEN_NPC_HCP_WITH_H3K4ME3_AND_H3K27ME3	0.0190832	0.103914	0.352488	0.54858	1.52262	69
REACTOME_AQUAPORIN_MEDIATED_TRANSPORT	0.0191777	0.104022	0.352488	0.664399	1.61199	28
WP_THE_OVERLAP_BETWEEN_SIGNAL_TRANSDUCTION_PATHWAYS_THAT_CONTRIBUTE_TO_A_RANGE_OF_LMNA_LAMINOPATHIES	0.0191629	0.104022	0.352488	0.596383	1.55386	43
MIKKELSEN_MCV6_LCP_WITH_H3K4ME3	0.0192538	0.104232	0.352488	0.502667	1.45817	107
HELLER_SILENCED_BY_METHYLATION_UP	0.0193183	0.104379	0.352488	-0.297013	-1.29149	193
GHANDHI_BYSTANDER_IRRADIATION_UP	0.0193699	0.104455	0.352488	0.560423	1.52051	57
SESTO_RESPONSE_TO_UV_C3	0.0195013	0.10496	0.352488	-0.520248	-1.62257	29
MCBRYAN_PUBERTAL_TGFB1_TARGETS_UP	0.0195747	0.105153	0.352488	0.502153	1.46757	126
CAMPS_COLON_CANCER_COPY_NUMBER_DN	0.0196474	0.10534	0.352488	-0.453813	-1.5812	43
WIERENGA_STAT5A_TARGETS_UP	0.0197571	0.105725	0.352488	0.478648	1.42278	158
REACTOME_GLYCOSAMINOGLYCAN_METABOLISM	0.0198472	0.106004	0.352488	0.526962	1.48455	79
BOYLAN_MULTIPLE_MYELOMA_PCA3_UP	0.0198882	0.10602	0.352488	0.56404	1.5485	61
REACTOME_DEGRADATION_OF_THE_EXTRACELLULAR_MATRIX	0.0200343	0.106595	0.352488	0.562579	1.56116	65
KEGG_PEROXISOME	0.020322	0.107828	0.352488	0.553003	1.53236	66
WP_PRIMARY_FOCAL_SEGMENTAL_GLOMERULOSCLEROSIS_FSGS	0.0203434	0.107828	0.352488	0.583678	1.5491	48
HILLION_HMGA1_TARGETS	0.0204936	0.108418	0.352488	0.560837	1.54663	62
REACTOME_ECM_PROTEOGLYCANS	0.0206073	0.108607	0.352488	-0.514394	-1.58832	27
RHODES_CANCER_META_SIGNATURE	0.0205872	0.108607	0.352488	-0.418304	-1.53609	63
REACTOME_MHC_CLASS_II_ANTIGEN_PRESENTATION	0.0206492	0.108623	0.352488	0.516346	1.47848	93
CHANGOLKAR_H2AFY_TARGETS_DN	0.0208015	0.108947	0.352488	0.642485	1.5827	30
LIAO_HAVE_SOX4_BINDING_SITES	0.0208015	0.108947	0.352488	0.642509	1.58276	30
SWEET_KRAS_ONCOGENIC_SIGNATURE	0.020828	0.108947	0.352488	0.531757	1.5009	77
ZAMORA_NOS2_TARGETS_DN	0.0209163	0.109203	0.352488	0.555137	1.541	67
HECKER_IFNB1_TARGETS	0.0212477	0.110726	0.352488	-0.399047	-1.51213	70
TAKEDA_TARGETS_OF_NUP98_HOXA9_FUSION_8D_DN	0.0212923	0.110752	0.352488	0.481261	1.42288	148
BOSCO_TH1_CYTOTOXIC_MODULE	0.0213664	0.11093	0.352488	-0.378125	-1.46968	77
ICHIBA_GRAFT_VERSUS_HOST_DISEASE_35D_UP	0.0215486	0.111668	0.352488	0.501496	1.46674	127
MCLACHLAN_DENTAL_CARIES_UP	0.02186	0.113072	0.352488	0.453547	1.361	188
IGLESIAS_E2F_TARGETS_UP	0.0220221	0.113358	0.352488	0.499496	1.45916	116
UEDA_PERIFERAL_CLOCK	0.02199	0.113358	0.352488	0.485128	1.42876	141
WP_SIGNAL_TRANSDUCTION_THROUGH_IL1R	0.0220372	0.113358	0.352488	0.638656	1.57327	30
KEGG_AMINO_SUGAR_AND_NUCLEOTIDE_SUGAR_METABOLISM	0.022104	0.113492	0.352488	0.612539	1.57042	39
WANG_SMARCE1_TARGETS_UP	0.0222085	0.113818	0.352488	0.471611	1.40543	168
MEISSNER_NPC_HCP_WITH_H3K4ME3_AND_H3K27ME3	0.0227684	0.116474	0.352488	0.577904	1.55483	51
WP_P38_MAPK_SIGNALING_PATHWAY	0.0228289	0.11657	0.352488	-0.521497	-1.63091	31
JIANG_AGING_CEREBRAL_CORTEX_DN	0.0229006	0.116722	0.352488	0.61041	1.56496	39
REACTOME_TRANSCRIPTIONAL_REGULATION_BY_E2F6	0.0231159	0.11739	0.352488	-0.503097	-1.5959	34
SU_TESTIS	0.023107	0.11739	0.352488	-0.422606	-1.50979	50
GROSS_HYPOXIA_VIA_ELK3_AND_HIF1A_UP	0.0232444	0.117545	0.352488	0.494737	1.44536	123
NAKAMURA_METASTASIS_MODEL_DN	0.0232729	0.117545	0.352488	0.635389	1.56522	30
YAMAZAKI_TCEB3_TARGETS_UP	0.0232699	0.117545	0.352488	0.502951	1.46886	118
THILLAINADESAN_ZNF217_TARGETS_UP	0.0234067	0.118007	0.352488	-0.460756	-1.52119	37
ZHAN_MULTIPLE_MYELOMA_CD1_UP	0.0234985	0.118256	0.352488	-0.490009	-1.55029	33
WP_GPCRS_OTHER	0.0235799	0.118452	0.352488	0.637164	1.6124	34
WAMUNYOKOLI_OVARIAN_CANCER_GRADES_1_2_DN	0.0236259	0.11847	0.352488	0.582482	1.53349	46
KEGG_ANTIGEN_PROCESSING_AND_PRESENTATION	0.0239188	0.119508	0.352488	0.601064	1.53275	38
KHETCHOUMIAN_TRIM24_TARGETS_UP	0.0239188	0.119508	0.352488	0.601156	1.53298	38
REACTOME_ESR_MEDIATED_SIGNALING	0.024057	0.119984	0.352488	-0.302682	-1.31805	179
KIM_WT1_TARGETS_12HR_UP	0.024475	0.121851	0.352488	0.506682	1.47568	111
DURAND_STROMA_NS_UP	0.0245901	0.122205	0.352488	0.50477	1.4743	120
TONKS_TARGETS_OF_RUNX1_RUNX1T1_FUSION_MONOCYTE_UP	0.0251897	0.124963	0.352488	0.464021	1.38824	177
REACTOME_GAP_FILLING_DNA_REPAIR_SYNTHESIS_AND_LIGATION_IN_GG_NER	0.025273	0.125153	0.352488	-0.533395	-1.59124	25
REACTOME_DEADENYLATION_DEPENDENT_MRNA_DECAY	0.0256226	0.126659	0.352488	-0.397126	-1.4393	55
FERRANDO_T_ALL_WITH_MLL_ENL_FUSION_DN	0.0257575	0.126876	0.352488	-0.369923	-1.44793	82
REACTOME_COOPERATION_OF_PDCL_PHLP1_AND_TRIC_CCT_IN_G_PROTEIN_BETA_FOLDING	0.0257443	0.126876	0.352488	0.630189	1.55241	30
PID_E2F_PATHWAY	0.0260528	0.128104	0.352488	-0.411464	-1.51097	63
KEGG_GLYCEROPHOSPHOLIPID_METABOLISM	0.0263798	0.129111	0.352488	0.549928	1.49203	57
KONDO_EZH2_TARGETS	0.0264833	0.129111	0.352488	0.496634	1.45252	127
PID_BARD1_PATHWAY	0.0265353	0.129111	0.352488	-0.502452	-1.57439	28
REACTOME_REGULATION_OF_INSULIN_SECRETION	0.0264199	0.129111	0.352488	0.585203	1.5684	50
WEIGEL_OXIDATIVE_STRESS_BY_HNE_AND_TBH	0.0265317	0.129111	0.352488	0.572668	1.54075	51
YU_MYC_TARGETS_UP	0.0263561	0.129111	0.352488	-0.442994	-1.5435	43
PEREZ_TP53_AND_TP63_TARGETS	0.0269058	0.130685	0.352488	0.496327	1.46024	132
BAE_BRCA1_TARGETS_UP	0.0270224	0.130782	0.352488	0.553119	1.52535	62
CHANDRAN_METASTASIS_DN	0.026999	0.130782	0.282013	0.44423	1.33828	196
MODY_HIPPOCAMPUS_POSTNATAL	0.0270663	0.130782	0.352488	0.616315	1.58722	40
DESERT_PERIPORTAL_HEPATOCELLULAR_CARCINOMA_SUBCLASS_UP	0.0271864	0.131134	0.352488	0.555083	1.52391	61
MIYAGAWA_TARGETS_OF_EWSR1_ETS_FUSIONS_DN	0.0276179	0.132986	0.352488	0.486967	1.42717	130
WANG_TUMOR_INVASIVENESS_DN	0.02772	0.133247	0.352488	0.457944	1.37902	194
REACTOME_E3_UBIQUITIN_LIGASES_UBIQUITINATE_TARGET_PROTEINS	0.0278668	0.133638	0.352488	-0.396139	-1.43573	55
WP_OXIDATIVE_STRESS	0.0278972	0.133638	0.352488	0.642772	1.55952	28
LINSLEY_MIR16_TARGETS	0.028125	0.134498	0.276501	0.443774	1.33635	194
DELASERNA_MYOD_TARGETS_UP	0.0283366	0.135278	0.352488	0.545723	1.51438	65
ODONNELL_METASTASIS_UP	0.028401	0.135354	0.352488	0.611164	1.56056	36
FRASOR_RESPONSE_TO_ESTRADIOL_DN	0.0287008	0.136238	0.352488	0.58139	1.55818	50
KIM_WT1_TARGETS_8HR_DN	0.0286697	0.136238	0.287857	0.512017	1.4586	87
LEE_LIVER_CANCER_MYC_E2F1_DN	0.028749	0.136238	0.352488	0.640699	1.55449	28
ROVERSI_GLIOMA_COPY_NUMBER_UP	0.0287821	0.136238	0.352488	0.543	1.50731	67
CHIARADONNA_NEOPLASTIC_TRANSFORMATION_CDC25_UP	0.0289721	0.136905	0.352488	0.514863	1.47029	89
ALFANO_MYC_TARGETS	0.0290456	0.137021	0.271289	0.443547	1.33718	200
SMID_BREAST_CANCER_LUMINAL_B_UP	0.0291382	0.137225	0.352488	0.521815	1.48515	86
WP_EBOLA_VIRUS_PATHWAY_ON_HOST	0.0292463	0.137502	0.282013	0.493433	1.42709	101
PEDERSEN_METASTASIS_BY_ERBB2_ISOFORM_4	0.0297265	0.139524	0.287857	0.525278	1.45811	67
IVANOVSKA_MIR106B_TARGETS	0.0299641	0.139933	0.352488	0.528915	1.49162	80
MISSIAGLIA_REGULATED_BY_METHYLATION_UP	0.0299339	0.139933	0.352488	0.505616	1.46233	101
ROYLANCE_BREAST_CANCER_16Q_COPY_NUMBER_UP	0.0298702	0.139933	0.352488	-0.432784	-1.52685	45
LAIHO_COLORECTAL_CANCER_SERRATED_UP	0.0302013	0.140805	0.276501	0.492471	1.42728	102
CHEN_LIVER_METABOLISM_QTL_CIS	0.0304209	0.140886	0.352488	0.528169	1.48211	73
CHNG_MULTIPLE_MYELOMA_HYPERPLOID_UP	0.030347	0.140886	0.352488	-0.408371	-1.48881	56
LEE_METASTASIS_AND_ALTERNATIVE_SPLICING_DN	0.0303913	0.140886	0.352488	0.627478	1.58275	33
REACTOME_TRANSLESION_SYNTHESIS_BY_Y_FAMILY_DNA_POLYMERASES_BYPASSES_LESIONS_ON_DNA_TEMPLATE	0.0303341	0.140886	0.352488	-0.460705	-1.53838	38
SNIJDERS_AMPLIFIED_IN_HEAD_AND_NECK_TUMORS	0.0308785	0.142768	0.352488	0.637939	1.54779	28
SCHAEFFER_PROSTATE_DEVELOPMENT_12HR_UP	0.0310123	0.143149	0.352488	0.544549	1.50171	62
BROWNE_HCMV_INFECTION_16HR_DN	0.0311333	0.14347	0.287857	0.559947	1.51112	55
HAHTOLA_MYCOSIS_FUNGOIDES_UP	0.0315895	0.145333	0.321776	-0.494952	-1.55089	28
LIU_SOX4_TARGETS_UP	0.0318332	0.145972	0.266351	0.480591	1.40356	118
TSENG_IRS1_TARGETS_DN	0.0317821	0.145972	0.271289	0.502892	1.43896	92
KEGG_SMALL_CELL_LUNG_CANCER	0.0321324	0.147012	0.321776	-0.38247	-1.43135	67
MAHAJAN_RESPONSE_TO_IL1A_DN	0.0322181	0.147012	0.282013	0.552482	1.49439	56
PLASARI_TGFB1_SIGNALING_VIA_NFIC_1HR_DN	0.0321913	0.147012	0.321776	0.53741	1.48915	66
BHATI_G2M_ARREST_BY_2METHOXYESTRADIOL_UP	0.032377	0.147262	0.321776	-0.341513	-1.3518	94
SHETH_LIVER_CANCER_VS_TXNIP_LOSS_PAM3	0.0323786	0.147262	0.282013	0.555378	1.49879	55
HENDRICKS_SMARCA4_TARGETS_UP	0.0329932	0.149813	0.321776	0.603624	1.55453	40
BURTON_ADIPOGENESIS_5	0.0331492	0.150175	0.261664	0.480882	1.40312	114
MOOTHA_VOXPHOS	0.0331808	0.150175	0.266351	0.509787	1.45047	85
REACTOME_TOLL_LIKE_RECEPTOR_CASCADES	0.0332618	0.150298	0.257206	0.473527	1.39805	137
SHEDDEN_LUNG_CANCER_GOOD_SURVIVAL_A4	0.0335861	0.151518	0.257206	0.477189	1.4033	133
CHYLA_CBFA2T3_TARGETS_DN	0.0340788	0.151683	0.252961	0.461182	1.37328	162
DELPUECH_FOXO3_TARGETS_UP	0.034134	0.151683	0.276501	0.562916	1.50867	50
HINATA_NFKB_TARGETS_KERATINOCYTE_UP	0.0341531	0.151683	0.321776	0.537557	1.4872	63
LU_AGING_BRAIN_DN	0.0342539	0.151683	0.321776	0.503074	1.45492	104
PID_P38_ALPHA_BETA_DOWNSTREAM_PATHWAY	0.0340774	0.151683	0.321776	-0.461442	-1.4606	32
REACTOME_BETA_CATENIN_INDEPENDENT_WNT_SIGNALING	0.0338798	0.151683	0.257206	0.474003	1.38594	124
REACTOME_CA2_PATHWAY	0.0337662	0.151683	0.282013	0.575001	1.5138	46
REACTOME_SIGNALING_BY_PDGF	0.034153	0.151683	0.287857	0.626195	1.56181	32
REACTOME_VISUAL_PHOTOTRANSDUCTION	0.034134	0.151683	0.276501	0.567633	1.52131	50
SMID_BREAST_CANCER_ERBB2_UP	0.0343249	0.151683	0.261664	0.507038	1.44265	85
TONKS_TARGETS_OF_RUNX1_RUNX1T1_FUSION_SUSTAINDED_IN_ERYTHROCYTE_UP	0.033743	0.151683	0.321776	0.617579	1.57086	35
TOOKER_GEMCITABINE_RESISTANCE_DN	0.03433	0.151683	0.257206	0.477433	1.39049	111
ZHANG_BREAST_CANCER_PROGENITORS_DN	0.034292	0.151683	0.257206	0.476933	1.3909	112
WILCOX_RESPONSE_TO_PROGESTERONE_UP	0.0347143	0.153138	0.321776	0.488018	1.42626	126
PEDERSEN_TARGETS_OF_611CTF_ISOFORM_OF_ERBB2	0.0348387	0.153444	0.276501	0.573618	1.51615	47
BLANCO_MELO_COVID19_BRONCHIAL_EPITHELIAL_CELLS_SARS_COV_2_INFECTION_DN	0.0349396	0.153644	0.321776	0.636364	1.55694	29
MODY_HIPPOCAMPUS_PRENATAL	0.0349943	0.153644	0.321776	-0.429898	-1.49663	42
WIERENGA_STAT5A_TARGETS_GROUP2	0.0351105	0.153912	0.276501	0.574029	1.5085	45
REACTOME_G_ALPHA_Q_SIGNALLING_EVENTS	0.0352598	0.154115	0.321776	0.485181	1.42105	117
WIELAND_UP_BY_HBV_INFECTION	0.0352673	0.154115	0.257206	0.504107	1.43659	84
INGRAM_SHH_TARGETS_UP	0.0355505	0.154867	0.257206	0.502852	1.43117	86
REACTOME_G_PROTEIN_BETA_GAMMA_SIGNALLING	0.0355114	0.154867	0.287857	0.63362	1.52416	27
GYORFFY_DOXORUBICIN_RESISTANCE	0.0359894	0.15629	0.321776	0.648005	1.54675	25
PID_P38_MKK3_6PATHWAY	0.0359894	0.15629	0.321776	0.648403	1.5477	25
RASHI_RESPONSE_TO_IONIZING_RADIATION_1	0.036075	0.156418	0.321776	0.615253	1.55695	34
GARCIA_TARGETS_OF_FLI1_AND_DAX1_UP	0.036193	0.156566	0.276501	0.592805	1.50753	37
MATTIOLI_MGUS_VS_PCL	0.0362214	0.156566	0.321776	-0.350949	-1.38762	100
REACTOME_O_LINKED_GLYCOSYLATION	0.0363409	0.156677	0.266351	0.559818	1.50467	52
REACTOME_REGULATION_OF_TP53_ACTIVITY_THROUGH_PHOSPHORYLATION	0.0363593	0.156677	0.321776	-0.345043	-1.37109	87
AMIT_EGF_RESPONSE_480_HELA	0.0367965	0.156864	0.245042	0.472756	1.39197	134
GOZGIT_ESR1_TARGETS_UP	0.0366972	0.156864	0.252961	0.504993	1.43859	87
MEISSNER_NPC_HCP_WITH_H3K4ME2_AND_H3K27ME3	0.0365297	0.156864	0.252961	0.500795	1.42995	88
REACTOME_PLASMA_LIPOPROTEIN_ASSEMBLY_REMODELING_AND_CLEARANCE	0.0366972	0.156864	0.271289	0.582075	1.50278	41
WP_ANGIOPOIETIN_LIKE_PROTEIN_8_REGULATORY_PATHWAY	0.0367483	0.156864	0.248911	0.479413	1.39035	108
WP_IL2_SIGNALING_PATHWAY	0.0366449	0.156864	0.321776	-0.415153	-1.39711	39
YAO_TEMPORAL_RESPONSE_TO_PROGESTERONE_CLUSTER_0	0.0367647	0.156864	0.261664	0.54034	1.46775	58
POMEROY_MEDULLOBLASTOMA_DESMOPLASIC_VS_CLASSIC_DN	0.0369365	0.15698	0.321776	-0.442872	-1.5026	40
WP_PHOTODYNAMIC_THERAPYINDUCED_UNFOLDED_PROTEIN_RESPONSE	0.036893	0.15698	0.321776	-0.503572	-1.52797	26
EINAV_INTERFERON_SIGNATURE_IN_CANCER	0.0371492	0.157205	0.321776	-0.51038	-1.52258	25
RICKMAN_TUMOR_DIFFERENTIATED_WELL_VS_MODERATELY_DN	0.0372149	0.157205	0.257206	0.521638	1.44754	65
SUBTIL_PROGESTIN_TARGETS	0.0370571	0.157205	0.321776	0.633144	1.54906	29
WP_PATHWAYS_IN_CLEAR_CELL_RENAL_CELL_CARCINOMA	0.0372149	0.157205	0.257206	0.522037	1.44865	65
VILLANUEVA_LIVER_CANCER_KRT19_DN	0.0372842	0.157259	0.321776	0.614696	1.55554	34
WP_7Q1123_COPY_NUMBER_VARIATION_SYNDROME	0.0376028	0.158364	0.252961	0.509925	1.42789	72
GAUSSMANN_MLL_AF4_FUSION_TARGETS_G_UP	0.037797	0.158497	0.24134	0.46868	1.38457	147
GROSS_HYPOXIA_VIA_HIF1A_DN	0.037844	0.158497	0.248911	0.503517	1.43439	87
REACTOME_TRANSPORT_OF_INORGANIC_CATIONS_ANIONS_AND_AMINO_ACIDS_OLIGOPEPTIDES	0.0377588	0.158497	0.257206	0.534932	1.45845	59
RODWELL_AGING_KIDNEY_DN	0.0378619	0.158497	0.245042	0.483645	1.40036	105
GOLDRATH_IMMUNE_MEMORY	0.0379902	0.158796	0.257206	0.536783	1.45808	58
WP_SELENIUM_MICRONUTRIENT_NETWORK	0.0380899	0.158974	0.321776	0.533033	1.47917	65
NADERI_BREAST_CANCER_PROGNOSIS_UP	0.0381653	0.159051	0.321776	-0.457356	-1.47499	36
LEIN_NEURON_MARKERS	0.0383091	0.159412	0.266351	0.593161	1.51459	36
REACTOME_MUSCLE_CONTRACTION	0.0384286	0.15967	0.321776	-0.335797	-1.32917	94
LEE_LIVER_CANCER_DENA_UP	0.0385249	0.159832	0.321776	0.597352	1.53838	40
APPIERTO_RESPONSE_TO_FENRETINIDE_DN	0.038726	0.159953	0.321776	-0.399007	-1.43373	48
MOREAUX_B_LYMPHOCYTE_MATURATION_BY_TACI_UP	0.0387016	0.159953	0.257206	0.553796	1.49054	53
REACTOME_GOLGI_ASSOCIATED_VESICLE_BIOGENESIS	0.0387016	0.159953	0.257206	0.551334	1.48392	53
KYNG_DNA_DAMAGE_DN	0.0388769	0.160338	0.237794	0.463685	1.36982	147
WP_22Q112_COPY_NUMBER_VARIATION_SYNDROME	0.0390637	0.160871	0.321776	-0.344811	-1.35089	91
CHUNG_BLISTER_CYTOTOXICITY_UP	0.0393013	0.161241	0.237794	0.473149	1.38291	125
GUILLAUMOND_KLF10_TARGETS_UP	0.039327	0.161241	0.321776	-0.473524	-1.46381	30
REACTOME_L1CAM_INTERACTIONS	0.0392937	0.161241	0.321776	0.515922	1.46306	83
PID_IL23_PATHWAY	0.0394373	0.161456	0.321776	-0.499806	-1.51654	26
REACTOME_COMPLEMENT_CASCADE	0.0396763	0.161722	0.321776	-0.504574	-1.50526	25
VALK_AML_CLUSTER_5	0.0396601	0.161722	0.271289	0.627793	1.52318	28
YAO_TEMPORAL_RESPONSE_TO_PROGESTERONE_CLUSTER_9	0.0396635	0.161722	0.248911	0.531508	1.47046	63
VART_KSHV_INFECTION_ANGIOGENIC_MARKERS_UP	0.039818	0.162062	0.24134	0.494074	1.41379	94
MATZUK_SPERMATOZOA	0.0399516	0.162369	0.248911	0.529835	1.45239	60
NEMETH_INFLAMMATORY_RESPONSE_LPS_UP	0.0400458	0.162444	0.24134	0.499421	1.42098	85
REACTOME_AUTOPHAGY	0.0400867	0.162444	0.234393	0.471368	1.38619	133
STAMBOLSKY_TARGETS_OF_MUTATED_TP53_UP	0.0402145	0.162703	0.261664	0.602538	1.52477	34
YAO_TEMPORAL_RESPONSE_TO_PROGESTERONE_CLUSTER_12	0.0402672	0.162703	0.321776	0.522929	1.47652	76
LIN_NPAS4_TARGETS_UP	0.0408163	0.164683	0.231127	0.469219	1.38389	136
LANDIS_ERBB2_BREAST_TUMORS_65_DN	0.0409836	0.165119	0.261664	0.614497	1.53264	32
KEGG_PORPHYRIN_AND_CHLOROPHYLL_METABOLISM	0.0411932	0.165724	0.266351	0.619498	1.49019	27
TAKEDA_TARGETS_OF_NUP98_HOXA9_FUSION_3D_DN	0.0414728	0.166369	0.321776	-0.497851	-1.51061	26
XU_HGF_SIGNALING_NOT_VIA_AKT1_48HR_DN	0.0414181	0.166369	0.321776	-0.491529	-1.51772	27
DAVICIONI_RHABDOMYOSARCOMA_PAX_FOXO1_FUSION_UP	0.0416125	0.16645	0.252961	0.575358	1.49908	43
SAMOLS_TARGETS_OF_KHSV_MIRNAS_DN	0.041555	0.16645	0.257206	0.587756	1.49469	37
DAUER_STAT3_TARGETS_DN	0.0418507	0.166924	0.321776	-0.408362	-1.46245	47
HOSHIDA_LIVER_CANCER_SURVIVAL_DN	0.0418118	0.166924	0.237794	0.501601	1.41714	81
NOUZOVA_TRETINOIN_AND_H4_ACETYLATION	0.0422092	0.168113	0.321776	-0.292055	-1.23304	151
HERNANDEZ_MITOTIC_ARREST_BY_DOCETAXEL_1_UP	0.0423729	0.168524	0.261664	0.624356	1.49936	26
REACTOME_SIGNALING_BY_FGFR1	0.0424967	0.168776	0.252961	0.590174	1.50115	35
REACTOME_PEPTIDE_HORMONE_METABOLISM	0.0428571	0.169965	0.248911	0.566755	1.49209	46
HOSHIDA_LIVER_CANCER_LATE_RECURRENCE_DN	0.0430809	0.17061	0.248911	0.576553	1.50572	44
LEIN_ASTROCYTE_MARKERS	0.0432298	0.170957	0.321776	0.638361	1.52373	25
BURTON_ADIPOGENESIS_9	0.0433763	0.171293	0.234393	0.50768	1.42275	71
ICHIBA_GRAFT_VERSUS_HOST_DISEASE_D7_UP	0.0436242	0.172029	0.227987	0.481772	1.39627	102
REACTOME_DNA_REPLICATION	0.04371	0.172124	0.321776	-0.319466	-1.32051	125
ANDERSEN_LIVER_CANCER_KRT19_DN	0.0438144	0.172271	0.245042	0.555778	1.47505	48
REACTOME_RETROGRADE_TRANSPORT_AT_THE_TRANS_GOLGI_NETWORK	0.043871	0.172271	0.245042	0.56327	1.4888	47
LEE_NEURAL_CREST_STEM_CELL_DN	0.0439338	0.172275	0.321776	0.526011	1.46473	70
LEE_LIVER_CANCER_ACOX1_DN	0.0441767	0.1725	0.248911	0.601153	1.51635	33
LINDVALL_IMMORTALIZED_BY_TERT_DN	0.0441558	0.1725	0.245042	0.561588	1.47848	46
MARIADASON_REGULATED_BY_HISTONE_ACETYLATION_UP	0.0441558	0.1725	0.245042	0.562712	1.48144	46
CAIRO_LIVER_DEVELOPMENT_DN	0.0443243	0.172834	0.222056	0.463968	1.36968	143
REACTOME_LEISHMANIA_INFECTION	0.0448718	0.174724	0.21925	0.455177	1.35194	157
CHIARADONNA_NEOPLASTIC_TRANSFORMATION_KRAS_UP	0.0451542	0.175289	0.222056	0.472588	1.38056	116
PID_NCADHERIN_PATHWAY	0.0452055	0.175289	0.248911	0.612841	1.50968	30
RIEGE_DELTANP63_DIRECT_TARGETS_UP	0.045204	0.175289	0.222056	0.472214	1.37969	115
LIAN_NEUTROPHIL_GRANULE_CONSTITUENTS	0.0457414	0.176875	0.321776	-0.496655	-1.48163	25
LIEN_BREAST_CARCINOMA_METAPLASTIC_VS_DUCTAL_UP	0.0456919	0.176875	0.24134	0.571668	1.49296	44
VECCHI_GASTRIC_CANCER_EARLY_DN	0.0463862	0.17912	0.216543	0.458393	1.35506	146
MCBRYAN_PUBERTAL_BREAST_4_5WK_UP	0.0468584	0.180693	0.213928	0.452545	1.347	159
REACTOME_REGULATION_OF_INSULIN_LIKE_GROWTH_FACTOR_IGF_TRANSPORT_AND_UPTAKE_BY_INSULIN_LIKE_GROWTH_FACTOR_BINDING_PROTEINS_IGFBPS	0.0470446	0.181161	0.227987	0.520394	1.4351	62
BLANCO_MELO_INFLUENZA_A_INFECTION_A594_CELLS_UP	0.0472577	0.181729	0.321776	-0.467901	-1.46613	28
WP_LNCRNA_INVOLVEMENT_IN_CANONICAL_WNT_SIGNALING_AND_COLORECTAL_CANCER	0.0473225	0.181729	0.231127	0.536457	1.44773	55
RICKMAN_TUMOR_DIFFERENTIATED_MODERATELY_VS_POORLY_UP	0.0474576	0.181997	0.21925	0.487681	1.40482	97
BOYAULT_LIVER_CANCER_SUBCLASS_G12_UP	0.0475561	0.182124	0.237794	0.584326	1.49203	36
GENTILE_UV_RESPONSE_CLUSTER_D2	0.0479297	0.182609	0.321776	-0.4467	-1.41394	32
GHANDHI_DIRECT_IRRADIATION_UP	0.0478469	0.182609	0.224966	0.513986	1.42424	66
MCBRYAN_PUBERTAL_BREAST_6_7WK_DN	0.0478585	0.182609	0.321776	-0.373789	-1.37309	58
VERNELL_RETINOBLASTOMA_PATHWAY_DN	0.0479446	0.182609	0.321776	-0.483456	-1.49279	27
EPPERT_HSC_R	0.0483146	0.183267	0.216543	0.481958	1.39259	100
PROVENZANI_METASTASIS_DN	0.0482604	0.183267	0.216543	0.4769	1.37922	104
REACTOME_PYRUVATE_METABOLISM	0.0482955	0.183267	0.245042	0.612486	1.47332	27
HOQUE_METHYLATED_IN_CANCER	0.0488771	0.184397	0.234393	0.582723	1.48794	36
LEIN_PONS_MARKERS	0.048811	0.184397	0.227987	0.543739	1.46291	51
MCMURRAY_TP53_HRAS_COOPERATION_RESPONSE_DN	0.0488771	0.184397	0.234393	0.582725	1.48794	36
REACTOME_INTERFERON_ALPHA_BETA_SIGNALING	0.0487528	0.184397	0.321776	-0.390501	-1.41542	53
KONDO_PROSTATE_CANCER_WITH_H3K27ME3	0.049169	0.185248	0.321776	-0.399507	-1.47028	61
MCBRYAN_PUBERTAL_BREAST_6_7WK_UP	0.0494092	0.185651	0.208955	0.45005	1.33496	155
WINTER_HYPOXIA_METAGENE	0.0493697	0.185651	0.206588	0.436707	1.30858	181
REACTOME_SPHINGOLIPID_DE_NOVO_BIOSYNTHESIS	0.0495315	0.18586	0.234393	0.590288	1.48894	33
DUAN_PRDM5_TARGETS	0.0502414	0.18827	0.321776	-0.387077	-1.40301	53
ROZANOV_MMP14_TARGETS_UP	0.0505796	0.188776	0.204295	0.441018	1.31811	174
TURASHVILI_BREAST_DUCTAL_CARCINOMA_VS_DUCTAL_NORMAL_UP	0.0504668	0.188776	0.321776	-0.474185	-1.47891	29
YAO_TEMPORAL_RESPONSE_TO_PROGESTERONE_CLUSTER_13	0.0505796	0.188776	0.204295	0.442053	1.3212	174
NUNODA_RESPONSE_TO_DASATINIB_IMATINIB_UP	0.0509791	0.189802	0.321776	-0.472747	-1.47443	29
PID_P75_NTR_PATHWAY	0.0510585	0.189802	0.222056	0.532747	1.43771	55
VILIMAS_NOTCH1_TARGETS_UP	0.0510167	0.189802	0.321776	-0.427998	-1.47499	41
BREDEMEYER_RAG_SIGNALING_VIA_ATM_NOT_VIA_NFKB_DN	0.0515192	0.191259	0.227987	0.578804	1.47793	36
ZHENG_GLIOBLASTOMA_PLASTICITY_DN	0.0519126	0.192463	0.231127	0.598104	1.49175	32
BOYAULT_LIVER_CANCER_SUBCLASS_G1_DN	0.0522088	0.193013	0.227987	0.582969	1.47048	33
WINTER_HYPOXIA_DN	0.0522687	0.193013	0.321776	-0.425347	-1.46585	41
ZHENG_IL22_SIGNALING_UP	0.0522687	0.193013	0.321776	-0.425347	-1.46585	41
SANA_RESPONSE_TO_IFNG_DN	0.0523865	0.193193	0.2114	0.494052	1.39447	77
HELLEBREKERS_SILENCED_DURING_TUMOR_ANGIOGENESIS	0.0525657	0.193597	0.21925	0.540814	1.45504	51
WP_GASTRIC_CANCER_NETWORK_2	0.0530336	0.195063	0.321776	-0.470579	-1.46766	29
LEE_TARGETS_OF_PTCH1_AND_SUFU_DN	0.053316	0.195586	0.222056	0.561868	1.45446	42
PID_FOXO_PATHWAY	0.053316	0.195586	0.222056	0.553747	1.4552	45
BROWNE_HCMV_INFECTION_20HR_DN	0.0534699	0.195606	0.206588	0.49166	1.40112	84
LIU_BREAST_CANCER	0.0536723	0.195606	0.231127	0.614419	1.4755	26
PID_MYC_ACTIV_PATHWAY	0.0534317	0.195606	0.321776	-0.374725	-1.44674	73
REACTOME_THROMBIN_SIGNALLING_THROUGH_PROTEINASE_ACTIVATED_RECEPTORS_PARS	0.0536723	0.195606	0.231127	0.617158	1.48208	26
WP_SENESCENCE_AND_AUTOPHAGY_IN_CANCER	0.0535918	0.195606	0.206588	0.49072	1.40134	89
WP_IL4_SIGNALING_PATHWAY	0.053963	0.196408	0.321776	-0.38359	-1.39037	53
ANASTASSIOU_MULTICANCER_INVASIVENESS_SIGNATURE	0.0543486	0.197297	0.321776	-0.4628	-1.45015	28
DASU_IL6_SIGNALING_UP	0.0542823	0.197297	0.2114	0.512153	1.41238	62
VERHAAK_AML_WITH_NPM1_MUTATED_UP	0.054429	0.197332	0.197822	0.45034	1.34007	152
MCBRYAN_PUBERTAL_BREAST_5_6WK_UP	0.0546075	0.197722	0.204295	0.49083	1.39876	84
RICKMAN_HEAD_AND_NECK_CANCER_A	0.0548128	0.198208	0.222056	0.573061	1.46134	38
FONTAINE_PAPILLARY_THYROID_CARCINOMA_UP	0.0550688	0.198618	0.213928	0.537485	1.44609	51
WP_GENOTOXICITY_PATHWAY	0.0550446	0.198618	0.321776	-0.367967	-1.38195	68
REACTOME_GLUCAGON_LIKE_PEPTIDE_1_GLP1_REGULATES_INSULIN_SECRETION	0.0552408	0.198981	0.227987	0.607076	1.47291	28
PANGAS_TUMOR_SUPPRESSION_BY_SMAD1_AND_SMAD5_UP	0.0556186	0.200083	0.202072	0.486615	1.39364	91
KATSANOU_ELAVL1_TARGETS_DN	0.0558087	0.200508	0.202072	0.488496	1.39606	90
MARSHALL_VIRAL_INFECTION_RESPONSE_DN	0.0560018	0.200685	0.321776	-0.474169	-1.46412	27
REACTOME_SMOOTH_MUSCLE_CONTRACTION	0.0560018	0.200685	0.321776	-0.475394	-1.4679	27
REACTOME_AURKA_ACTIVATION_BY_TPX2	0.0561031	0.20079	0.321776	-0.363235	-1.37643	70
LINDSTEDT_DENDRITIC_CELL_MATURATION_A	0.056391	0.201562	0.2114	0.53543	1.43912	52
BIOCARTA_KERATINOCYTE_PATHWAY	0.0568251	0.202594	0.321776	-0.397703	-1.40308	45
REACTOME_CELL_SURFACE_INTERACTIONS_AT_THE_VASCULAR_WALL	0.0567537	0.202594	0.199915	0.48555	1.39058	91
PID_TAP63_PATHWAY	0.0569536	0.202793	0.216543	0.569625	1.4604	39
PID_A6B1_A6B4_INTEGRIN_PATHWAY	0.057377	0.20378	0.21925	0.588084	1.46676	32
REACTOME_NR1H3_NR1H2_REGULATE_GENE_EXPRESSION_LINKED_TO_CHOLESTEROL_TRANSPORT_AND_EFFLUX	0.057377	0.20378	0.21925	0.587202	1.46456	32
SHETH_LIVER_CANCER_VS_TXNIP_LOSS_PAM2	0.0574837	0.203899	0.193813	0.459455	1.35176	132
WOOD_EBV_EBNA1_TARGETS_DN	0.0576408	0.204196	0.216543	0.572085	1.45484	37
KYNG_DNA_DAMAGE_BY_4NQO	0.0577465	0.204311	0.222056	0.604907	1.47997	29
REACTOME_CLATHRIN_MEDIATED_ENDOCYTOSIS	0.05837	0.206216	0.193813	0.465291	1.35924	116
WP_MITOCHONDRIAL_CIV_ASSEMBLY	0.0584329	0.206216	0.213928	0.577673	1.46935	35
LEE_LIVER_CANCER_SURVIVAL_DN	0.0585883	0.206503	0.321776	-0.285075	-1.2306	168
KRASNOSELSKAYA_ILF3_TARGETS_DN	0.0586858	0.206586	0.321776	-0.476419	-1.48994	31
AMIT_EGF_RESPONSE_480_MCF10A	0.0588092	0.206759	0.321776	-0.467459	-1.41839	26
NADLER_OBESITY_DN	0.0589812	0.207103	0.213928	0.570724	1.45138	37
UEDA_CENTRAL_CLOCK	0.0590962	0.207245	0.197822	0.491886	1.38513	75
LEE_NEURAL_CREST_STEM_CELL_UP	0.059453	0.208235	0.199915	0.504131	1.39941	67
ONDER_CDH1_TARGETS_2_UP	0.0598477	0.20883	0.190023	0.45542	1.34073	142
SEITZ_NEOPLASTIC_TRANSFORMATION_BY_8P_DELETION_UP	0.059773	0.20883	0.321776	-0.399665	-1.43622	49
WP_WHITE_FAT_CELL_DIFFERENTIATION	0.059832	0.20883	0.321776	-0.462725	-1.40403	26
ROY_WOUND_BLOOD_VESSEL_UP	0.0600273	0.209195	0.213928	0.594577	1.47399	31
ADDYA_ERYTHROID_DIFFERENTIATION_BY_HEMIN	0.060452	0.209492	0.321776	-0.365117	-1.3401	64
ANDERSEN_CHOLANGIOCARCINOMA_CLASS2	0.0602145	0.209492	0.321776	-0.332532	-1.31718	95
HUANG_FOXA2_TARGETS_UP	0.0604914	0.209492	0.321776	-0.417334	-1.37783	37
MIKKELSEN_NPC_HCP_WITH_H3K27ME3	0.0602958	0.209492	0.193813	0.484599	1.381	84
QI_PLASMACYTOMA_DN	0.0604982	0.209492	0.197822	0.502064	1.39413	68
REACTOME_MITOPHAGY	0.0605634	0.209492	0.216543	0.597705	1.46235	29
CHOW_RASSF1_TARGETS_DN	0.0610795	0.210234	0.216543	0.601259	1.44632	27
ELVIDGE_HIF1A_TARGETS_DN	0.0610048	0.210234	0.197822	0.503396	1.3949	66
RIGGI_EWING_SARCOMA_PROGENITOR_DN	0.0610169	0.210234	0.191892	0.478431	1.37818	97
YAO_TEMPORAL_RESPONSE_TO_PROGESTERONE_CLUSTER_16	0.061039	0.210234	0.206588	0.544252	1.43284	46
STAMBOLSKY_RESPONSE_TO_VITAMIN_D3_UP	0.0611735	0.210298	0.202072	0.527134	1.41878	53
REACTOME_DISEASES_OF_MITOTIC_CELL_CYCLE	0.0614973	0.211151	0.208955	0.566697	1.44511	38
RASHI_RESPONSE_TO_IONIZING_RADIATION_6	0.0616309	0.211183	0.321776	-0.365221	-1.37164	68
WP_PHOTODYNAMIC_THERAPYINDUCED_AP1_SURVIVAL_SIGNALING	0.0616582	0.211183	0.321776	-0.418486	-1.44221	41
SEKI_INFLAMMATORY_RESPONSE_LPS_UP	0.0618312	0.211516	0.195789	0.501263	1.39145	67
DUTTA_APOPTOSIS_VIA_NFKB	0.0619718	0.211737	0.213928	0.595908	1.45796	29
SANA_TNF_SIGNALING_UP	0.062201	0.212	0.195789	0.502026	1.3911	66
SHEN_SMARCA2_TARGETS_DN	0.0621712	0.212	0.321776	-0.313597	-1.28333	119
BILANGES_SERUM_SENSITIVE_VIA_TSC2	0.0624752	0.212675	0.321776	-0.453384	-1.42064	28
SIG_PIP3_SIGNALING_IN_CARDIAC_MYOCTES	0.0625767	0.212761	0.197822	0.517176	1.40317	57
ENGELMANN_CANCER_PROGENITORS_UP	0.0630027	0.212948	0.206588	0.563867	1.43394	37
ISSAEVA_MLL2_TARGETS	0.0630027	0.212948	0.206588	0.573411	1.45106	34
REACTOME_GAMMA_CARBOXYLATION_HYPUSINE_FORMATION_AND_ARYLSULFATASE_ACTIVATION	0.0630137	0.212948	0.208955	0.589094	1.45118	30
SENGUPTA_NASOPHARYNGEAL_CARCINOMA_DN	0.0629669	0.212948	0.183024	0.440233	1.3091	156
VILIMAS_NOTCH1_TARGETS_DN	0.0629002	0.212948	0.287805	-0.460651	-1.39773	26
BLANCO_MELO_COVID19_SARS_COV_2_INFECTION_A594_ACE2_EXPRESSING_CELLS_DN	0.0631068	0.213005	0.195789	0.509896	1.39985	61
REACTOME_SUMOYLATION_OF_RNA_BINDING_PROTEINS	0.0632459	0.213216	0.287805	-0.39366	-1.38882	45
GOTZMANN_EPITHELIAL_TO_MESENCHYMAL_TRANSITION_DN	0.063358	0.213218	0.181383	0.434922	1.29905	173
OLSSON_E2F3_TARGETS_DN	0.0633995	0.213218	0.287805	-0.445804	-1.42145	35
RIZ_ERYTHROID_DIFFERENTIATION_12HR	0.0634911	0.213269	0.287805	-0.485787	-1.44921	25
BLANCO_MELO_COVID19_SARS_COV_2_LOW_MOI_INFECTION_A594_ACE2_EXPRESSING_CELLS_UP	0.0637458	0.213867	0.287805	-0.310954	-1.2714	116
BREDEMEYER_RAG_SIGNALING_NOT_VIA_ATM_DN	0.0638298	0.213891	0.197822	0.528058	1.42072	51
LIM_MAMMARY_LUMINAL_PROGENITOR_UP	0.0641201	0.214349	0.206588	0.5864	1.45371	31
LI_WILMS_TUMOR_VS_FETAL_KIDNEY_2_DN	0.0641201	0.214349	0.206588	0.586556	1.4541	31
NABA_ECM_AFFILIATED	0.0642093	0.21439	0.191892	0.499194	1.38571	67
REACTOME_COMPLEX_I_BIOGENESIS	0.0647572	0.21596	0.195789	0.52422	1.4147	55
REACTOME_DISEASES_OF_GLYCOSYLATION	0.0650407	0.216647	0.188204	0.483537	1.36611	81
VALK_AML_CLUSTER_15	0.0651558	0.216771	0.208955	0.607829	1.45085	25
REACTOME_ANTI_INFLAMMATORY_RESPONSE_FAVOURING_LEISHMANIA_PARASITE_INFECTION	0.0652681	0.216886	0.188204	0.481864	1.359	78
KEGG_JAK_STAT_SIGNALING_PATHWAY	0.0654538	0.217244	0.287805	-0.316793	-1.25768	96
BROWNE_HCMV_INFECTION_18HR_UP	0.0658037	0.217633	0.179782	0.444817	1.31493	146
HELLER_SILENCED_BY_METHYLATION_DN	0.0658051	0.217633	0.287805	-0.337958	-1.32282	82
KEGG_FRUCTOSE_AND_MANNOSE_METABOLISM	0.0657534	0.217633	0.204295	0.581444	1.43233	30
HUMMERICH_SKIN_CANCER_PROGRESSION_DN	0.0660487	0.217933	0.186433	0.487026	1.37145	75
MARTIN_VIRAL_GPCR_SIGNALING_DN	0.0660523	0.217933	0.287805	-0.411627	-1.41857	41
NABA_ECM_GLYCOPROTEINS	0.0663199	0.218558	0.197822	0.54241	1.42541	45
NAGASHIMA_EGF_SIGNALING_UP	0.0664627	0.218669	0.287805	-0.392874	-1.38605	45
ZHAN_MULTIPLE_MYELOMA_DN	0.0665104	0.218669	0.287805	-0.467008	-1.46051	31
GRAHAM_CML_QUIESCENT_VS_NORMAL_QUIESCENT_DN	0.0670223	0.219833	0.287805	-0.439848	-1.40246	35
TONKS_TARGETS_OF_RUNX1_RUNX1T1_FUSION_HSC_UP	0.0669546	0.219833	0.17822	0.44784	1.32186	144
LIU_TARGETS_OF_VMYB_VS_CMYB_DN	0.0676282	0.22104	0.287805	-0.465552	-1.45595	31
REACTOME_CONSTITUTIVE_SIGNALING_BY_ABERRANT_PI3K_IN_CANCER	0.0676203	0.22104	0.195789	0.541202	1.42223	45
REACTOME_CYCLIN_D_ASSOCIATED_EVENTS_IN_G1	0.0676203	0.22104	0.195789	0.541969	1.42425	45
AKL_HTLV1_INFECTION_UP	0.0679887	0.221781	0.204295	0.604934	1.44394	25
DIRMEIER_LMP1_RESPONSE_LATE_DN	0.068014	0.221781	0.287805	-0.448169	-1.35986	26
SHEPARD_BMYB_MORPHOLINO_DN	0.0682332	0.222236	0.287805	-0.299994	-1.26057	134
SANSOM_APC_TARGETS_UP	0.0684108	0.222555	0.287805	-0.330321	-1.31249	97
RAY_TUMORIGENESIS_BY_ERBB2_CDC25A_UP	0.0688525	0.22347	0.176694	0.458152	1.33957	122
WANG_CLIM2_TARGETS_DN	0.0687831	0.22347	0.173748	0.432799	1.29229	165
IWANAGA_CARCINOGENESIS_BY_KRAS_PTEN_UP	0.0694143	0.223809	0.175204	0.448745	1.32025	132
MELLMAN_TUT1_TARGETS_DN	0.0695187	0.223809	0.195789	0.557817	1.42246	38
PID_HDAC_CLASSI_PATHWAY	0.06915	0.223809	0.287805	-0.359817	-1.32065	64
RAGHAVACHARI_PLATELET_SPECIFIC_GENES	0.0694224	0.223809	0.287805	-0.347545	-1.34699	75
REACTOME_RECRUITMENT_OF_MITOTIC_CENTROSOME_PROTEINS_AND_COMPLEXES	0.0694224	0.223809	0.287805	-0.350494	-1.35563	76
WP_COPPER_HOMEOSTASIS	0.0695187	0.223809	0.195789	0.558817	1.42501	38
ZHAN_MULTIPLE_MYELOMA_CD2_DN	0.0695187	0.223809	0.195789	0.557002	1.42039	38
ZHAN_MULTIPLE_MYELOMA_CD1_VS_CD2_DN	0.0702211	0.225809	0.191892	0.545747	1.42193	43
LEE_LIVER_CANCER_MYC_TGFA_UP	0.0704961	0.226432	0.191892	0.542836	1.41767	44
IVANOVA_HEMATOPOIESIS_STEM_CELL_LONG_TERM	0.0714286	0.229163	0.172324	0.45068	1.32697	134
DOANE_RESPONSE_TO_ANDROGEN_DN	0.0719499	0.230306	0.168238	0.424507	1.27656	192
LINDSTEDT_DENDRITIC_CELL_MATURATION_D	0.0718711	0.230306	0.184706	0.510751	1.38151	56
BROWNE_HCMV_INFECTION_18HR_DN	0.0724479	0.231368	0.172324	0.454449	1.32721	118
NAKAJIMA_MAST_CELL	0.0723861	0.231368	0.191892	0.562037	1.42228	34
MARCHINI_TRABECTEDIN_RESISTANCE_DN	0.0730412	0.232996	0.190023	0.565625	1.43871	35
REACTOME_SUMOYLATION_OF_DNA_REPLICATION_PROTEINS	0.0732624	0.233435	0.287805	-0.399063	-1.39389	44
FRIDMAN_SENESCENCE_UP	0.0738499	0.23477	0.179782	0.505224	1.38492	60
PID_P53_DOWNSTREAM_PATHWAY	0.0737885	0.23477	0.170932	0.453622	1.32512	113
RIZ_ERYTHROID_DIFFERENTIATION_CCNE1	0.0739896	0.234946	0.287805	-0.418261	-1.39665	38
REACTOME_TBC_RABGAPS	0.0741222	0.2351	0.186433	0.539545	1.39668	42
EBAUER_TARGETS_OF_PAX3_FOXO1_FUSION_DN	0.0750708	0.237568	0.193813	0.590456	1.43259	28
MEBARKI_HCC_PROGENITOR_WNT_DN	0.075067	0.237568	0.188204	0.556926	1.41629	37
NIKOLSKY_BREAST_CANCER_8Q12_Q22_AMPLICON	0.0756881	0.23925	0.172324	0.472527	1.34487	86
CHIARADONNA_NEOPLASTIC_TRANSFORMATION_KRAS_CDC25_UP	0.0758534	0.239438	0.181383	0.529375	1.41877	50
DURCHDEWALD_SKIN_CARCINOGENESIS_UP	0.0759193	0.239438	0.175204	0.489773	1.3594	69
MARIADASON_REGULATED_BY_HISTONE_ACETYLATION_DN	0.0763052	0.240112	0.186433	0.560504	1.41382	33
REACTOME_SIGNAL_AMPLIFICATION	0.0762712	0.240112	0.191892	0.598365	1.43695	26
REACTOME_CRISTAE_FORMATION	0.0763984	0.240134	0.188204	0.570892	1.41527	31
WP_MITOCHONDRIAL_COMPLEX_I_ASSEMBLY_MODEL_OXPHOS_SYSTEM	0.0767296	0.240903	0.179782	0.515862	1.38666	54
CERVERA_SDHB_TARGETS_2	0.0773006	0.24221	0.176694	0.507493	1.3769	57
WP_NCRNAS_INVOLVED_IN_WNT_SIGNALING_IN_HEPATOCELLULAR_CARCINOMA	0.0773196	0.24221	0.181383	0.5336	1.41619	48
MODY_HIPPOCAMPUS_NEONATAL	0.0776836	0.242805	0.190023	0.59715	1.43403	26
SHEPARD_CRASH_AND_BURN_MUTANT_DN	0.0776132	0.242805	0.287805	-0.300661	-1.27116	130
LUI_THYROID_CANCER_CLUSTER_1	0.0780234	0.243233	0.181383	0.539276	1.40507	43
MAGRANGEAS_MULTIPLE_MYELOMA_IGLL_VS_IGLK_UP	0.0780822	0.243233	0.186433	0.572463	1.41021	30
RADAEVA_RESPONSE_TO_IFNA1_UP	0.0780772	0.243233	0.287805	-0.381906	-1.34735	45
GARGALOVIC_RESPONSE_TO_OXIDIZED_PHOSPHOLIPIDS_BLUE_UP	0.0785169	0.244314	0.164406	0.452603	1.32563	117
REACTOME_SUMOYLATION	0.0789283	0.24532	0.287805	-0.281495	-1.21086	166
FIGUEROA_AML_METHYLATION_CLUSTER_7_UP	0.0791284	0.245668	0.168238	0.468799	1.33549	87
GAUSSMANN_MLL_AF4_FUSION_TARGETS_E_UP	0.0798969	0.247778	0.17822	0.530211	1.4072	48
KRIGE_AMINO_ACID_DEPRIVATION	0.0802183	0.248498	0.287805	-0.457928	-1.41397	27
REACTOME_ARACHIDONIC_ACID_METABOLISM	0.080429	0.248875	0.181383	0.554013	1.40888	37
CREIGHTON_AKT1_SIGNALING_VIA_MTOR_UP	0.0808219	0.249537	0.183024	0.571095	1.40684	30
REACTOME_DOWNSTREAM_SIGNAL_TRANSDUCTION	0.0807365	0.249537	0.186433	0.596882	1.42472	25
PURBEY_TARGETS_OF_CTBP1_AND_SATB1_DN	0.0809628	0.249695	0.161979	0.449281	1.31403	127
KEGG_ARGININE_AND_PROLINE_METABOLISM	0.0819022	0.252313	0.17822	0.54984	1.40397	36
WANG_BARRETTS_ESOPHAGUS_UP	0.082808	0.254822	0.287805	-0.444553	-1.41019	34
BASSO_CD40_SIGNALING_DN	0.0835262	0.255341	0.287805	-0.378257	-1.37566	54
KYNG_WERNER_SYNDROM_AND_NORMAL_AGING_DN	0.0834225	0.255341	0.157403	0.432536	1.28453	150
PID_ECADHERIN_STABILIZATION_PATHWAY	0.0831099	0.255341	0.17822	0.549609	1.39768	37
REACTOME_G_ALPHA_S_SIGNALLING_EVENTS	0.0833333	0.255341	0.169571	0.503958	1.36892	58
WP_PROSTAGLANDIN_SYNTHESIS_AND_REGULATION	0.0832196	0.255341	0.179782	0.563936	1.39802	31
WP_SARSCOV2_INNATE_IMMUNITY_EVASION_AND_CELLSPECIFIC_IMMUNE_RESPONSE	0.0835262	0.255341	0.287805	-0.375853	-1.36692	54
ELLWOOD_MYC_TARGETS_DN	0.0836653	0.255486	0.176694	0.558157	1.41971	35
GOTZMANN_EPITHELIAL_TO_MESENCHYMAL_TRANSITION_UP	0.0844197	0.257267	0.287805	-0.367768	-1.34455	57
WOO_LIVER_CANCER_RECURRENCE_DN	0.0845254	0.257267	0.173748	0.534	1.39132	43
WP_NOCGMPPKG_MEDIATED_NEUROPROTECTION	0.0844595	0.257267	0.287857	-0.460463	-1.37366	25
NATSUME_RESPONSE_TO_INTERFERON_BETA_UP	0.0847545	0.257683	0.287805	-0.364006	-1.32094	52
REACTOME_PERK_REGULATES_GENE_EXPRESSION	0.0856164	0.26002	0.287857	-0.431005	-1.34424	29
NIKOLSKY_BREAST_CANCER_7P22_AMPLICON	0.0863014	0.261531	0.176694	0.564752	1.39121	30
VERHAAK_GLIOBLASTOMA_NEURAL	0.0862471	0.261531	0.161979	0.471528	1.32978	80
TIEN_INTESTINE_PROBIOTICS_6HR_DN	0.0867238	0.262525	0.154191	0.433559	1.28775	151
WP_VITAMIN_D_RECEPTOR_PATHWAY	0.0870056	0.263093	0.158514	0.459755	1.32621	99
NUTT_GBM_VS_AO_GLIOMA_UP	0.0874172	0.264051	0.172324	0.542661	1.39127	39
KEGG_CELL_ADHESION_MOLECULES_CAMS	0.0877404	0.26474	0.16318	0.491797	1.3606	63
POS_HISTAMINE_RESPONSE_NETWORK	0.0889831	0.2682	0.176694	0.587596	1.41109	26
FIGUEROA_AML_METHYLATION_CLUSTER_1_UP	0.0897436	0.269038	0.158514	0.468858	1.32232	78
HUANG_GATA2_TARGETS_UP	0.0894267	0.269038	0.287805	-0.284623	-1.21111	149
PARK_HSC_MARKERS	0.0896917	0.269038	0.287805	-0.394111	-1.37318	43
PODAR_RESPONSE_TO_ADAPHOSTIN_UP	0.0895361	0.269038	0.152145	0.436882	1.28843	139
REACTOME_METABOLISM_OF_WATER_SOLUBLE_VITAMINS_AND_COFACTORS	0.0895692	0.269038	0.156312	0.461174	1.32289	96
HUMMERICH_SKIN_CANCER_PROGRESSION_UP	0.0903686	0.27062	0.159647	0.483291	1.34156	67
WP_SPINAL_CORD_INJURY	0.0908033	0.27163	0.157403	0.470945	1.32926	77
KEGG_ADHERENS_JUNCTION	0.091352	0.271814	0.160801	0.497231	1.35566	59
KLEIN_TARGETS_OF_BCR_ABL1_FUSION	0.0912144	0.271814	0.287805	-0.402442	-1.38691	41
MIKKELSEN_MCV6_HCP_WITH_H3K27ME3	0.0910125	0.271814	0.155242	0.46361	1.32662	94
REACTOME_PROCESSING_OF_CAPPED_INTRONLESS_PRE_MRNA	0.0912162	0.271814	0.276501	-0.427969	-1.34101	28
WP_WNT_SIGNALING	0.0913405	0.271814	0.158514	0.481797	1.33726	69
REACTOME_RECRUITMENT_OF_NUMA_TO_MITOTIC_CENTROSOMES	0.0918323	0.272951	0.287805	-0.322175	-1.24994	84
APPIERTO_RESPONSE_TO_FENRETINIDE_UP	0.092068	0.272969	0.173748	0.575286	1.39578	28
REACTOME_CELL_JUNCTION_ORGANIZATION	0.0923277	0.272969	0.165657	0.527241	1.37371	43
TAVOR_CEBPA_TARGETS_UP	0.0923277	0.272969	0.165657	0.527188	1.37357	43
WARTERS_IR_RESPONSE_5GY	0.092246	0.272969	0.168238	0.538604	1.37347	38
ZHAN_MULTIPLE_MYELOMA_CD1_DN	0.092246	0.272969	0.168238	0.536713	1.36865	38
KEGG_MAPK_SIGNALING_PATHWAY	0.092999	0.273215	0.146416	0.418517	1.25703	189
MANNE_COVID19_COMBINED_COHORT_VS_HEALTHY_DONOR_PLATELETS_DN	0.0926553	0.273215	0.287805	-0.29979	-1.24514	126
REACTOME_PROTEIN_FOLDING	0.0929152	0.273215	0.155242	0.468203	1.32279	81
SMID_BREAST_CANCER_RELAPSE_IN_BONE_UP	0.0927152	0.273215	0.166934	0.536459	1.37537	39
WP_GLYCOGEN_SYNTHESIS_AND_DEGRADATION	0.0929615	0.273215	0.166934	0.550829	1.40107	35
WP_RANKLRANK_RECEPTOR_ACTIVATOR_OF_NFKB_LIGAND_SIGNALING_PATHWAY	0.0926158	0.273215	0.161979	0.513925	1.3827	51
MORI_SMALL_PRE_BII_LYMPHOCYTE_DN	0.0931228	0.273291	0.287805	-0.355248	-1.37154	73
KEGG_PARKINSONS_DISEASE	0.0937155	0.274554	0.15017	0.446782	1.30539	115
REACTOME_COLLAGEN_DEGRADATION	0.09375	0.274554	0.172324	0.576968	1.38789	27
CHESLER_BRAIN_QTL_CIS	0.094176	0.275512	0.159647	0.502189	1.35835	56
CERVERA_SDHB_TARGETS_1_UP	0.0946451	0.276594	0.159647	0.502647	1.35649	55
VERHAAK_GLIOBLASTOMA_PRONEURAL	0.0949153	0.277093	0.151149	0.456331	1.31633	99
REACTOME_SELECTIVE_AUTOPHAGY	0.0960854	0.280216	0.154191	0.479324	1.3304	69
SABATES_COLORECTAL_ADENOMA_UP	0.0962499	0.280402	0.287805	-0.379667	-1.36435	49
DAIRKEE_CANCER_PRONE_RESPONSE_BPA_E2	0.0966215	0.281191	0.287805	-0.305824	-1.21413	96
NAKAMURA_ADIPOGENESIS_EARLY_UP	0.0967742	0.281341	0.160801	0.51836	1.3701	47
FIGUEROA_AML_METHYLATION_CLUSTER_3_DN	0.0974576	0.282066	0.168238	0.581577	1.39663	26
LANDIS_ERBB2_BREAST_TUMORS_324_UP	0.0972678	0.282066	0.146416	0.444007	1.29823	124
REACTOME_PHASE_I_FUNCTIONALIZATION_OF_COMPOUNDS	0.0975293	0.282066	0.160801	0.527677	1.36596	42
REACTOME_PROTEIN_UBIQUITINATION	0.0974061	0.282066	0.287805	-0.336279	-1.30332	75
REACTOME_TRANSPORT_OF_BILE_SALTS_AND_ORGANIC_ACIDS_METAL_IONS_AND_AMINE_COMPOUNDS	0.0972405	0.282066	0.161979	0.532033	1.37016	40
KANNAN_TP53_TARGETS_UP	0.0979112	0.282877	0.160801	0.521801	1.36273	44
PID_AP1_PATHWAY	0.0980201	0.282899	0.287805	-0.359137	-1.30327	52
VANHARANTA_UTERINE_FIBROID_WITH_7Q_DELETION_DN	0.0982736	0.283044	0.161979	0.54655	1.39019	35
YAGI_AML_RELAPSE_PROGNOSIS	0.0982265	0.283044	0.164406	0.556343	1.3792	31
PETROVA_PROX1_TARGETS_DN	0.0986094	0.283718	0.157403	0.514804	1.37972	50
REACTOME_RAF_ACTIVATION	0.0990629	0.284729	0.161979	0.548457	1.38343	33
AMIT_EGF_RESPONSE_120_MCF10A	0.0995907	0.285657	0.16318	0.555565	1.37727	31
RODWELL_AGING_KIDNEY_NO_BLOOD_DN	0.0995575	0.285657	0.145516	0.44525	1.2985	112
DORN_ADENOVIRUS_INFECTION_32HR_DN	0.1	0.286242	0.165657	0.566918	1.38703	29
GRADE_COLON_VS_RECTAL_CANCER_UP	0.1	0.286242	0.165657	0.568902	1.39189	29
GENTILE_UV_RESPONSE_CLUSTER_D7	0.10093	0.288311	0.159647	0.541847	1.37823	35
WOOD_EBV_EBNA1_TARGETS_UP	0.100917	0.288311	0.147331	0.456574	1.30066	87
REACTOME_SENSORY_PERCEPTION	0.101911	0.290816	0.140406	0.420292	1.25133	170
SENESE_HDAC2_TARGETS_UP	0.102041	0.290889	0.145516	0.455449	1.30647	96
LEE_LIVER_CANCER_E2F1_DN	0.103586	0.294992	0.157403	0.540905	1.37583	35
LEE_AGING_MUSCLE_DN	0.10411	0.295277	0.159647	0.554136	1.36506	30
PANGAS_TUMOR_SUPPRESSION_BY_SMAD1_AND_SMAD5_DN	0.104097	0.295277	0.142057	0.443635	1.29206	111
PID_ATM_PATHWAY	0.10395	0.295277	0.287805	-0.431299	-1.36815	34
REACTOME_GLOBAL_GENOME_NUCLEOTIDE_EXCISION_REPAIR_GG_NER	0.103995	0.295277	0.287805	-0.318304	-1.23492	84
REACTOME_ANCHORING_OF_THE_BASAL_BODY_TO_THE_PLASMA_MEMBRANE	0.104478	0.296021	0.287805	-0.316081	-1.23834	91
SHETH_LIVER_CANCER_VS_TXNIP_LOSS_PAM6	0.104603	0.296073	0.287857	-0.381797	-1.31576	41
REACTOME_SIGNALLING_TO_ERKS	0.104816	0.296376	0.161979	0.561079	1.36131	28
GAURNIER_PSMD4_TARGETS	0.105054	0.296747	0.287805	-0.395194	-1.36194	41
JIANG_VHL_TARGETS	0.105691	0.297827	0.144631	0.461596	1.30412	81
REACTOME_TOLL_LIKE_RECEPTOR_TLR1_TLR2_CASCADE	0.105562	0.297827	0.142901	0.455983	1.30474	92
WP_OXIDATIVE_DAMAGE	0.105756	0.297827	0.156312	0.546556	1.37863	33
REACTOME_SNRNP_ASSEMBLY	0.105909	0.297956	0.287805	-0.367573	-1.3251	51
KYNG_DNA_DAMAGE_BY_GAMMA_RADIATION	0.106383	0.298703	0.15017	0.503967	1.35591	51
TONKS_TARGETS_OF_RUNX1_RUNX1T1_FUSION_MONOCYTE_DN	0.106389	0.298703	0.287805	-0.381454	-1.33239	44
HU_GENOTOXIC_DAMAGE_4HR	0.106872	0.299759	0.287805	-0.418015	-1.33285	35
ZHANG_TARGETS_OF_EWSR1_FLI1_FUSION	0.107015	0.299858	0.145516	0.474166	1.31623	67
CHIARADONNA_NEOPLASTIC_TRANSFORMATION_KRAS_DN	0.107744	0.301269	0.140406	0.447344	1.29375	104
KEGG_MELANOGENESIS	0.107843	0.301269	0.147331	0.493061	1.33932	58
PEART_HDAC_PROLIFERATION_CLUSTER_DN	0.107779	0.301269	0.287805	-0.340023	-1.27241	66
RASHI_RESPONSE_TO_IONIZING_RADIATION_2	0.108018	0.301455	0.1396	0.446981	1.2942	105
ALCALAY_AML_BY_NPM1_LOCALIZATION_UP	0.108989	0.303651	0.1396	0.442998	1.28085	103
TURASHVILI_BREAST_LOBULAR_CARCINOMA_VS_LOBULAR_NORMAL_UP	0.109023	0.303651	0.148262	0.501309	1.34741	52
REACTOME_PROTEIN_LOCALIZATION	0.110032	0.306158	0.135741	0.424958	1.25622	146
HESS_TARGETS_OF_HOXA9_AND_MEIS1_DN	0.110472	0.307074	0.140406	0.460979	1.30726	83
AMIT_EGF_RESPONSE_240_HELA	0.111675	0.309584	0.147331	0.507574	1.355	49
REACTOME_TP53_REGULATES_METABOLIC_GENES	0.111623	0.309584	0.1396	0.460326	1.3054	83
YAO_TEMPORAL_RESPONSE_TO_PROGESTERONE_CLUSTER_14	0.111708	0.309584	0.134273	0.429985	1.26817	136
WP_HEMATOPOIETIC_STEM_CELL_DIFFERENTIATION	0.112033	0.310177	0.276501	-0.389688	-1.32215	40
YORDY_RECIPROCAL_REGULATION_BY_ETS1_AND_SP100_DN	0.112258	0.310492	0.148262	0.510179	1.34847	47
WINNEPENNINCKX_MELANOMA_METASTASIS_DN	0.113014	0.312272	0.248911	-0.414291	-1.29211	29
ALONSO_METASTASIS_EMT_UP	0.114085	0.312751	0.154191	0.553631	1.35452	29
DORN_ADENOVIRUS_INFECTION_12HR_DN	0.114085	0.312751	0.154191	0.552499	1.35175	29
LEE_AGING_NEOCORTEX_UP	0.11339	0.312751	0.142057	0.4806	1.32536	62
OHGUCHI_LIVER_HNF4A_TARGETS_UP	0.114085	0.312751	0.154191	0.551682	1.34975	29
REACTOME_DUAL_INCISION_IN_GG_NER	0.11386	0.312751	0.287805	-0.391784	-1.35018	41
SCHAEFFER_PROSTATE_DEVELOPMENT_6HR_UP	0.113661	0.312751	0.134273	0.43644	1.27609	122
SMIRNOV_RESPONSE_TO_IR_6HR_DN	0.11389	0.312751	0.287805	-0.302443	-1.20161	104
WIERENGA_STAT5A_TARGETS_GROUP1	0.113766	0.312751	0.137251	0.450659	1.29178	95
SASSON_RESPONSE_TO_GONADOTROPHINS_DN	0.114657	0.314012	0.1396	0.468883	1.30565	70
LINDSTEDT_DENDRITIC_CELL_MATURATION_C	0.115044	0.314763	0.144631	0.502218	1.34599	50
CHUNG_BLISTER_CYTOTOXICITY_DN	0.11588	0.316358	0.276501	-0.369989	-1.28914	43
KEGG_PROPANOATE_METABOLISM	0.116147	0.316358	0.153159	0.577407	1.37823	25
KIM_MYC_AMPLIFICATION_TARGETS_DN	0.116334	0.316358	0.138022	0.462127	1.29405	72
WOO_LIVER_CANCER_RECURRENCE_UP	0.116334	0.316358	0.138022	0.462494	1.29507	72
WP_CAMKK2_PATHWAY	0.115962	0.316358	0.15017	0.546018	1.35361	31
WP_ENDOMETRIAL_CANCER	0.116105	0.316358	0.142901	0.494576	1.33115	53
WP_OXIDATIVE_PHOSPHORYLATION	0.116422	0.316358	0.141225	0.488044	1.32569	58
BIDUS_METASTASIS_UP	0.116552	0.316404	0.287805	-0.262024	-1.14809	199
GAVIN_FOXP3_TARGETS_CLUSTER_T4	0.117849	0.318082	0.135002	0.455646	1.29643	85
KEGG_NUCLEOTIDE_EXCISION_REPAIR	0.118083	0.318082	0.287805	-0.379424	-1.32201	43
KLEIN_PRIMARY_EFFUSION_LYMPHOMA_UP	0.117881	0.318082	0.146416	0.522347	1.33919	39
LUCAS_HNF4A_TARGETS_UP	0.117955	0.318082	0.145516	0.518686	1.33912	41
REACTOME_PURINERGIC_SIGNALING_IN_LEISHMANIASIS_INFECTION	0.117564	0.318082	0.152145	0.574844	1.37212	25
STREICHER_LSM1_TARGETS_UP	0.117647	0.318082	0.261664	-0.409959	-1.29703	33
WP_NUCLEOTIDE_EXCISION_REPAIR	0.118083	0.318082	0.287805	-0.379424	-1.32201	43
WP_PRADERWILLI_AND_ANGELMAN_SYNDROME	0.11745	0.318082	0.24134	-0.422421	-1.30433	27
MANNE_COVID19_NONICU_VS_HEALTHY_DONOR_PLATELETS_DN	0.119504	0.321599	0.287805	-0.289613	-1.22445	130
GROSS_HYPOXIA_VIA_ELK3_DN	0.119878	0.322296	0.287805	-0.284983	-1.1975	134
YAO_TEMPORAL_RESPONSE_TO_PROGESTERONE_CLUSTER_1	0.120773	0.324388	0.287857	-0.354641	-1.28978	54
AMIT_SERUM_RESPONSE_60_MCF10A	0.12141	0.325301	0.142901	0.513225	1.34033	44
DITTMER_PTHLH_TARGETS_DN	0.121803	0.325301	0.137251	0.48427	1.32032	59
HUPER_BREAST_BASAL_VS_LUMINAL_DN	0.121813	0.325301	0.149208	0.571218	1.36346	25
OUELLET_CULTURED_OVARIAN_CANCER_INVASIVE_VS_LMP_UP	0.121803	0.325301	0.137251	0.484266	1.32031	59
PID_ECADHERIN_NASCENT_AJ_PATHWAY	0.121658	0.325301	0.144631	0.521647	1.33023	38
ZHAN_V1_LATE_DIFFERENTIATION_GENES_UP	0.121419	0.325301	0.146416	0.543918	1.3484	31
JISON_SICKLE_CELL_DISEASE_UP	0.122234	0.326113	0.126254	0.412419	1.23263	174
BLANCO_MELO_HUMAN_PARAINFLUENZA_VIRUS_3_INFECTION_A594_CELLS_DN	0.122881	0.32712	0.266351	-0.367053	-1.28208	44
MCCLUNG_CREB1_TARGETS_DN	0.122853	0.32712	0.142901	0.527326	1.34648	36
PID_ARF6_TRAFFICKING_PATHWAY	0.123198	0.32712	0.142057	0.515462	1.3308	41
PID_IL2_1PATHWAY	0.123153	0.32712	0.287857	-0.355102	-1.28014	51
SMIRNOV_RESPONSE_TO_IR_2HR_DN	0.123153	0.32712	0.287857	-0.354958	-1.27963	51
WP_THERMOGENESIS	0.123399	0.327343	0.132846	0.456327	1.28799	77
BOYAULT_LIVER_CANCER_SUBCLASS_G6_UP	0.123537	0.327397	0.141225	0.512597	1.32692	42
REACTOME_G_ALPHA_12_13_SIGNALLING_EVENTS	0.123786	0.327746	0.135741	0.478667	1.31412	61
CAFFAREL_RESPONSE_TO_THC_24HR_5_DN	0.124352	0.32893	0.287805	-0.368289	-1.32347	49
KEGG_ALZHEIMERS_DISEASE	0.124731	0.329621	0.126254	0.420578	1.24169	138
WP_CALCIUM_REGULATION_IN_THE_CARDIAC_CELL	0.124858	0.329644	0.130106	0.445524	1.27481	92
REACTOME_GPCR_LIGAND_BINDING	0.125399	0.330758	0.125033	0.410002	1.22183	168
SENESE_HDAC1_AND_HDAC2_TARGETS_UP	0.1258	0.331241	0.125033	0.413894	1.2317	161
URS_ADIPOCYTE_DIFFERENTIATION_UP	0.125819	0.331241	0.140406	0.514484	1.32828	41
WP_ARYL_HYDROCARBON_RECEPTOR_PATHWAY	0.126005	0.331418	0.142057	0.532519	1.34759	34
VANTVEER_BREAST_CANCER_METASTASIS_UP	0.12642	0.332196	0.146416	0.557801	1.34178	27
DESERT_PERIVENOUS_HEPATOCELLULAR_CARCINOMA_SUBCLASS_UP	0.127212	0.333962	0.126876	0.431228	1.2576	112
MASSARWEH_TAMOXIFEN_RESISTANCE_DN	0.127409	0.334164	0.124434	0.416486	1.23803	153
GENTILE_UV_RESPONSE_CLUSTER_D5	0.128767	0.33646	0.142057	0.545332	1.34338	30
PID_FGF_PATHWAY	0.128739	0.33646	0.138022	0.508775	1.31703	42
WANG_CLIM2_TARGETS_UP	0.128764	0.33646	0.121543	0.404772	1.21941	196
YAUCH_HEDGEHOG_SIGNALING_PARACRINE_UP	0.128714	0.33646	0.249247	-0.327439	-1.26646	76
MCCLUNG_COCAINE_REWARD_5D	0.128951	0.336624	0.135741	0.49608	1.32954	50
WORSCHECH_TUMOR_EVASION_AND_TOLEROGENICITY_UP	0.129252	0.337094	0.231127	-0.425475	-1.291	26
KEGG_HUNTINGTONS_DISEASE	0.12955	0.337557	0.123257	0.413487	1.22813	151
ELVIDGE_HIF1A_TARGETS_UP	0.129808	0.337912	0.131458	0.472327	1.30673	63
REACTOME_FACTORS_INVOLVED_IN_MEGAKARYOCYTE_DEVELOPMENT_AND_PLATELET_PRODUCTION	0.130057	0.338244	0.249247	-0.296245	-1.23453	127
CHIANG_LIVER_CANCER_SUBCLASS_INTERFERON_DN	0.130682	0.339554	0.143759	0.555146	1.33539	27
WP_NEURAL_CREST_CELL_MIGRATION_DURING_DEVELOPMENT	0.130872	0.339732	0.227987	-0.414783	-1.28075	27
CAIRO_HEPATOBLASTOMA_DN	0.13127	0.340153	0.122108	0.414226	1.23261	152
LEE_LIVER_CANCER_SURVIVAL_UP	0.131279	0.340153	0.126876	0.446557	1.27508	88
KANG_IMMORTALIZED_BY_TERT_UP	0.13198	0.341376	0.134273	0.495942	1.32394	49
PICCALUGA_ANGIOIMMUNOBLASTIC_LYMPHOMA_DN	0.13224	0.341376	0.123257	0.424508	1.24184	128
PID_FAK_PATHWAY	0.132075	0.341376	0.133555	0.486945	1.30893	54
ZHOU_TNF_SIGNALING_30MIN	0.132159	0.341376	0.261664	-0.34904	-1.25001	47
OISHI_CHOLANGIOMA_STEM_CELL_LIKE_DN	0.133263	0.342927	0.119888	0.409007	1.22591	184
REACTOME_ONCOGENE_INDUCED_SENESCENCE	0.133333	0.342927	0.237794	-0.404016	-1.27883	32
WP_GPCRS_CLASS_A_RHODOPSINLIKE	0.133033	0.342927	0.125033	0.436177	1.25635	98
WP_VITAMIN_B12_METABOLISM	0.133333	0.342927	0.245042	-0.401038	-1.2688	33
REACTOME_CELL_CELL_COMMUNICATION	0.133646	0.343415	0.127505	0.454578	1.27393	71
OUILLETTE_CLL_13Q14_DELETION_DN	0.133891	0.343728	0.252961	-0.364829	-1.25729	41
ZWANG_EGF_INTERVAL_UP	0.134021	0.343744	0.134273	0.499039	1.32447	48
REACTOME_DISEASES_OF_IMMUNE_SYSTEM	0.134181	0.343838	0.141225	0.555354	1.33366	26
RASHI_RESPONSE_TO_IONIZING_RADIATION_5	0.134744	0.344964	0.123257	0.432102	1.25314	108
SASSON_RESPONSE_TO_FORSKOLIN_DN	0.135231	0.345577	0.127505	0.462086	1.28255	69
ZHAN_MULTIPLE_MYELOMA_CD2_UP	0.135207	0.345577	0.13649	0.530384	1.33784	33
HEIDENBLAD_AMPLIFIED_IN_PANCREATIC_CANCER	0.135787	0.346362	0.132147	0.490285	1.30884	49
KYNG_DNA_DAMAGE_BY_4NQO_OR_UV	0.135787	0.346362	0.132147	0.492102	1.31369	49
REACTOME_TRANSLOCATION_OF_SLC2A4_GLUT4_TO_THE_PLASMA_MEMBRANE	0.135922	0.346391	0.128789	0.474458	1.30256	61
WP_ENDOPLASMIC_RETICULUM_STRESS_RESPONSE_IN_CORONAVIRUS_INFECTION	0.137652	0.350478	0.245042	-0.385778	-1.29825	39
MILI_PSEUDOPODIA	0.137841	0.35064	0.132846	0.506437	1.31951	43
HILLION_HMGA1B_TARGETS	0.138756	0.352645	0.126254	0.464327	1.28664	66
REACTOME_INTERLEUKIN_1_FAMILY_SIGNALING	0.139254	0.353589	0.119888	0.422394	1.23401	123
REACTOME_PYRUVATE_METABOLISM_AND_CITRIC_ACID_TCA_CYCLE	0.139594	0.35388	0.130106	0.488205	1.30329	49
REACTOME_RAB_GERANYLGERANYLATION	0.139623	0.35388	0.129443	0.482097	1.2959	54
KUMAR_AUTOPHAGY_NETWORK	0.139831	0.354085	0.248911	-0.355013	-1.24003	44
HALMOS_CEBPA_TARGETS_DN	0.140227	0.354727	0.138022	0.557658	1.3311	25
WP_HOSTPATHOGEN_INTERACTION_OF_HUMAN_CORONA_VIRUSES_MAPK_SIGNALING	0.140466	0.354727	0.249247	-0.413903	-1.31296	34
WP_LUNG_FIBROSIS	0.140397	0.354727	0.132846	0.511197	1.3106	39
GARGALOVIC_RESPONSE_TO_OXIDIZED_PHOSPHOLIPIDS_BLACK_UP	0.14077	0.354766	0.132846	0.520645	1.3243	35
KEGG_MELANOMA	0.140863	0.354766	0.129443	0.486379	1.29841	49
WP_HUMAN_COMPLEMENT_SYSTEM	0.140704	0.354766	0.271289	-0.345526	-1.25229	55
ZHONG_RESPONSE_TO_AZACITIDINE_AND_TSA_DN	0.141008	0.354811	0.249247	-0.329814	-1.23429	67
RODRIGUES_NTN1_AND_DCC_TARGETS	0.141243	0.355081	0.137251	0.553972	1.33034	26
BURTON_ADIPOGENESIS_2	0.14199	0.355358	0.12564	0.468367	1.28584	61
PID_CD8_TCR_DOWNSTREAM_PATHWAY	0.141631	0.355358	0.248911	-0.356791	-1.24212	42
SCHAEFFER_PROSTATE_DEVELOPMENT_AND_CANCER_BOX4_DN	0.141901	0.355358	0.132846	0.524448	1.32287	33
WP_THE_INFLUENCE_OF_LAMINOPATHIES_ON_WNT_SIGNALING	0.141643	0.355358	0.137251	0.542605	1.31649	28
YU_BAP1_TARGETS	0.141892	0.355358	0.21925	-0.401148	-1.25696	28
REACTOME_RAB_REGULATION_OF_TRAFFICKING	0.142857	0.357207	0.117766	0.422395	1.23715	117
BIOCARTA_IL2RB_PATHWAY	0.144531	0.359215	0.234393	-0.393534	-1.24835	34
KARLSSON_TGFB1_TARGETS_UP	0.144432	0.359215	0.117766	0.424705	1.24088	115
KEGG_TYPE_II_DIABETES_MELLITUS	0.144611	0.359215	0.132846	0.533023	1.32139	31
LEE_EARLY_T_LYMPHOCYTE_DN	0.144068	0.359215	0.245042	-0.352418	-1.23097	44
REACTOME_PEPTIDE_LIGAND_BINDING_RECEPTORS	0.144691	0.359215	0.121543	0.450336	1.26542	74
SHIN_B_CELL_LYMPHOMA_CLUSTER_8	0.144531	0.359215	0.234393	-0.39418	-1.2504	34
TURASHVILI_BREAST_DUCTAL_CARCINOMA_VS_LOBULAR_NORMAL_UP	0.144509	0.359215	0.287857	-0.326753	-1.20078	62
WP_FATTY_ACID_BETA_OXIDATION	0.143836	0.359215	0.133555	0.536066	1.32055	30
REACTOME_ENERGY_DEPENDENT_REGULATION_OF_MTOR_BY_LKB1_AMPK	0.144886	0.35938	0.135741	0.547759	1.31762	27
GAVIN_FOXP3_TARGETS_CLUSTER_P3	0.145355	0.360222	0.116739	0.418275	1.22299	124
KEGG_SNARE_INTERACTIONS_IN_VESICULAR_TRANSPORT	0.146113	0.361778	0.130777	0.520384	1.31688	34
GRUETZMANN_PANCREATIC_CANCER_DN	0.14671	0.362613	0.11524	0.413093	1.21827	139
VANTVEER_BREAST_CANCER_METASTASIS_DN	0.146588	0.362613	0.249247	-0.289907	-1.15094	96
HEIDENBLAD_AMPLICON_8Q24_DN	0.147453	0.364127	0.130106	0.517428	1.3094	34
BOYLAN_MULTIPLE_MYELOMA_C_CLUSTER_DN	0.147727	0.364481	0.134273	0.546158	1.31377	27
PHONG_TNF_RESPONSE_VIA_P38_PARTIAL	0.148634	0.365783	0.11524	0.416634	1.21881	128
WP_FAS_LIGAND_FASL_PATHWAY_AND_STRESS_INDUCTION_OF_HEAT_SHOCK_PROTEINS_HSP_REGULATION	0.148396	0.365783	0.129443	0.509868	1.30019	38
WP_REGUCALCIN_IN_PROXIMAL_TUBULE_EPITHELIAL_KIDNEY_CELLS	0.148649	0.365783	0.213928	-0.42793	-1.27661	25
ELVIDGE_HYPOXIA_UP	0.148913	0.366111	0.114751	0.416141	1.2196	130
BLANCO_MELO_RESPIRATORY_SYNCYTIAL_VIRUS_INFECTION_A594_CELLS_DN	0.149378	0.3662	0.237794	-0.3695	-1.25366	40
EPPERT_PROGENITOR	0.149123	0.3662	0.11524	0.416271	1.21612	123
HOFFMANN_IMMATURE_TO_MATURE_B_LYMPHOCYTE_DN	0.149606	0.3662	0.231127	-0.372439	-1.24364	38
NUTT_GBM_VS_AO_GLIOMA_DN	0.149606	0.3662	0.231127	-0.37515	-1.2527	38
TURASHVILI_BREAST_LOBULAR_CARCINOMA_VS_DUCTAL_NORMAL_UP	0.149378	0.3662	0.237794	-0.373813	-1.26829	40
DORN_ADENOVIRUS_INFECTION_24HR_DN	0.150066	0.367004	0.128143	0.513333	1.3057	35
PASINI_SUZ12_TARGETS_UP	0.150229	0.367081	0.117766	0.439666	1.25249	87
BURTON_ADIPOGENESIS_PEAK_AT_8HR	0.151394	0.367994	0.127505	0.512088	1.30253	35
LI_LUNG_CANCER	0.151475	0.367994	0.128143	0.514205	1.30124	34
MEBARKI_HCC_PROGENITOR_FZD8CRD_DN	0.151357	0.367994	0.111011	0.398668	1.19859	191
OKUMURA_INFLAMMATORY_RESPONSE_LPS	0.150759	0.367994	0.113787	0.414169	1.21853	132
REACTOME_CARBOXYTERMINAL_POST_TRANSLATIONAL_MODIFICATIONS_OF_TUBULIN	0.151558	0.367994	0.132147	0.529034	1.28356	28
WESTON_VEGFA_TARGETS	0.151659	0.367994	0.252961	-0.349135	-1.24731	50
WP_G_PROTEIN_SIGNALING_PATHWAYS	0.1513	0.367994	0.119348	0.450467	1.25437	70
ZHAN_MULTIPLE_MYELOMA_MF_UP	0.151272	0.367994	0.128143	0.516172	1.30199	33
ZWANG_CLASS_3_TRANSIENTLY_INDUCED_BY_EGF	0.151899	0.368255	0.111463	0.403004	1.20476	179
CHESLER_BRAIN_HIGHEST_EXPRESSION	0.152055	0.368313	0.129443	0.530262	1.30625	30
KIM_RESPONSE_TO_TSA_AND_DECITABINE_UP	0.152482	0.369028	0.118815	0.449215	1.25088	70
MURAKAMI_UV_RESPONSE_6HR_UP	0.152975	0.369898	0.131458	0.553028	1.32004	25
COLDREN_GEFITINIB_RESISTANCE_DN	0.154013	0.370121	0.112379	0.412402	1.21333	132
ELVIDGE_HYPOXIA_BY_DMOG_UP	0.154106	0.370121	0.114751	0.425044	1.2293	101
JECHLINGER_EPITHELIAL_TO_MESENCHYMAL_TRANSITION_DN	0.153446	0.370121	0.125033	0.493039	1.29567	45
KIM_GASTRIC_CANCER_CHEMOSENSITIVITY	0.154128	0.370121	0.249247	-0.321668	-1.21688	69
LINDSTEDT_DENDRITIC_CELL_MATURATION_B	0.153656	0.370121	0.121543	0.474258	1.2828	56
LIN_APC_TARGETS	0.153753	0.370121	0.119888	0.465597	1.2763	60
LUI_THYROID_CANCER_CLUSTER_2	0.15405	0.370121	0.126254	0.50988	1.29692	35
PID_AVB3_INTEGRIN_PATHWAY	0.153446	0.370121	0.125033	0.492444	1.2941	45
REACTOME_OPIOID_SIGNALLING	0.154578	0.37088	0.118288	0.454228	1.26089	67
IKEDA_MIR30_TARGETS_UP	0.155056	0.370884	0.114267	0.425001	1.22881	103
LEE_LIVER_CANCER_MYC_TGFA_DN	0.154795	0.370884	0.128143	0.529131	1.30347	30
PID_AVB3_OPN_PATHWAY	0.15493	0.370884	0.130106	0.527747	1.29119	29
ROSS_AML_WITH_MLL_FUSIONS	0.155112	0.370884	0.11725	0.445612	1.2478	72
NIKOLSKY_BREAST_CANCER_11Q12_Q14_AMPLICON	0.155383	0.371215	0.113313	0.425584	1.23729	109
WP_SYNAPTIC_VESICLE_PATHWAY	0.155525	0.371237	0.127505	0.524853	1.30114	31
ACEVEDO_LIVER_TUMOR_VS_NORMAL_ADJACENT_TISSUE_DN	0.156118	0.372333	0.109684	0.401033	1.19899	178
CADWELL_ATG16L1_TARGETS_UP	0.156446	0.372477	0.120985	0.473253	1.27327	51
VANASSE_BCL2_TARGETS_DN	0.156398	0.372477	0.248911	-0.346628	-1.23835	50
REACTOME_ADORA2B_MEDIATED_ANTI_INFLAMMATORY_CYTOKINES_PRODUCTION	0.156764	0.372915	0.121543	0.474858	1.27266	50
BERNARD_PPAPDC1B_TARGETS_UP	0.157199	0.373634	0.124434	0.508852	1.29931	36
GARGALOVIC_RESPONSE_TO_OXIDIZED_PHOSPHOLIPIDS_GREY_DN	0.157419	0.373664	0.122679	0.485361	1.28287	47
PID_ANGIOPOIETIN_RECEPTOR_PATHWAY	0.15748	0.373664	0.224966	-0.363513	-1.21384	38
NAKAMURA_METASTASIS_MODEL_UP	0.157746	0.373977	0.128789	0.526703	1.28864	29
BLANCO_MELO_COVID19_SARS_COV_2_INFECTION_A594_CELLS_DN	0.157965	0.374178	0.125033	0.513655	1.29564	33
LI_AMPLIFIED_IN_LUNG_CANCER	0.158747	0.375195	0.110122	0.407723	1.20449	147
REACTOME_APOPTOTIC_EXECUTION_PHASE	0.158798	0.375195	0.234393	-0.345076	-1.21742	45
SENESE_HDAC1_TARGETS_DN	0.158679	0.375195	0.10925	0.405718	1.20812	162
WP_RETT_SYNDROME_CAUSING_GENES	0.159259	0.375647	0.216543	-0.38629	-1.22272	32
ZHENG_FOXP3_TARGETS_IN_T_LYMPHOCYTE_DN	0.159184	0.375647	0.227987	-0.38054	-1.22726	36
DELYS_THYROID_CANCER_DN	0.159822	0.376106	0.111463	0.422088	1.22713	109
HOOI_ST7_TARGETS_DN	0.160142	0.376106	0.115734	0.450206	1.25013	68
LINDGREN_BLADDER_CANCER_HIGH_RECURRENCE	0.159836	0.376106	0.12564	0.520396	1.29794	32
SMID_BREAST_CANCER_RELAPSE_IN_BONE_DN	0.160256	0.376106	0.10882	0.405727	1.20602	158
WANG_MLL_TARGETS	0.160173	0.376106	0.109684	0.409281	1.20658	140
WEI_MIR34A_TARGETS	0.160263	0.376106	0.110565	0.41553	1.21365	120
DAUER_STAT3_TARGETS_UP	0.160858	0.376551	0.123842	0.506278	1.28749	37
FRASOR_TAMOXIFEN_RESPONSE_UP	0.160858	0.376551	0.123842	0.506708	1.28858	37
REACTOME_COLLAGEN_FORMATION	0.160858	0.376551	0.123842	0.505965	1.28669	37
PARENT_MTOR_SIGNALING_DN	0.161074	0.37674	0.204295	-0.406995	-1.2567	27
DORN_ADENOVIRUS_INFECTION_48HR_DN	0.161644	0.37744	0.125033	0.525061	1.29344	30
REACTOME_G_ALPHA_Z_SIGNALLING_EVENTS	0.161644	0.37744	0.125033	0.524891	1.29302	30
CAIRO_HEPATOBLASTOMA_UP	0.162276	0.378599	0.10714	0.401672	1.20051	174
TAKEDA_TARGETS_OF_NUP98_HOXA9_FUSION_6HR_UP	0.162562	0.378948	0.248911	-0.335488	-1.20944	51
VALK_AML_CLUSTER_4	0.16289	0.379395	0.126876	0.54628	1.30394	25
ELVIDGE_HIF1A_AND_HIF2A_TARGETS_DN	0.16317	0.379415	0.113313	0.443076	1.2496	78
REACTOME_PROTEIN_PROTEIN_INTERACTIONS_AT_SYNAPSES	0.163102	0.379415	0.122679	0.503555	1.28409	38
IGARASHI_ATF4_TARGETS_DN	0.163912	0.380821	0.249247	-0.307264	-1.20268	82
MAHAJAN_RESPONSE_TO_IL1A_UP	0.16416	0.381082	0.117766	0.473317	1.27217	52
HOLLERN_EMT_BREAST_TUMOR_UP	0.165006	0.382725	0.10925	0.421523	1.22766	111
BURTON_ADIPOGENESIS_7	0.165572	0.3834	0.120433	0.497241	1.28056	40
PID_IL2_PI3K_PATHWAY	0.165441	0.3834	0.2114	-0.397908	-1.23006	30
WANG_TARGETS_OF_MLL_CBP_FUSION_DN	0.165796	0.383602	0.119888	0.486988	1.27181	44
JAZAG_TGFB1_SIGNALING_DN	0.165992	0.383736	0.222056	-0.357101	-1.20175	39
FLECHNER_PBL_KIDNEY_TRANSPLANT_REJECTED_VS_OK_UP	0.166466	0.384194	0.114267	0.45853	1.2645	62
STEIN_ESR1_TARGETS	0.166466	0.384194	0.114267	0.458575	1.26462	62
LEIN_CHOROID_PLEXUS_MARKERS	0.166667	0.38434	0.116739	0.472029	1.26871	52
WP_RAS_SIGNALING	0.167206	0.385265	0.10673	0.409805	1.20728	135
CHEBOTAEV_GR_TARGETS_DN	0.168782	0.386556	0.116739	0.471871	1.25969	49
ELVIDGE_HIF1A_AND_HIF2A_TARGETS_UP	0.168449	0.386556	0.120433	0.501276	1.27828	38
EPPERT_CE_HSC_LSC	0.169014	0.386556	0.123842	0.52116	1.27508	29
JECHLINGER_EPITHELIAL_TO_MESENCHYMAL_TRANSITION_UP	0.168831	0.386556	0.118288	0.481067	1.2665	46
KOKKINAKIS_METHIONINE_DEPRIVATION_96HR_DN	0.168675	0.386556	0.271289	-0.307706	-1.15148	66
REACTOME_PEROXISOMAL_PROTEIN_IMPORT	0.16792	0.386556	0.116234	0.471207	1.2665	52
REACTOME_RUNX1_INTERACTS_WITH_CO_FACTORS_WHOSE_PRECISE_EFFECT_ON_RUNX1_TARGETS_IS_NOT_KNOWN	0.168675	0.386556	0.21925	-0.377185	-1.20266	35
SHIPP_DLBCL_VS_FOLLICULAR_LYMPHOMA_DN	0.168627	0.386556	0.216543	-0.390843	-1.23655	33
YOKOE_CANCER_TESTIS_ANTIGENS	0.168919	0.386556	0.199915	-0.419329	-1.25095	25
HOLLEMAN_ASPARAGINASE_RESISTANCE_B_ALL_UP	0.170068	0.388546	0.199915	-0.406492	-1.2334	26
SAKAI_CHRONIC_HEPATITIS_VS_LIVER_CANCER_UP	0.170163	0.388546	0.110565	0.438881	1.23777	78
MEDINA_SMARCA4_TARGETS	0.170455	0.388575	0.123842	0.532221	1.28025	27
ZWANG_DOWN_BY_2ND_EGF_PULSE	0.170387	0.388575	0.249247	-0.259458	-1.12639	176
KYNG_DNA_DAMAGE_BY_GAMMA_AND_UV_RADIATION	0.170702	0.388822	0.112843	0.460081	1.26118	60
YAO_TEMPORAL_RESPONSE_TO_PROGESTERONE_CLUSTER_17	0.170886	0.388923	0.103958	0.39706	1.18712	178
BROWNE_HCMV_INFECTION_8HR_UP	0.171329	0.389294	0.110122	0.439466	1.23936	80
REACTOME_SARS_COV_2_INFECTION	0.171291	0.389294	0.112379	0.455712	1.25673	62
REACTOME_TRANSPORT_OF_MATURE_MRNAS_DERIVED_FROM_INTRONLESS_TRANSCRIPTS	0.171548	0.389476	0.222056	-0.350999	-1.20963	41
BROWNE_HCMV_INFECTION_30MIN_UP	0.171896	0.389949	0.120433	0.516151	1.27956	31
REACTOME_PLATELET_HOMEOSTASIS	0.172043	0.389964	0.252961	-0.326553	-1.19957	58
GRAESSMANN_APOPTOSIS_BY_SERUM_DEPRIVATION_DN	0.172996	0.391487	0.103197	0.395017	1.18089	179
HOELZEL_NF1_TARGETS_DN	0.172903	0.391487	0.116234	0.475564	1.25698	47
LIANG_SILENCED_BY_METHYLATION_2	0.173228	0.391696	0.213928	-0.355631	-1.18752	38
JOHANSSON_GLIOMAGENESIS_BY_PDGFB_UP	0.173533	0.392027	0.113787	0.466566	1.25576	53
KEGG_ARRHYTHMOGENIC_RIGHT_VENTRICULAR_CARDIOMYOPATHY_ARVC	0.173797	0.392027	0.118288	0.497165	1.2678	38
WP_ARRHYTHMOGENIC_RIGHT_VENTRICULAR_CARDIOMYOPATHY	0.173797	0.392027	0.118288	0.497165	1.2678	38
REACTOME_ABC_TRANSPORTER_DISORDERS	0.17407	0.392325	0.111011	0.447505	1.24183	65
REACTOME_IMMUNOREGULATORY_INTERACTIONS_BETWEEN_A_LYMPHOID_AND_A_NON_LYMPHOID_CELL	0.174269	0.392457	0.10925	0.438192	1.22963	73
ACEVEDO_NORMAL_TISSUE_ADJACENT_TO_LIVER_TUMOR_UP	0.175135	0.394089	0.103958	0.401772	1.18607	143
MULLIGHAN_NPM1_MUTATED_SIGNATURE_2_DN	0.175904	0.39532	0.110565	0.450145	1.24493	64
REACTOME_TRANSCRIPTIONAL_ACTIVITY_OF_SMAD2_SMAD3_SMAD4_HETEROTRIMER	0.175966	0.39532	0.222056	-0.347068	-1.20827	42
WARTERS_RESPONSE_TO_IR_SKIN	0.176471	0.396135	0.111463	0.461078	1.25244	58
DOANE_BREAST_CANCER_ESR1_UP	0.176692	0.396313	0.112843	0.466778	1.2546	52
LIN_MELANOMA_COPY_NUMBER_DN	0.176933	0.396535	0.115734	0.491445	1.2688	41
CORRE_MULTIPLE_MYELOMA_DN	0.177596	0.397062	0.118288	0.510146	1.27237	32
YAGI_AML_SURVIVAL	0.177528	0.397062	0.105521	0.417432	1.20615	100
ZHANG_RESPONSE_TO_IKK_INHIBITOR_AND_TNF_UP	0.177471	0.397062	0.10208	0.395318	1.17807	168
PID_CD40_PATHWAY	0.177852	0.397318	0.193813	-0.394949	-1.21951	27
GENTILE_UV_LOW_DOSE_UP	0.17847	0.398379	0.120433	0.540721	1.29067	25
CHIBA_RESPONSE_TO_TSA	0.178808	0.39864	0.115734	0.491779	1.26082	39
KEGG_PYRUVATE_METABOLISM	0.178873	0.39864	0.119888	0.516033	1.26253	29
WP_B_CELL_RECEPTOR_SIGNALING_PATHWAY	0.179682	0.400123	0.249247	-0.29251	-1.15783	94
REACTOME_SUMOYLATION_OF_TRANSCRIPTION_COFACTORS	0.179916	0.400325	0.216543	-0.345465	-1.19056	41
COATES_MACROPHAGE_M1_VS_M2_UP	0.180765	0.401386	0.106323	0.435818	1.22725	75
CROMER_METASTASIS_UP	0.180825	0.401386	0.10925	0.453411	1.24478	61
REACTOME_PI_METABOLISM	0.180765	0.401386	0.106323	0.436138	1.23146	76
SERVITJA_LIVER_HNF1A_TARGETS_DN	0.181287	0.40209	0.10673	0.435892	1.22317	73
BILD_HRAS_ONCOGENIC_SIGNATURE	0.18239	0.402934	0.0995791	0.391014	1.17209	183
IZADPANAH_STEM_CELL_ADIPOSE_VS_BONE_DN	0.182272	0.402934	0.110565	0.463871	1.24851	53
KEGG_HEMATOPOIETIC_CELL_LINEAGE	0.182147	0.402934	0.108394	0.451263	1.24446	62
TURASHVILI_BREAST_DUCTAL_CARCINOMA_VS_LOBULAR_NORMAL_DN	0.182203	0.402934	0.118815	0.53315	1.28034	26
WP_ADIPOGENESIS	0.182232	0.402934	0.104733	0.427482	1.22169	90
NABA_CORE_MATRISOME	0.183133	0.404169	0.107972	0.448494	1.24037	64
WP_TYPE_I_COLLAGEN_SYNTHESIS_IN_THE_CONTEXT_OF_OSTEOGENESIS_IMPERFECTA	0.183239	0.404169	0.118815	0.527862	1.26976	27
MARTORIATI_MDM4_TARGETS_FETAL_LIVER_UP	0.183758	0.404818	0.249247	-0.256426	-1.10344	186
REACTOME_SMAD2_SMAD3_SMAD4_HETEROTRIMER_REGULATES_TRANSCRIPTION	0.183824	0.404818	0.199915	-0.389746	-1.20483	30
GERHOLD_ADIPOGENESIS_DN	0.184211	0.40535	0.110122	0.46366	1.24622	52
REACTOME_POTASSIUM_CHANNELS	0.184426	0.405505	0.115734	0.50665	1.26365	32
MEISSNER_BRAIN_HCP_WITH_H3K27ME3	0.184655	0.405553	0.112379	0.4779	1.25588	45
REACTOME_INTERACTIONS_OF_REV_WITH_HOST_CELLULAR_PROTEINS	0.184739	0.405553	0.208955	-0.372542	-1.18785	35
WP_GLYCEROPHOSPHOLIPID_BIOSYNTHETIC_PATHWAY	0.185552	0.407018	0.117766	0.538456	1.28526	25
MARTINEZ_RESPONSE_TO_TRABECTEDIN	0.185956	0.407582	0.111918	0.477096	1.25377	45
IKEDA_MIR133_TARGETS_UP	0.186107	0.407594	0.112379	0.485767	1.25413	41
KEGG_ABC_TRANSPORTERS	0.186441	0.40784	0.11725	0.531968	1.2775	26
MIYAGAWA_TARGETS_OF_EWSR1_ETS_FUSIONS_UP	0.186512	0.40784	0.09855	0.392983	1.17571	177
DARWICHE_PAPILLOMA_PROGRESSION_RISK	0.187105	0.408815	0.109684	0.461662	1.2373	50
BURTON_ADIPOGENESIS_PEAK_AT_0HR	0.187256	0.408826	0.111463	0.480646	1.25231	43
REACTOME_NUCLEAR_PORE_COMPLEX_NPC_DISASSEMBLY	0.1875	0.409038	0.204295	-0.378385	-1.20029	34
ACEVEDO_LIVER_CANCER_WITH_H3K27ME3_UP	0.187978	0.40944	0.100279	0.403737	1.18108	128
NGUYEN_NOTCH1_TARGETS_DN	0.187919	0.40944	0.271289	-0.307549	-1.16121	71
RIZKI_TUMOR_INVASIVENESS_2D_UP	0.188352	0.409614	0.107972	0.461069	1.24713	56
WP_EGFR_TYROSINE_KINASE_INHIBITOR_RESISTANCE	0.188304	0.409614	0.104344	0.433038	1.21516	73
GROSS_HYPOXIA_VIA_ELK3_UP	0.189727	0.412284	0.0972151	0.389338	1.16707	183
BLANCO_MELO_HUMAN_PARAINFLUENZA_VIRUS_3_INFECTION_A594_CELLS_UP	0.189968	0.412485	0.0982123	0.396381	1.17951	152
WANG_ESOPHAGUS_CANCER_VS_NORMAL_DN	0.190476	0.413267	0.103197	0.430698	1.21683	81
HERNANDEZ_MITOTIC_ARREST_BY_DOCETAXEL_1_DN	0.191218	0.414554	0.115734	0.514567	1.24846	28
DUTERTRE_ESTRADIOL_RESPONSE_6HR_DN	0.191566	0.414986	0.105125	0.443366	1.22619	64
HOWLIN_CITED1_TARGETS_1_DN	0.191761	0.415086	0.115734	0.525	1.26288	27
BROWNE_HCMV_INFECTION_6HR_UP	0.192661	0.416249	0.110122	0.480783	1.24127	41
BROWNE_INTERFERON_RESPONSIVE_GENES	0.193182	0.416249	0.245042	-0.316092	-1.15612	60
LEE_LIVER_CANCER_MYC_E2F1_UP	0.193167	0.416249	0.110122	0.482121	1.24162	40
LENAOUR_DENDRITIC_CELL_MATURATION_DN	0.193194	0.416249	0.0988903	0.406266	1.1866	120
MOSERLE_IFNA_RESPONSE	0.192593	0.416249	0.195789	-0.374233	-1.18456	32
VERRECCHIA_EARLY_RESPONSE_TO_TGFB1	0.193167	0.416249	0.110122	0.482717	1.24316	40
HONMA_DOCETAXEL_RESISTANCE	0.193891	0.417427	0.110565	0.491097	1.24914	35
GARGALOVIC_RESPONSE_TO_OXIDIZED_PHOSPHOLIPIDS_PINK_DN	0.194915	0.418018	0.114267	0.529755	1.27218	26
KEGG_GAP_JUNCTION	0.194915	0.418018	0.104344	0.447935	1.22788	60
PID_ALPHA_SYNUCLEIN_PATHWAY	0.194366	0.418018	0.114267	0.508589	1.24432	29
STAMBOLSKY_TARGETS_OF_MUTATED_TP53_DN	0.194915	0.418018	0.208955	-0.33436	-1.16789	44
WP_IL1_SIGNALING_PATHWAY	0.194757	0.418018	0.106323	0.457319	1.23088	53
LEE_CALORIE_RESTRICTION_MUSCLE_UP	0.195467	0.418237	0.114267	0.532857	1.2719	25
MARKEY_RB1_CHRONIC_LOF_UP	0.19545	0.418237	0.249247	-0.290559	-1.15459	87
ZHU_CMV_8_HR_UP	0.195312	0.418237	0.199915	-0.356192	-1.17597	37
REACTOME_FCGAMMA_RECEPTOR_FCGR_DEPENDENT_PHAGOCYTOSIS	0.19697	0.421128	0.101351	0.430049	1.2128	80
GRAESSMANN_RESPONSE_TO_MC_AND_SERUM_DEPRIVATION_DN	0.197384	0.421368	0.102449	0.439012	1.21865	67
REACTOME_NOTCH_HLH_TRANSCRIPTION_PATHWAY	0.197279	0.421368	0.184706	-0.395181	-1.19908	26
REACTOME_THE_ROLE_OF_NEF_IN_HIV_1_REPLICATION_AND_DISEASE_PATHOGENESIS	0.19774	0.421805	0.113313	0.527789	1.26746	26
MARZEC_IL2_SIGNALING_UP	0.198422	0.42292	0.0988903	0.413925	1.19226	98
MIKKELSEN_ES_LCP_WITH_H3K4ME3	0.198718	0.42292	0.257206	-0.305069	-1.15602	70
WP_NETRINUNC5B_SIGNALING_PATHWAY	0.198675	0.42292	0.10882	0.484704	1.24268	39
KYNG_DNA_DAMAGE_UP	0.198919	0.423025	0.0962406	0.395561	1.16951	148
MILI_PSEUDOPODIA_CHEMOTAXIS_UP	0.199301	0.423191	0.100633	0.429127	1.21026	78
REACTOME_COSTIMULATION_BY_THE_CD28_FAMILY	0.199248	0.423191	0.105125	0.457754	1.23034	52
WATANABE_RECTAL_CANCER_RADIOTHERAPY_RESPONSIVE_UP	0.199546	0.423391	0.0988903	0.416992	1.19615	96
BROCKE_APOPTOSIS_REVERSED_BY_IL6	0.199783	0.42357	0.0962406	0.398758	1.16933	129
BOQUEST_STEM_CELL_DN	0.200651	0.423988	0.0959207	0.399231	1.17458	132
ICHIBA_GRAFT_VERSUS_HOST_DISEASE_35D_DN	0.200565	0.423988	0.112379	0.52754	1.26686	26
REACTOME_HEPARAN_SULFATE_HEPARIN_HS_GAG_METABOLISM	0.20082	0.423988	0.110122	0.496257	1.23773	32
REACTOME_TRNA_AMINOACYLATION	0.200837	0.423988	0.204295	-0.335451	-1.15605	41
VARELA_ZMPSTE24_TARGETS_UP	0.200793	0.423988	0.107972	0.486576	1.24243	36
WORSCHECH_TUMOR_REJECTION_UP	0.201044	0.423988	0.10714	0.47154	1.23147	44
WP_FOCAL_ADHESIONPI3KAKTMTORSIGNALING_PATHWAY	0.201042	0.423988	0.0934449	0.385409	1.16026	195
PID_SHP2_PATHWAY	0.201717	0.425084	0.206588	-0.33368	-1.16166	42
LIANG_HEMATOPOIESIS_STEM_CELL_NUMBER_LARGE_VS_TINY_UP	0.203209	0.427904	0.107972	0.485974	1.23926	38
MCLACHLAN_DENTAL_CARIES_DN	0.203435	0.428057	0.10714	0.485296	1.23917	36
WINZEN_DEGRADED_VIA_KHSRP	0.204744	0.430488	0.103197	0.4552	1.22517	53
WP_PATHWAYS_AFFECTED_IN_ADENOID_CYSTIC_CARCINOMA	0.205128	0.43097	0.224966	-0.323341	-1.17881	56
KEGG_VASCULAR_SMOOTH_MUSCLE_CONTRACTION	0.205298	0.431002	0.257206	-0.300352	-1.1467	72
KEGG_CYTOKINE_CYTOKINE_RECEPTOR_INTERACTION	0.206263	0.432703	0.0940503	0.394894	1.16659	147
HERNANDEZ_ABERRANT_MITOSIS_BY_DOCETACEL_2NM_UP	0.207108	0.432846	0.101351	0.44677	1.21358	58
KEGG_DILATED_CARDIOMYOPATHY	0.206762	0.432846	0.105125	0.466821	1.22677	45
KEGG_WNT_SIGNALING_PATHWAY	0.206742	0.432846	0.0962406	0.411655	1.18946	100
REACTOME_TRANSCRIPTIONAL_REGULATION_BY_MECP2	0.207077	0.432846	0.105521	0.469978	1.21337	41
SMIRNOV_RESPONSE_TO_IR_6HR_UP	0.207082	0.432846	0.0934449	0.397835	1.17458	137
KORKOLA_EMBRYONAL_CARCINOMA_UP	0.207947	0.434274	0.10592	0.48027	1.23131	39
ZHAN_MULTIPLE_MYELOMA_LB_DN	0.208163	0.434401	0.197822	-0.360906	-1.16394	36
REACTOME_INTRA_GOLGI_AND_RETROGRADE_GOLGI_TO_ER_TRAFFIC	0.208641	0.435071	0.0919686	0.387295	1.15869	177
EBAUER_TARGETS_OF_PAX3_FOXO1_FUSION_UP	0.208972	0.435359	0.0940503	0.40238	1.17682	119
HERNANDEZ_MITOTIC_ARREST_BY_DOCETAXEL_2_UP	0.209091	0.435359	0.104344	0.469149	1.23512	46
BOYAULT_LIVER_CANCER_SUBCLASS_G3_DN	0.210383	0.437395	0.10714	0.49366	1.23125	32
NAKAMURA_METASTASIS	0.210383	0.437395	0.10714	0.493603	1.23111	32
RODRIGUES_THYROID_CARCINOMA_DN	0.210784	0.437904	0.100279	0.443993	1.20603	58
MCCLUNG_DELTA_FOSB_TARGETS_8WK	0.211796	0.438394	0.105521	0.484481	1.23206	37
REACTOME_CLASS_B_2_SECRETIN_FAMILY_RECEPTORS	0.211796	0.438394	0.105521	0.488773	1.23688	34
REACTOME_TRANSLATION_OF_SARS_COV_2_STRUCTURAL_PROTEINS	0.211964	0.438394	0.103576	0.470122	1.21697	42
TAKEDA_TARGETS_OF_NUP98_HOXA9_FUSION_16D_DN	0.211604	0.438394	0.0956031	0.415934	1.1902	94
TIEN_INTESTINE_PROBIOTICS_2HR_UP	0.211864	0.438394	0.10882	0.523399	1.25692	26
WP_KISSPEPTINKISSPEPTIN_RECEPTOR_SYSTEM_IN_THE_OVARY	0.211896	0.438394	0.186433	-0.370869	-1.15984	31
REACTOME_TRANSPORT_OF_VITAMINS_NUCLEOSIDES_AND_RELATED_MOLECULES	0.212329	0.438823	0.10673	0.499541	1.23057	30
KEGG_NOD_LIKE_RECEPTOR_SIGNALING_PATHWAY	0.21256	0.438977	0.213928	-0.319664	-1.16257	54
REACTOME_COPII_MEDIATED_VESICLE_TRANSPORT	0.214373	0.442392	0.0988903	0.443694	1.20969	59
REACTOME_NEGATIVE_REGULATION_OF_MAPK_PATHWAY	0.214564	0.44246	0.102822	0.468989	1.21404	42
FIGUEROA_AML_METHYLATION_CLUSTER_2_UP	0.215553	0.442925	0.105521	0.49725	1.23271	31
PUIFFE_INVASION_INHIBITED_BY_ASCITES_DN	0.215536	0.442925	0.0922597	0.39722	1.1609	126
SCHLESINGER_METHYLATED_DE_NOVO_IN_CANCER	0.215241	0.442925	0.104344	0.479877	1.22371	38
SERVITJA_ISLET_HNF1A_TARGETS_DN	0.215584	0.442925	0.102449	0.465617	1.22582	46
WP_HEPATITIS_C_AND_HEPATOCELLULAR_CARCINOMA	0.215506	0.442925	0.103197	0.472009	1.21558	40
BLANCO_MELO_COVID19_BRONCHIAL_EPITHELIAL_CELLS_SARS_COV_2_INFECTION_UP	0.216401	0.444275	0.0943564	0.416949	1.19159	90
PHONG_TNF_RESPONSE_VIA_P38_COMPLETE	0.216667	0.444494	0.0891647	0.382735	1.15259	193
REACTOME_APC_CDC20_MEDIATED_DEGRADATION_OF_NEK2A	0.217687	0.446259	0.175204	-0.389944	-1.18319	26
SHIPP_DLBCL_VS_FOLLICULAR_LYMPHOMA_UP	0.218016	0.446604	0.10208	0.460604	1.20291	44
BHAT_ESR1_TARGETS_NOT_VIA_AKT1_UP	0.218378	0.447018	0.0908241	0.390842	1.1538	143
HATADA_METHYLATED_IN_LUNG_CANCER_UP	0.219078	0.448121	0.0888945	0.384129	1.15181	185
BRUECKNER_TARGETS_OF_MIRLET7A3_UP	0.219626	0.448256	0.0949752	0.423292	1.19249	79
LEE_AGING_NEOCORTEX_DN	0.219481	0.448256	0.101351	0.463214	1.2195	46
SAGIV_CD24_TARGETS_DN	0.219545	0.448256	0.103197	0.488626	1.23251	33
WP_SUDDEN_INFANT_DEATH_SYNDROME_SIDS_SUSCEPTIBILITY_PATHWAYS	0.219818	0.448319	0.0934449	0.41571	1.18805	90
HOFFMANN_LARGE_TO_SMALL_PRE_BII_LYMPHOCYTE_DN	0.220361	0.448442	0.100633	0.454899	1.20732	48
STEARMAN_LUNG_CANCER_EARLY_VS_LATE_UP	0.220264	0.448442	0.0913924	0.400749	1.17069	116
WP_SPLICING_FACTOR_NOVA_REGULATED_SYNAPTIC_PROTEINS	0.220339	0.448442	0.106323	0.518569	1.24532	26
HIRSCH_CELLULAR_TRANSFORMATION_SIGNATURE_DN	0.220705	0.448575	0.0931455	0.418687	1.19316	84
REACTOME_MITOCHONDRIAL_PROTEIN_IMPORT	0.220748	0.448575	0.096563	0.434562	1.1984	62
MIKKELSEN_MEF_HCP_WITH_H3K27ME3	0.221366	0.449265	0.0911073	0.400678	1.17046	113
PHONG_TNF_TARGETS_UP	0.221527	0.449265	0.09855	0.447325	1.20351	51
REACTOME_PI3K_AKT_SIGNALING_IN_CANCER	0.221571	0.449265	0.0946646	0.426603	1.19553	71
JAZAG_TGFB1_SIGNALING_VIA_SMAD4_DN	0.222367	0.449897	0.100633	0.463634	1.20799	43
NAKAYAMA_SOFT_TISSUE_TUMORS_PCA1_UP	0.222222	0.449897	0.0982123	0.449287	1.20926	53
REACTOME_CLASS_A_1_RHODOPSIN_LIKE_RECEPTORS	0.222102	0.449897	0.0899861	0.391838	1.15231	133
PID_AURORA_A_PATHWAY	0.223738	0.452263	0.103197	0.494699	1.22638	31
WP_SIGNALING_OF_HEPATOCYTE_GROWTH_FACTOR_RECEPTOR	0.223861	0.452263	0.10208	0.484313	1.22559	34
AZARE_NEOPLASTIC_TRANSFORMATION_BY_STAT3_UP	0.224942	0.453139	0.0934449	0.421544	1.18882	80
FARDIN_HYPOXIA_11	0.224658	0.453139	0.103197	0.496785	1.22378	30
LIU_NASOPHARYNGEAL_CARCINOMA	0.224515	0.453139	0.0959207	0.434442	1.1927	61
LIU_VMYB_TARGETS_UP	0.224944	0.453139	0.0908241	0.403411	1.16805	105
GALE_APL_WITH_FLT3_MUTATED_UP	0.225641	0.453682	0.213928	-0.319506	-1.16483	56
KEGG_ENDOCYTOSIS	0.225702	0.453682	0.0888945	0.388592	1.14798	147
REACTOME_ONCOGENIC_MAPK_SIGNALING	0.225617	0.453682	0.0937465	0.421596	1.18055	72
REACTOME_INTERLEUKIN_10_SIGNALING	0.225936	0.453825	0.101351	0.473923	1.20853	38
RICKMAN_HEAD_AND_NECK_CANCER_C	0.226238	0.454105	0.101351	0.483063	1.21848	33
WP_GLYCOSYLATION_AND_RELATED_CONGENITAL_DEFECTS	0.226629	0.454562	0.104733	0.520427	1.24223	25
CHEN_HOXA5_TARGETS_9HR_DN	0.227092	0.455163	0.100633	0.480488	1.22216	35
REACTOME_RECYCLING_PATHWAY_OF_L1	0.227273	0.455199	0.100991	0.473443	1.20731	38
REACTOME_NGF_STIMULATED_TRANSCRIPTION	0.227941	0.456186	0.17822	-0.376712	-1.16454	30
REACTOME_POST_TRANSLATIONAL_MODIFICATION_SYNTHESIS_OF_GPI_ANCHORED_PROTEINS	0.228093	0.456186	0.09855	0.451451	1.19816	48
REACTOME_DEFECTIVE_CFTR_CAUSES_CYSTIC_FIBROSIS	0.228989	0.457322	0.0949752	0.436226	1.18933	59
SHAFFER_IRF4_MULTIPLE_MYELOMA_PROGRAM	0.228916	0.457322	0.100633	0.481418	1.21433	33
WP_EPITHELIAL_TO_MESENCHYMAL_TRANSITION_IN_COLORECTAL_CANCER	0.23042	0.45985	0.0905429	0.410632	1.17497	92
LEONARD_HYPOXIA	0.231176	0.461028	0.0992333	0.475007	1.21289	36
CHESLER_BRAIN_HIGHEST_GENETIC_VARIANCE	0.231534	0.461291	0.103576	0.515216	1.23934	27
HOSHIDA_LIVER_CANCER_SUBCLASS_S2	0.231638	0.461291	0.0899861	0.407691	1.1744	97
CHARAFE_BREAST_CANCER_BASAL_VS_MESENCHYMAL_UP	0.231971	0.461295	0.0934449	0.43128	1.19317	63
CROONQUIST_NRAS_SIGNALING_UP	0.231903	0.461295	0.0999277	0.480576	1.21614	34
LIN_SILENCED_BY_TUMOR_MICROENVIRONMENT	0.23221	0.46144	0.0956031	0.444829	1.19726	53
SESTO_RESPONSE_TO_UV_C0	0.232584	0.461855	0.0894367	0.404547	1.16892	100
BREDEMEYER_RAG_SIGNALING_NOT_VIA_ATM_UP	0.233083	0.462187	0.0956031	0.445124	1.1964	52
KESHELAVA_MULTIPLE_DRUG_RESISTANCE	0.233056	0.462187	0.0925529	0.425167	1.18022	67
BLANCO_MELO_BRONCHIAL_EPITHELIAL_CELLS_INFLUENZA_A_INFECTION_DN	0.235065	0.465786	0.0972151	0.452248	1.19063	46
REACTOME_EXTRA_NUCLEAR_ESTROGEN_SIGNALING	0.23544	0.466198	0.0943564	0.443663	1.20005	56
KUMAR_PATHOGEN_LOAD_BY_MACROPHAGES	0.236433	0.4675	0.249247	-0.257587	-1.10223	171
REACTOME_TRANSPORT_TO_THE_GOLGI_AND_SUBSEQUENT_MODIFICATION	0.236364	0.4675	0.0857844	0.384902	1.14307	150
BILD_CTNNB1_ONCOGENIC_SIGNATURE	0.237349	0.468316	0.0922597	0.427863	1.18331	64
FIGUEROA_AML_METHYLATION_CLUSTER_4_UP	0.23715	0.468316	0.0905429	0.416738	1.17403	79
MEBARKI_HCC_PROGENITOR_WNT_UP	0.237288	0.468316	0.0886261	0.406104	1.16983	97
AMIT_EGF_RESPONSE_60_HELA	0.237845	0.46863	0.0972151	0.465699	1.19933	40
KEGG_VASOPRESSIN_REGULATED_WATER_REABSORPTION	0.237781	0.46863	0.0975449	0.471945	1.20507	36
WP_MECHANOREGULATION_AND_PATHOLOGY_OF_YAPTAZ_VIA_HIPPO_AND_NONHIPPO_MECHANISMS	0.238286	0.469169	0.0982123	0.479607	1.20976	33
HOSHIDA_LIVER_CANCER_LATE_RECURRENCE_UP	0.238579	0.469412	0.0949752	0.447316	1.19413	49
LEIN_MIDBRAIN_MARKERS	0.239159	0.470222	0.0968878	0.465254	1.19818	40
KIM_GERMINAL_CENTER_T_HELPER_UP	0.239848	0.471244	0.0946646	0.447104	1.19357	49
BERENJENO_ROCK_SIGNALING_NOT_VIA_RHOA_DN	0.240157	0.47152	0.179782	-0.341797	-1.14132	38
JI_RESPONSE_TO_FSH_UP	0.240349	0.471564	0.0934449	0.4427	1.19471	55
AMIT_SERUM_RESPONSE_40_MCF10A	0.240793	0.471772	0.100991	0.51425	1.22748	25
REACTOME_NUCLEAR_IMPORT_OF_REV_PROTEIN	0.240741	0.471772	0.173748	-0.362819	-1.14843	32
KEGG_FC_EPSILON_RI_SIGNALING_PATHWAY	0.241176	0.472191	0.222056	-0.30592	-1.12339	63
BROWNE_HCMV_INFECTION_20HR_UP	0.241701	0.472886	0.0828962	0.376641	1.13532	198
REACTOME_HEDGEHOG_LIGAND_BIOGENESIS	0.242387	0.473896	0.0916795	0.432469	1.17909	59
SCHUETZ_BREAST_CANCER_DUCTAL_INVASIVE_DN	0.242731	0.473903	0.0937465	0.443005	1.18729	50
WANG_TARGETS_OF_MLL_CBP_FUSION_UP	0.242678	0.473903	0.184706	-0.328317	-1.13146	41
SEMENZA_HIF1_TARGETS	0.242938	0.473975	0.100279	0.508555	1.22127	26
LOPEZ_TRANSLATION_VIA_FN1_SIGNALING	0.243137	0.474033	0.17822	-0.358356	-1.13377	33
BUFFA_HYPOXIA_METAGENE	0.243557	0.474519	0.0946646	0.444957	1.18093	48
WP_HAIR_FOLLICLE_DEVELOPMENT_CYTODIFFERENTIATION_PART_3_OF_3	0.243968	0.474988	0.0968878	0.477204	1.20761	34
DAVICIONI_TARGETS_OF_PAX_FOXO1_FUSIONS_DN	0.244386	0.475469	0.0959207	0.469424	1.19864	36
YAMASHITA_LIVER_CANCER_WITH_EPCAM_UP	0.244635	0.475623	0.186433	-0.315599	-1.11342	45
BEGUM_TARGETS_OF_PAX3_FOXO1_FUSION_DN	0.24693	0.47875	0.0972151	0.487225	1.20785	31
REACTOME_PARASITE_INFECTION	0.246541	0.47875	0.0925529	0.438355	1.17832	54
REACTOME_RHO_GTPASES_ACTIVATE_FORMINS	0.246865	0.47875	0.249247	-0.278947	-1.16281	129
WP_SMALL_CELL_LUNG_CANCER	0.246813	0.47875	0.0878313	0.414019	1.16586	75
HUTTMANN_B_CLL_POOR_SURVIVAL_DN	0.247664	0.479837	0.193813	-0.30813	-1.10728	49
ZHANG_RESPONSE_TO_IKK_INHIBITOR_AND_TNF_DN	0.247963	0.480083	0.0878313	0.41303	1.16579	77
REACTOME_TOLL_LIKE_RECEPTOR_9_TLR9_CASCADE	0.248575	0.480934	0.08654	0.409879	1.17049	89
GARGALOVIC_RESPONSE_TO_OXIDIZED_PHOSPHOLIPIDS_YELLOW_UP	0.249315	0.482032	0.0968878	0.486951	1.19956	30
PELLICCIOTTA_HDAC_IN_ANTIGEN_PRESENTATION_UP	0.25	0.483021	0.216543	-0.299789	-1.10032	64
LEE_LIVER_CANCER_MYC_UP	0.250975	0.48457	0.0934449	0.453203	1.18081	43
ONDER_CDH1_TARGETS_1_DN	0.251917	0.486051	0.0835991	0.390631	1.14175	121
LEE_LIVER_CANCER_MYC_DN	0.252113	0.486093	0.0978773	0.492142	1.20408	29
LIU_PROSTATE_CANCER_UP	0.252644	0.486444	0.0873098	0.414786	1.16148	72
MCBRYAN_PUBERTAL_TGFB1_TARGETS_DN	0.252538	0.486444	0.0916795	0.440702	1.17648	49
REACTOME_MATURATION_OF_SARS_COV_2_SPIKE_PROTEIN	0.252841	0.486488	0.0982123	0.500899	1.2049	27
KLEIN_PRIMARY_EFFUSION_LYMPHOMA_DN	0.253219	0.486797	0.183024	-0.313572	-1.10627	45
REACTOME_RND3_GTPASE_CYCLE	0.253351	0.486797	0.0946646	0.47152	1.19322	34
XU_HGF_SIGNALING_NOT_VIA_AKT1_48HR_UP	0.253676	0.487087	0.168238	-0.370279	-1.14465	30
WP_MAPK_SIGNALING_PATHWAY	0.254469	0.488272	0.0808589	0.378656	1.13401	180
KEGG_TOLL_LIKE_RECEPTOR_SIGNALING_PATHWAY	0.254835	0.488638	0.0850427	0.409817	1.16789	84
JOHANSSON_BRAIN_CANCER_EARLY_VS_LATE_DN	0.257028	0.492208	0.0937465	0.475116	1.19843	33
WAKABAYASHI_ADIPOGENESIS_PPARG_RXRA_BOUND_36HR	0.25705	0.492208	0.0819779	0.386585	1.13737	132
KYNG_DNA_DAMAGE_BY_UV	0.257477	0.492688	0.0919686	0.454034	1.17532	42
CASTELLANO_NRAS_TARGETS_UP	0.257745	0.492862	0.0891647	0.432638	1.17023	56
BIOCARTA_PPARA_PATHWAY	0.258778	0.493146	0.0916795	0.450864	1.17471	43
BONOME_OVARIAN_CANCER_SURVIVAL_OPTIMAL_DEBULKING	0.258439	0.493146	0.0802023	0.379185	1.13356	179
PARK_APL_PATHOGENESIS_DN	0.258486	0.493146	0.0919686	0.448023	1.17005	44
PID_ENDOTHELIN_PATHWAY	0.258621	0.493146	0.181383	-0.31213	-1.10948	46
REACTOME_NEGATIVE_REGULATION_OF_THE_PI3K_AKT_NETWORK	0.258741	0.493146	0.0855357	0.409581	1.15514	78
REACTOME_SENSORY_PROCESSING_OF_SOUND	0.259502	0.494188	0.0919686	0.453976	1.17206	41
DER_IFN_BETA_RESPONSE_UP	0.260856	0.494429	0.203509	-0.289958	-1.15211	97
JOSEPH_RESPONSE_TO_SODIUM_BUTYRATE_UP	0.260623	0.494429	0.0962406	0.488967	1.18635	28
KIM_ALL_DISORDERS_DURATION_CORR_DN	0.26087	0.494429	0.0813027	0.386658	1.13319	130
MCCLUNG_COCAIN_REWARD_4WK	0.260664	0.494429	0.190023	-0.309502	-1.10572	50
REACTOME_G_ALPHA_I_SIGNALLING_EVENTS	0.260171	0.494429	0.0806388	0.381392	1.13371	153
REACTOME_LYSOSOME_VESICLE_BIOGENESIS	0.260573	0.494429	0.0940503	0.483734	1.1992	31
REACTOME_SIGNALING_BY_RETINOIC_ACID	0.259943	0.494429	0.096563	0.495758	1.19254	27
KENNY_CTNNB1_TARGETS_DN	0.261378	0.495056	0.0911073	0.449417	1.17094	43
LEE_CALORIE_RESTRICTION_NEOCORTEX_UP	0.261694	0.495318	0.0894367	0.437243	1.17185	50
CHIANG_LIVER_CANCER_SUBCLASS_UNANNOTATED_UP	0.262255	0.496043	0.0875697	0.427148	1.16028	58
ALTEMEIER_RESPONSE_TO_LPS_WITH_MECHANICAL_VENTILATION	0.264088	0.497033	0.0815265	0.390458	1.13928	114
BLANCO_MELO_COVID19_SARS_COV_2_INFECTION_A594_CELLS_UP	0.263158	0.497033	0.0886261	0.436446	1.17307	52
GROSS_ELK3_TARGETS_DN	0.264205	0.497033	0.0956031	0.493996	1.1883	27
MIKKELSEN_IPS_ICP_WITH_H3K4ME3_AND_H327ME3	0.264075	0.497033	0.0922597	0.461856	1.17452	37
REACTOME_ANTIGEN_ACTIVATES_B_CELL_RECEPTOR_BCR_LEADING_TO_GENERATION_OF_SECOND_MESSENGERS	0.263699	0.497033	0.158514	-0.362251	-1.1298	29
STEIN_ESRRA_TARGETS_RESPONSIVE_TO_ESTROGEN_UP	0.263456	0.497033	0.0956031	0.504271	1.20366	25
YAMASHITA_LIVER_CANCER_STEM_CELL_UP	0.263456	0.497033	0.0956031	0.503652	1.20219	25
ZHAN_MULTIPLE_MYELOMA_MF_DN	0.263722	0.497033	0.0922597	0.47456	1.19703	33
WP_NEURAL_CREST_CELL_MIGRATION_IN_CANCER	0.264706	0.49764	0.164406	-0.367105	-1.13484	30
PID_RETINOIC_ACID_PATHWAY	0.265101	0.498046	0.156312	-0.374199	-1.15544	27
REACTOME_COPI_MEDIATED_ANTEROGRADE_TRANSPORT	0.266212	0.499797	0.0826646	0.406118	1.15735	84
MCDOWELL_ACUTE_LUNG_INJURY_DN	0.266949	0.500844	0.0946646	0.494364	1.18719	26
THEILGAARD_NEUTROPHIL_AT_SKIN_WOUND_UP	0.267139	0.500864	0.0845557	0.412886	1.14972	70
AMIT_SERUM_RESPONSE_120_MCF10A	0.26817	0.501994	0.0875697	0.434856	1.1688	52
BROWNE_HCMV_INFECTION_16HR_UP	0.268828	0.501994	0.0776799	0.371813	1.11708	190
CHEN_LVAD_SUPPORT_OF_FAILING_HEART_UP	0.268966	0.501994	0.227987	-0.284416	-1.10175	74
DORSAM_HOXA9_TARGETS_DN	0.269122	0.501994	0.0943564	0.48613	1.17947	28
GINESTIER_BREAST_CANCER_ZNF217_AMPLIFIED_UP	0.269139	0.501994	0.0847985	0.414209	1.14776	66
LOCKWOOD_AMPLIFIED_IN_LUNG_CANCER	0.268672	0.501994	0.0772747	0.371131	1.1195	199
MARTINEZ_RESPONSE_TO_TRABECTEDIN_UP	0.268999	0.501994	0.0852885	0.419951	1.15811	62
PID_HIF1_TFPATHWAY	0.269182	0.501994	0.0875697	0.430532	1.15729	54
BOYLAN_MULTIPLE_MYELOMA_C_UP	0.26971	0.502641	0.173748	-0.329576	-1.1182	40
REACTOME_SIGNALING_BY_FGFR	0.269976	0.502801	0.0852885	0.419452	1.14981	60
MCBRYAN_PUBERTAL_BREAST_3_4WK_DN	0.270492	0.503425	0.0919686	0.47487	1.18439	32
CHIANG_LIVER_CANCER_SUBCLASS_PROLIFERATION_DN	0.271445	0.503855	0.0833634	0.411134	1.15126	72
GROSS_HYPOXIA_VIA_ELK3_ONLY_UP	0.271233	0.503855	0.0919686	0.478814	1.17952	30
KEGG_CITRATE_CYCLE_TCA_CYCLE	0.271307	0.503855	0.0940503	0.490558	1.18003	27
REACTOME_EXPORT_OF_VIRAL_RIBONUCLEOPROTEINS_FROM_NUCLEUS	0.271375	0.503855	0.16318	-0.360098	-1.12616	31
SEIDEN_ONCOGENESIS_BY_MET	0.272936	0.506284	0.0817516	0.405498	1.15409	86
IVANOVA_HEMATOPOIESIS_INTERMEDIATE_PROGENITOR	0.273319	0.506418	0.0787114	0.382096	1.12417	132
KEGG_ALDOSTERONE_REGULATED_SODIUM_REABSORPTION	0.273371	0.506418	0.0934449	0.485224	1.17727	28
CHENG_RESPONSE_TO_NICKEL_ACETATE	0.274064	0.507364	0.0899861	0.454838	1.15986	38
NAKAYAMA_SOFT_TISSUE_TUMORS_PCA2_UP	0.275274	0.509266	0.0845557	0.421406	1.14893	59
VECCHI_GASTRIC_CANCER_ADVANCED_VS_EARLY_UP	0.275626	0.50958	0.0808589	0.402482	1.15024	90
JIANG_AGING_HYPOTHALAMUS_UP	0.275862	0.509678	0.175204	-0.308628	-1.09703	46
REACTOME_FCGR3A_MEDIATED_IL10_SYNTHESIS	0.276204	0.509971	0.0928481	0.484435	1.17536	28
WP_TOLLLIKE_RECEPTOR_SIGNALING_RELATED_TO_MYD88	0.276712	0.510572	0.0908241	0.476835	1.17464	30
REACTOME_SYNTHESIS_OF_SUBSTRATES_IN_N_GLYCAN_BIOSYTHESIS	0.276942	0.510658	0.0857844	0.431836	1.16068	52
PID_RAC1_REG_PATHWAY	0.277778	0.51186	0.160801	-0.355687	-1.12585	32
KEGG_AXON_GUIDANCE	0.278496	0.512506	0.0819779	0.408518	1.14393	72
WP_MESODERMAL_COMMITMENT_PATHWAY	0.278467	0.512506	0.0797706	0.396819	1.14299	98
DANG_MYC_TARGETS_DN	0.28169	0.515661	0.0913924	0.479333	1.17274	29
KEGG_TIGHT_JUNCTION	0.281542	0.515661	0.0810802	0.403428	1.13653	79
NEMETH_INFLAMMATORY_RESPONSE_LPS_DN	0.281037	0.515661	0.0897105	0.474361	1.17596	31
NIKOLSKY_BREAST_CANCER_17Q11_Q21_AMPLICON	0.280783	0.515661	0.08042	0.401459	1.13717	82
REACTOME_ASSOCIATION_OF_TRIC_CCT_WITH_TARGET_PROTEINS_DURING_BIOSYNTHESIS	0.281541	0.515661	0.0880945	0.458975	1.16744	35
REACTOME_SARS_COV_1_INFECTION	0.280519	0.515661	0.0870516	0.4357	1.14706	46
TIEN_INTESTINE_PROBIOTICS_2HR_DN	0.281069	0.515661	0.0808589	0.402056	1.13591	81
WP_G1_TO_S_CELL_CYCLE_CONTROL	0.281364	0.515661	0.0833634	0.419567	1.14391	59
SIG_INSULIN_RECEPTOR_PATHWAY_IN_CARDIAC_MYOCYTES	0.281984	0.515861	0.0870516	0.439867	1.14875	44
KEGG_FATTY_ACID_METABOLISM	0.282192	0.515902	0.0897105	0.474766	1.16954	30
KAYO_CALORIE_RESTRICTION_MUSCLE_UP	0.282996	0.516136	0.0817516	0.409175	1.13582	67
PID_SMAD2_3NUCLEAR_PATHWAY	0.283019	0.516136	0.2114	-0.293985	-1.1041	68
REACTOME_DISORDERS_OF_TRANSMEMBRANE_TRANSPORTERS	0.28306	0.516136	0.0772747	0.38366	1.12177	122
ROSS_LEUKEMIA_WITH_MLL_FUSIONS	0.283019	0.516136	0.2114	-0.291134	-1.10137	69
BORCZUK_MALIGNANT_MESOTHELIOMA_DN	0.283582	0.516412	0.186433	-0.302322	-1.0958	53
KEGG_GNRH_SIGNALING_PATHWAY	0.283511	0.516412	0.0815265	0.409562	1.13727	68
WP_MELANOMA	0.2838	0.516472	0.0828962	0.417764	1.139	59
UZONYI_RESPONSE_TO_LEUKOTRIENE_AND_THROMBIN	0.284507	0.517421	0.0908241	0.478273	1.17015	29
DIRMEIER_LMP1_RESPONSE_LATE_UP	0.285535	0.518613	0.0843144	0.425827	1.14464	54
DOANE_BREAST_CANCER_CLASSES_UP	0.285523	0.518613	0.0878313	0.454487	1.15578	37
REACTOME_CARDIAC_CONDUCTION	0.286432	0.519904	0.186433	-0.303406	-1.09963	55
REACTOME_DEADENYLATION_OF_MRNA	0.287162	0.520551	0.15017	-0.38349	-1.14404	25
WP_TCELL_RECEPTOR_AND_COSTIMULATORY_SIGNALING	0.287162	0.520551	0.15017	-0.383366	-1.14367	25
BAELDE_DIABETIC_NEPHROPATHY_UP	0.287671	0.520797	0.0833634	0.422729	1.14081	55
DELACROIX_RAR_TARGETS_UP	0.287535	0.520797	0.0905429	0.477133	1.15764	28
TOOKER_GEMCITABINE_RESISTANCE_UP	0.288256	0.521517	0.0806388	0.407992	1.13241	69
FLORIO_NEOCORTEX_BASAL_RADIAL_GLIA_UP	0.290832	0.525837	0.0739901	0.373153	1.11554	175
BERNARD_PPAPDC1B_TARGETS_DN	0.291123	0.526021	0.0852885	0.435916	1.13843	44
ASTON_MAJOR_DEPRESSIVE_DISORDER_UP	0.292225	0.52753	0.08654	0.462187	1.1696	34
KEGG_LONG_TERM_POTENTIATION	0.292526	0.52753	0.0843144	0.430043	1.14135	48
VANTVEER_BREAST_CANCER_ESR1_DN	0.292453	0.52753	0.0734381	0.368735	1.10565	185
ZHANG_ANTIVIRAL_RESPONSE_TO_RIBAVIRIN_DN	0.29404	0.529918	0.0855357	0.446828	1.14557	39
ZHU_CMV_ALL_DN	0.294393	0.530211	0.0787114	0.398792	1.12347	79
ANDERSEN_CHOLANGIOCARCINOMA_CLASS1	0.296034	0.531468	0.0888945	0.487494	1.16362	25
DARWICHE_PAPILLOMA_RISK_HIGH_DN	0.295652	0.531468	0.0747385	0.376788	1.10426	130
MATZUK_MEIOTIC_AND_DNA_REPAIR	0.296034	0.531468	0.0888945	0.48784	1.16444	25
REACTOME_SIGNALING_BY_FGFR4	0.295775	0.531468	0.0886261	0.473122	1.15755	29
WP_NEPHROTIC_SYNDROME	0.296044	0.531468	0.086795	0.46974	1.16451	31
DARWICHE_PAPILLOMA_RISK_LOW_DN	0.296619	0.532159	0.0747385	0.379365	1.11112	117
PID_CD8_TCR_PATHWAY	0.297414	0.533241	0.168238	-0.302245	-1.07434	46
YAO_TEMPORAL_RESPONSE_TO_PROGESTERONE_CLUSTER_8	0.297789	0.533571	0.0838361	0.441194	1.14208	42
PID_INSULIN_PATHWAY	0.298128	0.533835	0.0852885	0.447872	1.1421	38
PID_MYC_REPRESS_PATHWAY	0.29902	0.535088	0.179782	-0.303187	-1.10023	52
PLASARI_TGFB1_TARGETS_10HR_UP	0.299342	0.535321	0.0745501	0.37936	1.10829	123
REACTOME_GAP_JUNCTION_TRAFFICKING_AND_REGULATION	0.300283	0.536316	0.0880945	0.483841	1.1549	25
WP_ONE_CARBON_METABOLISM_AND_RELATED_PATHWAYS	0.300268	0.536316	0.0850427	0.450054	1.14451	37
MATTIOLI_MULTIPLE_MYELOMA_WITH_14Q32_TRANSLOCATIONS	0.301408	0.537716	0.0875697	0.470961	1.15226	29
RADMACHER_AML_PROGNOSIS	0.301453	0.537716	0.0793435	0.410006	1.12391	60
VANTVEER_BREAST_CANCER_BRCA1_DN	0.3017	0.537813	0.0878313	0.473859	1.1497	28
WILCOX_RESPONSE_TO_PROGESTERONE_DN	0.301913	0.537848	0.0857844	0.465064	1.15993	32
BOYLAN_MULTIPLE_MYELOMA_D_UP	0.303173	0.538373	0.0774768	0.401834	1.12521	72
CHEBOTAEV_GR_TARGETS_UP	0.302879	0.538373	0.0808589	0.417513	1.12331	51
KEGG_PRION_DISEASES	0.303116	0.538373	0.0875697	0.471562	1.14412	28
REACTOME_ER_TO_GOLGI_ANTEROGRADE_TRANSPORT	0.302732	0.538373	0.0738053	0.377326	1.10381	128
WP_NONGENOMIC_ACTIONS_OF_125_DIHYDROXYVITAMIN_D3	0.302564	0.538373	0.183024	-0.299446	-1.0917	56
LIEN_BREAST_CARCINOMA_METAPLASTIC_VS_DUCTAL_DN	0.304178	0.539612	0.0828962	0.431979	1.12815	44
NIKOLSKY_BREAST_CANCER_7Q21_Q22_AMPLICON	0.304569	0.539612	0.0813027	0.423489	1.13053	49
REACTOME_MITOCHONDRIAL_FATTY_ACID_BETA_OXIDATION	0.304645	0.539612	0.0852885	0.463055	1.15492	32
WANG_IMMORTALIZED_BY_HOXA9_AND_MEIS1_UP	0.304533	0.539612	0.0873098	0.470551	1.14167	28
ZHU_CMV_24_HR_UP	0.304907	0.539733	0.0768737	0.395607	1.1145	79
ANDERSEN_LIVER_CANCER_KRT19_UP	0.305221	0.539947	0.0840746	0.45907	1.15796	33
BILBAN_B_CLL_LPL_DN	0.306034	0.541043	0.165657	-0.29995	-1.06618	46
HEIDENBLAD_AMPLICON_8Q24_UP	0.30656	0.541627	0.0838361	0.458072	1.15544	33
PID_P38_ALPHA_BETA_PATHWAY	0.307042	0.542137	0.08654	0.466379	1.14105	29
YANG_BREAST_CANCER_ESR1_LASER_DN	0.307285	0.542221	0.0831291	0.441989	1.13317	39
CHANG_IMMORTALIZED_BY_HPV31_UP	0.308387	0.543822	0.0815265	0.425306	1.12414	47
WEINMANN_ADAPTATION_TO_HYPOXIA_DN	0.309322	0.545126	0.0862866	0.473435	1.13693	26
LEE_AGING_MUSCLE_UP	0.311268	0.545795	0.0857844	0.465539	1.13899	29
LIN_NPAS4_TARGETS_DN	0.311203	0.545795	0.160801	-0.318705	-1.08132	40
PID_RHOA_REG_PATHWAY	0.311111	0.545795	0.151149	-0.345915	-1.09492	32
REACTOME_ACTIVATION_OF_NMDA_RECEPTORS_AND_POSTSYNAPTIC_EVENTS	0.310597	0.545795	0.0780892	0.409438	1.1163	59
RIZKI_TUMOR_INVASIVENESS_3D_UP	0.310208	0.545795	0.203509	-0.256411	-1.09839	141
WATANABE_RECTAL_CANCER_RADIOTHERAPY_RESPONSIVE_DN	0.311189	0.545795	0.0756946	0.394636	1.11299	78
WP_PRION_DISEASE_PATHWAY	0.311111	0.545795	0.151149	-0.345658	-1.09411	32
YAMASHITA_METHYLATED_IN_PROSTATE_CANCER	0.310198	0.545795	0.0862866	0.465378	1.12912	28
BROWNE_HCMV_INFECTION_1HR_UP	0.312842	0.547522	0.0838361	0.459048	1.14493	32
PID_TCPTP_PATHWAY	0.312746	0.547522	0.0817516	0.437516	1.12675	40
REACTOME_ASYMMETRIC_LOCALIZATION_OF_PCP_PROTEINS	0.3125	0.547522	0.0780892	0.41092	1.1162	58
BECKER_TAMOXIFEN_RESISTANCE_UP	0.31406	0.549053	0.0815265	0.437119	1.12573	40
CROMER_METASTASIS_DN	0.31411	0.549053	0.077884	0.412072	1.11801	57
ROSS_ACUTE_MYELOID_LEUKEMIA_CBF	0.31432	0.549076	0.0772747	0.403988	1.1091	61
BOYAULT_LIVER_CANCER_SUBCLASS_G123_UP	0.315375	0.549884	0.0813027	0.436023	1.1229	40
JIANG_AGING_CEREBRAL_CORTEX_UP	0.315341	0.549884	0.0855357	0.473025	1.13785	27
WP_MICROGLIA_PATHOGEN_PHAGOCYTOSIS_PATHWAY	0.315375	0.549884	0.0813027	0.436404	1.12389	40
PID_ARF6_PATHWAY	0.315574	0.549887	0.0833634	0.456241	1.13792	32
VERHAAK_AML_WITH_NPM1_MUTATED_DN	0.316122	0.550499	0.0697793	0.367376	1.0991	177
BERTUCCI_INVASIVE_CARCINOMA_DUCTAL_VS_LOBULAR_DN	0.316901	0.551511	0.0847985	0.461234	1.12846	29
GARGALOVIC_RESPONSE_TO_OXIDIZED_PHOSPHOLIPIDS_BLUE_DN	0.317259	0.551789	0.0791317	0.419415	1.11965	49
REACTOME_SIGNALING_BY_VEGF	0.317821	0.552421	0.0732559	0.388521	1.1127	91
CHIANG_LIVER_CANCER_SUBCLASS_CTNNB1_UP	0.31813	0.552615	0.0734381	0.388798	1.11028	89
KIM_WT1_TARGETS_UP	0.318856	0.553186	0.0696133	0.365717	1.09133	166
WP_RESISTIN_AS_A_REGULATOR_OF_INFLAMMATION	0.318792	0.553186	0.141225	-0.361002	-1.11469	27
ACOSTA_PROLIFERATION_INDEPENDENT_MYC_TARGETS_UP	0.320468	0.553915	0.0743625	0.396373	1.11228	73
KANG_IMMORTALIZED_BY_TERT_DN	0.319703	0.553915	0.0774768	0.413346	1.11804	56
LUI_THYROID_CANCER_PAX8_PPARG_DN	0.319896	0.553915	0.0799859	0.429088	1.11798	43
REACTOME_CHONDROITIN_SULFATE_DERMATAN_SULFATE_METABOLISM	0.320375	0.553915	0.0815265	0.45028	1.13947	34
SCHAEFFER_SOX9_TARGETS_IN_PROSTATE_DEVELOPMENT_DN	0.320312	0.553915	0.153159	-0.344092	-1.09151	34
WP_TGFBETA_RECEPTOR_SIGNALLING_IN_SKELETAL_DYSPLASIAS	0.319896	0.553915	0.0799859	0.431419	1.11678	42
REACTOME_SIGNALING_BY_NTRKS	0.320713	0.553994	0.0718276	0.379581	1.10082	108
CARD_MIR302A_TARGETS	0.321608	0.55451	0.175204	-0.294851	-1.06863	55
GAUSSMANN_MLL_AF4_FUSION_TARGETS_C_UP	0.321429	0.55451	0.0702813	0.371441	1.09366	134
WP_MELATONIN_METABOLISM_AND_EFFECTS	0.32153	0.55451	0.0843144	0.475987	1.13615	25
GRABARCZYK_BCL11B_TARGETS_DN	0.322078	0.554977	0.0795565	0.423801	1.11574	46
MIKKELSEN_ES_ICP_WITH_H3K4ME3_AND_H3K27ME3	0.322497	0.555013	0.0795565	0.427242	1.11317	43
STARK_HYPPOCAMPUS_22Q11_DELETION_UP	0.322497	0.555013	0.0795565	0.430728	1.11499	42
ROESSLER_LIVER_CANCER_METASTASIS_UP	0.324232	0.557655	0.0723571	0.389335	1.10952	84
BURTON_ADIPOGENESIS_4	0.324503	0.557778	0.0802023	0.43619	1.1183	39
NAKAYAMA_FRA2_TARGETS	0.325098	0.558111	0.0791317	0.429099	1.11078	42
WP_NEURODEGENERATION_WITH_BRAIN_IRON_ACCUMULATION_NBIA_SUBTYPES_PATHWAY	0.325098	0.558111	0.0791317	0.429935	1.11294	42
PRAMOONJAGO_SOX4_TARGETS_UP	0.326031	0.559369	0.0785029	0.420608	1.11631	48
CHOI_ATL_STAGE_PREDICTOR	0.326398	0.559579	0.078921	0.426121	1.10307	42
REACTOME_BIOSYNTHESIS_OF_THE_N_GLYCAN_PRECURSOR_DOLICHOL_LIPID_LINKED_OLIGOSACCHARIDE_LLO_AND_TRANSFER_TO_A_NASCENT_PROTEIN	0.326555	0.559579	0.0745501	0.39932	1.10651	66
BOYAULT_LIVER_CANCER_SUBCLASS_G23_UP	0.327103	0.55983	0.166934	-0.292933	-1.05267	49
SANA_TNF_SIGNALING_DN	0.326923	0.55983	0.0747385	0.400348	1.10759	63
SESTO_RESPONSE_TO_UV_C6	0.327422	0.560031	0.0813027	0.455358	1.12885	31
KEGG_HYPERTROPHIC_CARDIOMYOPATHY_HCM	0.327698	0.560161	0.0787114	0.423402	1.10316	43
GINESTIER_BREAST_CANCER_20Q13_AMPLIFICATION_UP	0.327982	0.560302	0.0721798	0.386043	1.09973	87
CASORELLI_ACUTE_PROMYELOCYTIC_LEUKEMIA_UP	0.328947	0.561573	0.287857	-0.242606	-1.04221	144
REACTOME_RAB_GEFS_EXCHANGE_GTP_FOR_GDP_ON_RABS	0.329128	0.561573	0.0720033	0.385885	1.09929	87
PACHER_TARGETS_OF_IGF1_AND_IGF2_UP	0.329545	0.561597	0.0831291	0.466001	1.12096	27
PID_HIV_NEF_PATHWAY	0.329412	0.561597	0.151149	-0.338567	-1.07116	33
BROWNE_HCMV_INFECTION_24HR_DN	0.331066	0.563843	0.0711327	0.38617	1.10774	96
PID_HIF2PATHWAY	0.331507	0.56425	0.0808589	0.456947	1.12565	30
IZADPANAH_STEM_CELL_ADIPOSE_VS_BONE_UP	0.332203	0.56509	0.0707899	0.381486	1.10043	99
GAZDA_DIAMOND_BLACKFAN_ANEMIA_PROGENITOR_UP	0.333333	0.565288	0.08042	0.44986	1.12201	32
LEE_LIVER_CANCER_DENA_DN	0.333333	0.565288	0.152145	-0.338915	-1.08063	35
REACTOME_INTRA_GOLGI_TRAFFIC	0.3329	0.565288	0.077884	0.424167	1.09801	42
SCHUHMACHER_MYC_TARGETS_UP	0.332945	0.565288	0.0721798	0.388389	1.09624	77
SCIBETTA_KDM5B_TARGETS_DN	0.333333	0.565288	0.0728939	0.39546	1.1012	70
BROWNE_HCMV_INFECTION_48HR_UP	0.334409	0.566422	0.0679923	0.369028	1.08949	138
REACTOME_SIGNALING_BY_TYPE_1_INSULIN_LIKE_GROWTH_FACTOR_1_RECEPTOR_IGF1R	0.334247	0.566422	0.08042	0.456289	1.12403	30
KUNINGER_IGF1_VS_PDGFB_TARGETS_DN	0.334661	0.566506	0.0787114	0.442839	1.12639	35
REACTOME_MTOR_SIGNALLING	0.335099	0.56656	0.0785029	0.432765	1.10952	39
REACTOME_SIGNALING_BY_BRAF_AND_RAF_FUSIONS	0.334994	0.56656	0.0753094	0.411332	1.11005	55
HOSHIDA_LIVER_CANCER_SURVIVAL_UP	0.336493	0.567582	0.165657	-0.290149	-1.03658	50
KEGG_ADIPOCYTOKINE_SIGNALING_PATHWAY	0.336294	0.567582	0.0760837	0.413354	1.10347	49
KRIEG_KDM3A_TARGETS_NOT_HYPOXIA	0.336518	0.567582	0.0670513	0.364812	1.08615	170
WANG_CISPLATIN_RESPONSE_AND_XPC_DN	0.336498	0.567582	0.0667426	0.363436	1.08648	179
AMIT_EGF_RESPONSE_60_MCF10A	0.336971	0.568002	0.0797706	0.452255	1.12116	31
JAEGER_METASTASIS_UP	0.337432	0.568435	0.0797706	0.447986	1.11734	32
LEE_LIVER_CANCER_CIPROFIBRATE_DN	0.337838	0.568775	0.137251	-0.351265	-1.10066	28
DARWICHE_SKIN_TUMOR_PROMOTER_UP	0.338513	0.569568	0.0689567	0.375107	1.08873	106
ABBUD_LIF_SIGNALING_1_UP	0.340027	0.571382	0.0782955	0.446564	1.12642	33
SETLUR_PROSTATE_CANCER_TMPRSS2_ERG_FUSION_UP	0.339901	0.571382	0.168238	-0.289767	-1.04461	51
WP_STRUCTURAL_PATHWAY_OF_INTERLEUKIN_1_IL1	0.340206	0.571382	0.0762797	0.415561	1.10291	48
MASSARWEH_RESPONSE_TO_ESTRADIOL	0.34076	0.571624	0.0770737	0.425753	1.09919	41
WP_BRAINDERIVED_NEUROTROPHIC_FACTOR_BDNF_SIGNALING_PATHWAY	0.340684	0.571624	0.0683111	0.371139	1.08438	115
REACTOME_RAC2_GTPASE_CYCLE	0.341492	0.572507	0.0709609	0.385184	1.08633	78
TARTE_PLASMA_CELL_VS_B_LYMPHOCYTE_UP	0.341831	0.572731	0.0706196	0.387622	1.09153	75
NIKOLSKY_MUTATED_AND_AMPLIFIED_IN_BREAST_CANCER	0.342581	0.5733	0.0725352	0.395406	1.09042	62
REACTOME_MAPK_TARGETS_NUCLEAR_EVENTS_MEDIATED_BY_MAP_KINASES	0.342466	0.5733	0.0791317	0.451557	1.11237	30
DAZARD_UV_RESPONSE_CLUSTER_G28	0.343537	0.574554	0.13649	-0.365763	-1.10982	26
PELLICCIOTTA_HDAC_IN_ANTIGEN_PRESENTATION_DN	0.344516	0.575846	0.0756946	0.414599	1.09584	47
BLANCO_MELO_BETA_INTERFERON_TREATED_BRONCHIAL_EPITHELIAL_CELLS_DN	0.345332	0.575877	0.0686326	0.377649	1.09222	101
BOSCO_INTERFERON_INDUCED_ANTIVIRAL_MODULE	0.345307	0.575877	0.0701132	0.386051	1.08711	75
HUANG_DASATINIB_RESISTANCE_DN	0.345361	0.575877	0.0755015	0.414218	1.09935	48
KUROZUMI_RESPONSE_TO_ONCOCYTIC_VIRUS	0.344782	0.575877	0.0768737	0.436429	1.11439	36
REACTOME_GLYCOLYSIS	0.3462	0.576931	0.0720033	0.394702	1.08848	62
HOLLERN_SQUAMOUS_BREAST_TUMOR	0.347458	0.578681	0.0720033	0.395958	1.08541	60
HESS_TARGETS_OF_HOXA9_AND_MEIS1_UP	0.348193	0.579559	0.0716527	0.396737	1.09723	64
ROSS_AML_WITH_PML_RARA_FUSION	0.348692	0.580044	0.0732559	0.404932	1.09278	55
SARTIPY_NORMAL_AT_INSULIN_RESISTANCE_UP	0.349432	0.580582	0.0799859	0.458869	1.1038	27
SMID_BREAST_CANCER_RELAPSE_IN_BRAIN_DN	0.349227	0.580582	0.0749279	0.412805	1.0956	48
FONTAINE_FOLLICULAR_THYROID_ADENOMA_DN	0.350682	0.582311	0.0727141	0.404965	1.09537	56
REACTOME_SLC_TRANSPORTER_DISORDERS	0.35092	0.582361	0.0721798	0.401961	1.09058	57
ACEVEDO_LIVER_CANCER_WITH_H3K9ME3_UP	0.351716	0.582987	0.0720033	0.401416	1.09038	58
KEGG_LEISHMANIA_INFECTION	0.35169	0.582987	0.0730744	0.407638	1.09674	51
REACTOME_RHOU_GTPASE_CYCLE	0.351978	0.583075	0.0774768	0.447566	1.10954	31
BALDWIN_PRKCI_TARGETS_UP	0.352691	0.583909	0.0793435	0.451339	1.09506	28
BIDUS_METASTASIS_DN	0.353712	0.583997	0.0659816	0.369425	1.07975	125
HEIDENBLAD_AMPLICON_12P11_12_UP	0.354795	0.583997	0.0772747	0.446436	1.09975	30
KEGG_APOPTOSIS	0.354577	0.583997	0.0687943	0.384335	1.08227	75
KEGG_PROSTATE_CANCER	0.3539	0.583997	0.0691198	0.382292	1.07903	77
MIKKELSEN_NPC_LCP_WITH_H3K4ME3	0.353342	0.583997	0.0772747	0.446345	1.10651	31
PID_FRA_PATHWAY	0.35473	0.583997	0.133555	-0.363457	-1.08427	25
REACTOME_RHOV_GTPASE_CYCLE	0.354795	0.583997	0.0772747	0.446349	1.09954	30
REACTOME_RND1_GTPASE_CYCLE	0.353887	0.583997	0.0762797	0.437879	1.10809	34
ROSS_AML_WITH_AML1_ETO_FUSION	0.354839	0.583997	0.172324	-0.293389	-1.07775	58
WP_CHROMOSOMAL_AND_MICROSATELLITE_INSTABILITY_IN_COLORECTAL_CANCER	0.353012	0.583997	0.0709609	0.394021	1.08971	64
KOKKINAKIS_METHIONINE_DEPRIVATION_48HR_DN	0.355444	0.583999	0.0725352	0.405809	1.09182	51
MOHANKUMAR_HOXA1_TARGETS_DN	0.35514	0.583999	0.0691198	0.381806	1.07562	79
REACTOME_TRANSPORT_OF_THE_SLBP_DEPENDANT_MATURE_MRNA	0.355469	0.583999	0.144631	-0.333298	-1.05727	34
KIM_WT1_TARGETS_12HR_DN	0.356164	0.58455	0.0639272	0.359268	1.07378	174
REACTOME_HSP90_CHAPERONE_CYCLE_FOR_STEROID_HORMONE_RECEPTORS_SHR	0.356223	0.58455	0.152145	-0.305339	-1.06388	43
DORSAM_HOXA9_TARGETS_UP	0.356863	0.585255	0.144631	-0.334007	-1.05673	33
REACTOME_SIGNALING_BY_NOTCH2	0.357746	0.58597	0.0782955	0.445341	1.08958	29
VANTVEER_BREAST_CANCER_ESR1_UP	0.35793	0.58597	0.0658312	0.368136	1.0754	113
WP_ECTODERM_DIFFERENTIATION	0.357883	0.58597	0.0679923	0.378874	1.07442	83
WESTON_VEGFA_TARGETS_3HR	0.359109	0.586867	0.0743625	0.421645	1.08859	41
WP_MAPK_CASCADE	0.358799	0.586867	0.0764767	0.443904	1.10046	31
ZAMORA_NOS2_TARGETS_UP	0.359039	0.586867	0.0725352	0.404664	1.08454	50
BROWNE_HCMV_INFECTION_12HR_DN	0.359906	0.586947	0.0686326	0.387082	1.08478	71
REACTOME_IRE1ALPHA_ACTIVATES_CHAPERONES	0.36	0.586947	0.0734381	0.409647	1.08275	47
WP_BDNFTRKB_SIGNALING	0.359589	0.586947	0.133555	-0.344119	-1.07326	29
WP_TYPE_2_PAPILLARY_RENAL_CELL_CARCINOMA	0.359375	0.586947	0.0785029	0.453721	1.09142	27
ROESSLER_LIVER_CANCER_METASTASIS_DN	0.361233	0.588614	0.153159	-0.288297	-1.03247	47
REACTOME_INSULIN_RECEPTOR_SIGNALLING_CASCADE	0.361528	0.58875	0.0760837	0.443009	1.09824	31
WP_APOPTOSISRELATED_NETWORK_DUE_TO_ALTERED_NOTCH3_IN_OVARIAN_CANCER	0.362155	0.589427	0.0716527	0.404476	1.08714	52
ASTIER_INTEGRIN_SIGNALING	0.362809	0.589448	0.0734381	0.410266	1.06894	43
QI_HYPOXIA_TARGETS_OF_HIF1A_AND_FOXA2	0.363014	0.589448	0.0760837	0.44216	1.08922	30
WIKMAN_ASBESTOS_LUNG_CANCER_DN	0.362606	0.589448	0.077884	0.448309	1.08771	28
YU_MYC_TARGETS_DN	0.362581	0.589448	0.0730744	0.40854	1.07983	47
PID_INTEGRIN3_PATHWAY	0.364023	0.590742	0.0776799	0.463647	1.1067	25
CROMER_TUMORIGENESIS_UP	0.365057	0.591188	0.0776799	0.451938	1.08713	27
KEGG_PRIMARY_IMMUNODEFICIENCY	0.364865	0.591188	0.131458	-0.336716	-1.05507	28
LIU_SMARCA4_TARGETS	0.364789	0.591188	0.0772747	0.444189	1.08676	29
RASHI_RESPONSE_TO_IONIZING_RADIATION_3	0.365145	0.591188	0.147331	-0.310412	-1.05318	40
WP_PDGF_PATHWAY	0.365563	0.59152	0.0739901	0.424513	1.08836	39
BOUDOUKHA_BOUND_BY_IGF2BP2	0.367531	0.59436	0.0656814	0.372965	1.07428	98
GUTIERREZ_MULTIPLE_MYELOMA_UP	0.368139	0.594998	0.0741759	0.435863	1.09942	33
APRELIKOVA_BRCA1_TARGETS	0.369251	0.596449	0.0730744	0.419278	1.07978	40
HOLLERN_MICROACINAR_BREAST_TUMOR_UP	0.369714	0.596851	0.0749279	0.43827	1.08649	31
HAMAI_APOPTOSIS_VIA_TRAIL_DN	0.37025	0.597371	0.0635008	0.36451	1.0689	129
BIOCARTA_NFAT_PATHWAY	0.370518	0.597457	0.0734381	0.428308	1.08943	35
BLALOCK_ALZHEIMERS_DISEASE_INCIPIENT_DN	0.371614	0.598545	0.0632191	0.362477	1.06596	133
REACTOME_REGULATION_OF_GLUCOKINASE_BY_GLUCOKINASE_REGULATORY_PROTEIN	0.371622	0.598545	0.130106	-0.335121	-1.05008	28
MANNE_COVID19_ICU_VS_HEALTHY_DONOR_PLATELETS_UP	0.372014	0.598719	0.0655321	0.376684	1.07788	94
PID_NETRIN_PATHWAY	0.372159	0.598719	0.0766747	0.450851	1.08451	27
HANN_RESISTANCE_TO_BCL2_INHIBITOR_DN	0.37415	0.601287	0.130106	-0.357439	-1.08456	26
KIM_WT1_TARGETS_8HR_UP	0.374187	0.601287	0.0629395	0.361638	1.06398	132
CAFFAREL_RESPONSE_TO_THC_DN	0.376712	0.604997	0.130106	-0.338952	-1.05714	29
MEBARKI_HCC_PROGENITOR_WNT_UP_CTNNB1_DEPENDENT	0.377113	0.605292	0.0714786	0.410598	1.06288	42
KEGG_AMINOACYL_TRNA_BIOSYNTHESIS	0.377593	0.605714	0.144631	-0.308558	-1.04689	40
JAZAERI_BREAST_CANCER_BRCA1_VS_BRCA2_DN	0.378415	0.606683	0.0738053	0.435697	1.08669	32
DIAZ_CHRONIC_MEYLOGENOUS_LEUKEMIA_DN	0.379932	0.607629	0.0640704	0.370191	1.06629	98
MIKKELSEN_MEF_HCP_WITH_H3_UNMETHYLATED	0.379902	0.607629	0.0681513	0.393042	1.06763	58
MORI_PLASMA_CELL_UP	0.380155	0.607629	0.0706196	0.401771	1.06631	48
ONDER_CDH1_TARGETS_1_UP	0.380313	0.607629	0.0636424	0.368444	1.06782	102
REACTOME_NUCLEOTIDE_EXCISION_REPAIR	0.38	0.607629	0.231127	-0.256598	-1.02547	110
WP_ALLOGRAFT_REJECTION	0.380132	0.607629	0.0720033	0.418293	1.07242	39
PID_PI3KCI_PATHWAY	0.380645	0.607811	0.0706196	0.404438	1.06898	47
KEGG_PROTEASOME	0.382315	0.609204	0.0707899	0.404033	1.0527	43
NIKOLSKY_BREAST_CANCER_16Q24_AMPLICON	0.382392	0.609204	0.0713053	0.417188	1.0744	40
REACTOME_REGULATION_OF_HMOX1_EXPRESSION_AND_ACTIVITY	0.381928	0.609204	0.0670513	0.38755	1.07182	64
REACTOME_RHOD_GTPASE_CYCLE	0.382315	0.609204	0.0707899	0.404119	1.06199	45
FIGUEROA_AML_METHYLATION_CLUSTER_3_UP	0.382908	0.609331	0.0629395	0.367208	1.0658	106
PID_DELTA_NP63_PATHWAY	0.382865	0.609331	0.0721798	0.429807	1.08415	33
AIYAR_COBRA1_TARGETS_UP	0.384932	0.612201	0.0730744	0.43726	1.07715	30
KAAB_FAILED_HEART_VENTRICLE_DN	0.38543	0.612645	0.0713053	0.417324	1.06993	39
GENTILE_UV_LOW_DOSE_DN	0.385714	0.612747	0.0702813	0.4051	1.0665	46
MARIADASON_RESPONSE_TO_BUTYRATE_SULINDAC_6	0.386266	0.612826	0.145516	-0.300319	-1.04552	42
REACTOME_CARGO_TRAFFICKING_TO_THE_PERICILIARY_MEMBRANE	0.386423	0.612826	0.0704501	0.403111	1.05276	44
REACTOME_INTRAFLAGELLAR_TRANSPORT	0.386216	0.612826	0.0702813	0.40291	1.05881	45
BROWNE_HCMV_INFECTION_4HR_UP	0.387942	0.614187	0.0704501	0.410322	1.05935	41
REACTOME_SIGNALING_BY_NOTCH3	0.387648	0.614187	0.0706196	0.413962	1.06609	40
TOMLINS_PROSTATE_CANCER_DN	0.387784	0.614187	0.0745501	0.445265	1.07108	27
FIGUEROA_AML_METHYLATION_CLUSTER_6_UP	0.388195	0.614239	0.0633597	0.370613	1.06119	93
WP_BREAST_CANCER_PATHWAY	0.388701	0.614689	0.063079	0.36698	1.05859	99
GROSS_HYPOXIA_VIA_ELK3_AND_HIF1A_DN	0.389078	0.614938	0.0633597	0.369981	1.06053	95
PID_TRKR_PATHWAY	0.390645	0.617064	0.0683111	0.394946	1.05849	50
TURASHVILI_BREAST_LOBULAR_CARCINOMA_VS_DUCTAL_NORMAL_DN	0.391417	0.617934	0.0696133	0.40044	1.04333	43
PID_CMYB_PATHWAY	0.391657	0.617963	0.0639272	0.376626	1.06057	75
REACTOME_ACTIVATED_NOTCH1_TRANSMITS_SIGNAL_TO_THE_NUCLEUS	0.392045	0.618226	0.0739901	0.443252	1.06624	27
BRUNO_HEMATOPOIESIS	0.393245	0.61958	0.0656814	0.383253	1.0569	62
REACTOME_TRANSCRIPTIONAL_REGULATION_BY_RUNX3	0.393349	0.61958	0.0632191	0.371638	1.05772	86
BOYAULT_LIVER_CANCER_SUBCLASS_G123_DN	0.393768	0.619716	0.0736213	0.439618	1.06662	28
HOWLIN_PUBERTAL_MAMMARY_GLAND	0.394018	0.619716	0.0692836	0.406087	1.05121	42
ZHU_CMV_8_HR_DN	0.394102	0.619716	0.0707899	0.420116	1.06838	37
REACTOME_CROSS_PRESENTATION_OF_SOLUBLE_EXOGENOUS_ANTIGENS_ENDOSOMES	0.394839	0.620524	0.0687943	0.401782	1.06196	47
SHEPARD_BMYB_MORPHOLINO_UP	0.395324	0.620937	0.0593488	0.353756	1.05421	168
BROWNE_HCMV_INFECTION_2HR_DN	0.395918	0.621171	0.1396	-0.323636	-1.04374	36
REACTOME_CELLULAR_RESPONSE_TO_STARVATION	0.395901	0.621171	0.0599892	0.356779	1.05468	146
REACTOME_REGULATION_OF_RUNX3_EXPRESSION_AND_ACTIVITY	0.396226	0.621304	0.0673624	0.397427	1.0683	54
BOYLAN_MULTIPLE_MYELOMA_D_DN	0.397436	0.621574	0.0635008	0.370864	1.04594	78
PID_PS1_PATHWAY	0.397351	0.621574	0.0697793	0.411785	1.05573	39
PLASARI_TGFB1_SIGNALING_VIA_NFIC_10HR_UP	0.397959	0.621574	0.12564	-0.349235	-1.05967	26
REACTOME_DEGRADATION_OF_AXIN	0.39726	0.621574	0.0667426	0.391363	1.05617	55
REACTOME_HEDGEHOG_OFF_STATE	0.397959	0.621574	0.0621124	0.367146	1.05317	96
WANG_PROSTATE_CANCER_ANDROGEN_INDEPENDENT	0.397004	0.621574	0.0668966	0.396635	1.06754	53
WP_ONCOSTATIN_M_SIGNALING_PATHWAY	0.397727	0.621574	0.166934	-0.282276	-1.03243	60
AMBROSINI_FLAVOPIRIDOL_TREATMENT_TP53	0.398601	0.62189	0.0633597	0.369344	1.04161	80
DACOSTA_UV_RESPONSE_VIA_ERCC3_TTD_DN	0.39883	0.62189	0.0635008	0.376153	1.05554	73
WNT_SIGNALING	0.398742	0.62189	0.0670513	0.396384	1.0655	54
REACTOME_DAP12_INTERACTIONS	0.399464	0.622529	0.0701132	0.423668	1.07213	34
VECCHI_GASTRIC_CANCER_ADVANCED_VS_EARLY_DN	0.399766	0.622652	0.0635008	0.377732	1.05857	71
ZHAN_LATE_DIFFERENTIATION_GENES_UP	0.4	0.622669	0.0725352	0.434706	1.06356	29
CROONQUIST_NRAS_VS_STROMAL_STIMULATION_UP	0.400268	0.622738	0.0699459	0.423268	1.06765	33
BHAT_ESR1_TARGETS_NOT_VIA_AKT1_DN	0.40241	0.623288	0.0645031	0.383171	1.05971	64
GARCIA_TARGETS_OF_FLI1_AND_DAX1_DN	0.401706	0.623288	0.203509	-0.245763	-1.05588	161
MARTIN_INTERACT_WITH_HDAC	0.401575	0.623288	0.135741	-0.310144	-1.03563	38
MUNSHI_MULTIPLE_MYELOMA_UP	0.402135	0.623288	0.0637845	0.381632	1.05971	68
PID_ERBB1_RECEPTOR_PROXIMAL_PATHWAY	0.402145	0.623288	0.0697793	0.422889	1.07016	34
PID_IL8_CXCR1_PATHWAY	0.402266	0.623288	0.0725352	0.446297	1.06528	25
PID_THROMBIN_PAR1_PATHWAY	0.402344	0.623288	0.135002	-0.310013	-1.02351	37
WP_ATM_SIGNALING_PATHWAY	0.401575	0.623288	0.135741	-0.310534	-1.03693	38
FAELT_B_CLL_WITH_VH3_21_UP	0.404421	0.623745	0.0679923	0.397328	1.03523	43
LEE_AGING_CEREBELLUM_DN	0.403433	0.623745	0.142057	-0.291312	-1.02774	45
NICK_RESPONSE_TO_PROC_TREATMENT_DN	0.403683	0.623745	0.0723571	0.444769	1.06164	25
REACTOME_BUDDING_AND_MATURATION_OF_HIV_VIRION	0.403955	0.623745	0.0721798	0.444111	1.06651	26
REACTOME_FCERI_MEDIATED_CA_2_MOBILIZATION	0.404412	0.623745	0.130106	-0.334116	-1.03286	30
REACTOME_MYD88_INDEPENDENT_TLR4_CASCADE	0.404086	0.623745	0.0614364	0.369728	1.05888	91
REACTOME_TRANSLATION_OF_SARS_COV_1_STRUCTURAL_PROTEINS	0.403409	0.623745	0.0725352	0.440319	1.05918	27
RODRIGUES_NTN1_TARGETS_DN	0.404494	0.623745	0.237794	-0.245362	-1.01632	121
PID_PI3KCI_AKT_PATHWAY	0.404826	0.623911	0.0694481	0.420077	1.06304	34
GAJATE_RESPONSE_TO_TRABECTEDIN_UP	0.405507	0.62401	0.0659816	0.391348	1.05291	51
REACTOME_GLUCOSE_METABOLISM	0.405562	0.62401	0.062249	0.371565	1.04914	76
WP_PHOTODYNAMIC_THERAPYINDUCED_HIF1_SURVIVAL_SIGNALING	0.405405	0.62401	0.123842	-0.331924	-1.04006	28
REACTOME_DISASSEMBLY_OF_THE_DESTRUCTION_COMPLEX_AND_RECRUITMENT_OF_AXIN_TO_THE_MEMBRANE	0.406516	0.624788	0.0720033	0.444588	1.0612	25
REACTOME_TP53_REGULATES_TRANSCRIPTION_OF_CELL_CYCLE_GENES	0.406452	0.624788	0.0673624	0.395811	1.04618	47
REACTOME_OVARIAN_TUMOR_DOMAIN_PROTEASES	0.406869	0.624987	0.0684715	0.419091	1.07012	36
KEGG_RIG_I_LIKE_RECEPTOR_SIGNALING_PATHWAY	0.407583	0.625627	0.149208	-0.283292	-1.01208	50
WHITFIELD_CELL_CYCLE_G1_S	0.407735	0.625627	0.0597318	0.360193	1.05098	114
REACTOME_POSTMITOTIC_NUCLEAR_PORE_COMPLEX_NPC_REFORMATION	0.408163	0.62594	0.123842	-0.348115	-1.05627	26
WP_MICRORNAS_IN_CARDIOMYOCYTE_HYPERTROPHY	0.409253	0.627266	0.0629395	0.377404	1.04751	69
DAZARD_UV_RESPONSE_CLUSTER_G2	0.410641	0.629048	0.0696133	0.426339	1.05692	31
WP_PEPTIDE_GPCRS	0.411017	0.629278	0.0713053	0.442557	1.06278	26
BANDRES_RESPONSE_TO_CARMUSTIN_MGMT_48HR_DN	0.412032	0.629449	0.0605093	0.366947	1.0507	93
BHAT_ESR1_TARGETS_VIA_AKT1_DN	0.411693	0.629449	0.0639272	0.384223	1.04755	59
LU_IL4_SIGNALING	0.411968	0.629449	0.0611693	0.366753	1.04005	83
REACTOME_SUMOYLATION_OF_SUMOYLATION_PROTEINS	0.411765	0.629449	0.133555	-0.324838	-1.02772	33
REACTOME_MAP2K_AND_MAPK_ACTIVATION	0.412869	0.630382	0.0684715	0.415007	1.05021	34
WP_EXERCISEINDUCED_CIRCADIAN_REGULATION	0.414286	0.631878	0.0667426	0.395013	1.03994	46
YAO_TEMPORAL_RESPONSE_TO_PROGESTERONE_CLUSTER_11	0.414302	0.631878	0.0602484	0.365928	1.04799	91
BHATI_G2M_ARREST_BY_2METHOXYESTRADIOL_DN	0.414579	0.631955	0.0603786	0.3658	1.04541	90
CHAUHAN_RESPONSE_TO_METHOXYESTRADIOL_UP	0.415254	0.632639	0.138805	-0.292694	-1.02235	44
TAKAO_RESPONSE_TO_UVB_RADIATION_DN	0.415525	0.632706	0.0603786	0.365048	1.04234	88
JOHNSTONE_PARVB_TARGETS_1_DN	0.416883	0.633763	0.0664364	0.392432	1.03315	46
REACTOME_INTEGRIN_CELL_SURFACE_INTERACTIONS	0.416557	0.633763	0.0670513	0.400624	1.03174	40
VALK_AML_WITH_CEBPA	0.416901	0.633763	0.0704501	0.42734	1.04554	29
CHIARADONNA_NEOPLASTIC_TRANSFORMATION_KRAS_CDC25_DN	0.417437	0.634232	0.0672065	0.417033	1.06486	36
GRAHAM_NORMAL_QUIESCENT_VS_NORMAL_DIVIDING_UP	0.419118	0.6354	0.0633597	0.385066	1.04597	58
MARTORIATI_MDM4_TARGETS_NEUROEPITHELIUM_DN	0.418903	0.6354	0.0610364	0.370642	1.04148	74
PID_PI3K_PLC_TRK_PATHWAY	0.418827	0.6354	0.0686326	0.424718	1.0529	31
WP_FRAGILE_X_SYNDROME	0.418764	0.6354	0.0601186	0.365425	1.03973	85
KONDO_PROSTATE_CANCER_HCP_WITH_H3K27ME3	0.420026	0.636431	0.0661326	0.393089	1.02418	43
MORI_LARGE_PRE_BII_LYMPHOCYTE_DN	0.420986	0.637539	0.0646485	0.386475	1.03579	50
MORI_IMMATURE_B_LYMPHOCYTE_UP	0.422627	0.638982	0.0658312	0.395525	1.02386	42
PID_FCER1_PATHWAY	0.42246	0.638982	0.156312	-0.279968	-1.02356	57
REACTOME_SIGNALING_BY_MODERATE_KINASE_ACTIVITY_BRAF_MUTANTS	0.42246	0.638982	0.0672065	0.406846	1.03748	38
PID_CERAMIDE_PATHWAY	0.423927	0.640601	0.0656814	0.394758	1.02188	42
KEGG_FC_GAMMA_R_MEDIATED_PHAGOCYTOSIS	0.424312	0.640835	0.0596037	0.36551	1.04124	87
GARGALOVIC_RESPONSE_TO_OXIDIZED_PHOSPHOLIPIDS_MAGENTA_UP	0.425141	0.641176	0.0696133	0.437105	1.04969	26
GRADE_COLON_VS_RECTAL_CANCER_DN	0.425228	0.641176	0.0655321	0.390861	1.01838	43
WP_TRANSLATION_FACTORS	0.425127	0.641176	0.0643583	0.384968	1.02769	49
MARTORIATI_MDM4_TARGETS_NEUROEPITHELIUM_UP	0.426106	0.642134	0.05653	0.350747	1.0333	135
PEDERSEN_METASTASIS_BY_ERBB2_ISOFORM_1	0.426554	0.642134	0.0694481	0.436578	1.04842	26
VANHARANTA_UTERINE_FIBROID_DN	0.426546	0.642134	0.0649408	0.384847	1.0214	48
REACTOME_COPI_DEPENDENT_GOLGI_TO_ER_RETROGRADE_TRAFFIC	0.428571	0.644475	0.0597318	0.361768	1.02208	81
SIG_IL4RECEPTOR_IN_B_LYPHOCYTES	0.428571	0.644475	0.120433	-0.341226	-1.03537	26
INGRAM_SHH_TARGETS_DN	0.429677	0.645442	0.0646485	0.386895	1.02262	47
LEIN_CEREBELLUM_MARKERS	0.429677	0.645442	0.0646485	0.386427	1.02138	47
BHATTACHARYA_EMBRYONIC_STEM_CELL	0.431442	0.646221	0.0602484	0.371535	1.03458	70
BROWNE_HCMV_INFECTION_8HR_DN	0.431227	0.646221	0.126254	-0.329124	-1.02929	31
GRAHAM_CML_QUIESCENT_VS_NORMAL_DIVIDING_UP	0.431193	0.646221	0.0652353	0.393803	1.01671	41
KEGG_FOCAL_ADHESION	0.431694	0.646221	0.05653	0.353936	1.03539	128
KEGG_N_GLYCAN_BIOSYNTHESIS	0.430429	0.646221	0.0649408	0.391652	1.01384	42
PID_SYNDECAN_2_PATHWAY	0.431818	0.646221	0.0691198	0.431655	1.03834	27
REACTOME_TP53_REGULATES_TRANSCRIPTION_OF_CELL_DEATH_GENES	0.431607	0.646221	0.0658312	0.408654	1.03944	35
BILD_MYC_ONCOGENIC_SIGNATURE	0.432946	0.646833	0.054794	0.345184	1.03102	173
CHANDRAN_METASTASIS_TOP50_DN	0.433155	0.646833	0.0659816	0.403345	1.02855	38
KORKOLA_SEMINOMA_UP	0.433113	0.646833	0.0655321	0.398181	1.02085	39
REACTOME_EPH_EPHRIN_MEDIATED_REPULSION_OF_CELLS	0.432976	0.646833	0.0661326	0.410488	1.03877	34
MORI_MATURE_B_LYMPHOCYTE_UP	0.433566	0.6471	0.0593488	0.363875	1.02623	78
WP_FACTORS_AND_PATHWAYS_AFFECTING_INSULINLIKE_GROWTH_FACTOR_IGF1AKT_SIGNALING	0.433834	0.647152	0.0668966	0.420205	1.04171	31
CONCANNON_APOPTOSIS_BY_EPOXOMICIN_DN	0.434498	0.647633	0.0561767	0.354487	1.03609	125
REACTOME_DEGRADATION_OF_DVL	0.43462	0.647633	0.0623861	0.381921	1.03068	55
BIOCARTA_AT1R_PATHWAY	0.436441	0.647922	0.0683111	0.432217	1.03795	26
BRUINS_UVC_RESPONSE_MIDDLE	0.43609	0.647922	0.184706	-0.258834	-1.01312	82
LANDIS_BREAST_CANCER_PROGRESSION_UP	0.435591	0.647922	0.0653834	0.407813	1.0373	35
NAGASHIMA_NRG1_SIGNALING_UP	0.435814	0.647922	0.0554793	0.347677	1.02535	139
POMEROY_MEDULLOBLASTOMA_PROGNOSIS_DN	0.435146	0.647922	0.134273	-0.29638	-1.0214	41
WP_CELL_CYCLE	0.436323	0.647922	0.0566484	0.355371	1.03499	111
WP_TGFBETA_RECEPTOR_SIGNALING	0.436268	0.647922	0.0647943	0.39435	1.01558	40
BROWNE_HCMV_INFECTION_12HR_UP	0.437358	0.647999	0.057853	0.359929	1.02863	90
KIM_MYCN_AMPLIFICATION_TARGETS_UP	0.436975	0.647999	0.0603786	0.372103	1.03259	65
SHAFFER_IRF4_TARGETS_IN_PLASMA_CELL_VS_MATURE_B_LYMPHOCYTE	0.437423	0.647999	0.0618406	0.379554	1.02664	56
SMID_BREAST_CANCER_LUMINAL_A_UP	0.437158	0.647999	0.0665892	0.4169	1.0398	32
GEISS_RESPONSE_TO_DSRNA_UP	0.438247	0.648876	0.0650878	0.406037	1.03279	35
HOFFMANN_SMALL_PRE_BII_TO_IMMATURE_B_LYMPHOCYTE_UP	0.439655	0.650089	0.135741	-0.28003	-0.995375	46
OSWALD_HEMATOPOIETIC_STEM_CELL_IN_COLLAGEN_GEL_UP	0.43941	0.650089	0.0540088	0.344111	1.0295	177
REACTOME_TRANSCRIPTIONAL_REGULATION_OF_WHITE_ADIPOCYTE_DIFFERENTIATION	0.439766	0.650089	0.0588438	0.365293	1.02506	73
WP_AMINO_ACID_METABOLISM	0.440095	0.65023	0.059476	0.370217	1.02756	69
REACTOME_SENSORY_PROCESSING_OF_SOUND_BY_OUTER_HAIR_CELLS_OF_THE_COCHLEA	0.44051	0.650499	0.0679923	0.426323	1.03436	28
SAFFORD_T_LYMPHOCYTE_ANERGY	0.441388	0.65145	0.0597318	0.370045	1.02539	66
YAGI_AML_WITH_T_9_11_TRANSLOCATION	0.441731	0.651612	0.0561767	0.356084	1.03352	106
BILD_SRC_ONCOGENIC_SIGNATURE	0.442478	0.652368	0.062249	0.380466	1.01968	50
TSAI_RESPONSE_TO_IONIZING_RADIATION	0.442982	0.652767	0.0554793	0.353505	1.03275	123
CUI_GLUCOSE_DEPRIVATION	0.443925	0.653676	0.141225	-0.276563	-0.993844	49
KEGG_PROGESTERONE_MEDIATED_OOCYTE_MATURATION	0.44484	0.653676	0.0589694	0.369806	1.02642	69
KENNY_CTNNB1_TARGETS_UP	0.444915	0.653676	0.133555	-0.288037	-1.00609	44
REACTOME_INTERFERON_SIGNALING	0.444444	0.653676	0.271289	-0.236126	-1.01078	160
TIEN_INTESTINE_PROBIOTICS_6HR_UP	0.445006	0.653676	0.0619763	0.37959	1.01734	50
ZHU_CMV_24_HR_DN	0.444862	0.653676	0.0615707	0.38031	1.02219	52
NOUZOVA_METHYLATED_IN_APL	0.446215	0.655107	0.0642141	0.40303	1.02514	35
BRUINS_UVC_RESPONSE_VIA_TP53_GROUP_D	0.446786	0.6556	0.0532386	0.342531	1.024	175
DACOSTA_UV_RESPONSE_VIA_ERCC3_TTD_UP	0.447368	0.655764	0.0613026	0.378413	1.01709	52
WP_TOLLLIKE_RECEPTOR_SIGNALING_PATHWAY	0.447368	0.655764	0.057006	0.358164	1.01907	85
REACTOME_SIGNALING_BY_HEDGEHOG	0.447859	0.655794	0.0550211	0.352998	1.03101	120
VALK_AML_CLUSTER_3	0.44774	0.655794	0.0670513	0.429239	1.0308	26
BROWNE_HCMV_INFECTION_14HR_UP	0.448537	0.656442	0.0543434	0.34616	1.01948	141
WU_SILENCED_BY_METHYLATION_IN_BLADDER_CANCER	0.449008	0.656787	0.0670513	0.424274	1.02939	28
PID_UPA_UPAR_PATHWAY	0.450425	0.657479	0.0668966	0.423296	1.02702	28
REACTOME_IRS_MEDIATED_SIGNALLING	0.450284	0.657479	0.0670513	0.428857	1.03161	27
WANG_ESOPHAGUS_CANCER_VS_NORMAL_UP	0.449772	0.657479	0.0566484	0.356396	1.01764	88
WP_ALZHEIMERS_DISEASE	0.45018	0.657479	0.0589694	0.368693	1.02312	65
KEGG_GLIOMA	0.450809	0.657696	0.0606404	0.376626	1.01639	55
LIU_CMYB_TARGETS_UP	0.451087	0.657757	0.0542316	0.349167	1.02551	131
GAZDA_DIAMOND_BLACKFAN_ANEMIA_MYELOID_DN	0.451569	0.657835	0.0649408	0.414365	1.02723	31
GINESTIER_BREAST_CANCER_20Q13_AMPLIFICATION_DN	0.451613	0.657835	0.271289	-0.233436	-1.0019	163
KEGG_ACUTE_MYELOID_LEUKEMIA	0.452736	0.659127	0.144631	-0.273961	-0.993003	53
KEGG_LYSINE_DEGRADATION	0.453104	0.659198	0.0632191	0.402827	1.02859	36
REACTOME_CALNEXIN_CALRETICULIN_CYCLE	0.453258	0.659198	0.0665892	0.427997	1.0216	25
BROWNE_HCMV_INFECTION_2HR_UP	0.454802	0.660814	0.0662842	0.424984	1.02058	26
DAZARD_RESPONSE_TO_UV_NHEK_UP	0.455121	0.660814	0.0524828	0.342339	1.02252	173
GENTILE_UV_RESPONSE_CLUSTER_D4	0.454976	0.660814	0.140406	-0.274683	-0.981326	50
MOLENAAR_TARGETS_OF_CCND1_AND_CDK4_UP	0.45568	0.660814	0.0602484	0.375725	1.01126	53
REACTOME_NUCLEAR_RECEPTOR_TRANSCRIPTION_PATHWAY	0.455662	0.660814	0.0645031	0.412908	1.02362	31
WP_3Q29_COPY_NUMBER_VARIATION_SYNDROME	0.455791	0.660814	0.0601186	0.375006	1.01202	55
BURTON_ADIPOGENESIS_1	0.457507	0.662613	0.0661326	0.421871	1.02356	28
JAZAERI_BREAST_CANCER_BRCA1_VS_BRCA2_UP	0.457474	0.662613	0.0615707	0.3781	1.00349	48
ZHOU_TNF_SIGNALING_4HR	0.458442	0.663622	0.0618406	0.380987	1.00302	46
REACTOME_ABC_FAMILY_PROTEINS_MEDIATED_TRANSPORT	0.458716	0.663674	0.0559429	0.356003	1.01322	86
KEGG_VIRAL_MYOCARDITIS	0.459016	0.663764	0.0642141	0.411407	1.0261	32
REACTOME_FLT3_SIGNALING_IN_DISEASE	0.459732	0.664454	0.114751	-0.32516	-1.00402	27
PID_MET_PATHWAY	0.460023	0.664531	0.0562941	0.359291	1.01175	75
KIM_MYC_AMPLIFICATION_TARGETS_UP	0.461538	0.666375	0.0523759	0.344363	1.02281	157
REACTOME_DEGRADATION_OF_GLI1_BY_THE_PROTEASOME	0.462577	0.667528	0.0587186	0.373773	1.0141	57
SHAFFER_IRF4_TARGETS_IN_MYELOMA_VS_MATURE_B_LYMPHOCYTE	0.46311	0.667952	0.0550211	0.353697	1.01206	92
REACTOME_GOLGI_TO_ER_RETROGRADE_TRANSPORT	0.463656	0.668394	0.0535669	0.349212	1.02012	113
LAIHO_COLORECTAL_CANCER_SERRATED_DN	0.464658	0.669492	0.0558265	0.358352	1.00911	75
HOEBEKE_LYMPHOID_STEM_CELL_UP	0.464902	0.669498	0.0554793	0.354559	1.00432	82
JACKSON_DNMT1_TARGETS_UP	0.465311	0.66954	0.0572461	0.364876	1.01106	66
KEGG_CELL_CYCLE	0.466373	0.66954	0.0533478	0.347066	1.01404	115
LE_EGR2_TARGETS_UP	0.466292	0.66954	0.0542316	0.35111	1.01452	100
REACTOME_GLYOXYLATE_METABOLISM_AND_GLYCINE_DEGRADATION	0.466006	0.66954	0.0652353	0.424247	1.01265	25
REACTOME_SIGNALING_BY_FGFR3	0.465753	0.66954	0.0636424	0.41182	1.01448	30
XU_GH1_AUTOCRINE_TARGETS_DN	0.465537	0.66954	0.0545681	0.351259	1.01324	99
PID_RB_1PATHWAY	0.467742	0.67116	0.148262	-0.272388	-1.0006	58
HU_GENOTOXIN_ACTION_DIRECT_VS_INDIRECT_24HR	0.468387	0.671354	0.0605093	0.376779	0.995878	47
REACTOME_REGULATION_OF_RUNX2_EXPRESSION_AND_ACTIVITY	0.468187	0.671354	0.0571259	0.36542	1.01404	65
WP_TCELL_ANTIGEN_RECEPTOR_TCR_PATHWAY_DURING_STAPHYLOCOCCUS_AUREUS_INFECTION	0.468599	0.671354	0.1396	-0.271379	-0.986964	54
PID_ERBB2_ERBB3_PATHWAY	0.470434	0.67329	0.0611693	0.385219	0.992068	40
PID_INTEGRIN_A4B1_PATHWAY	0.470255	0.67329	0.0647943	0.417996	1.01416	28
DER_IFN_ALPHA_RESPONSE_UP	0.471698	0.674407	0.160801	-0.263538	-0.996969	69
KEGG_ARACHIDONIC_ACID_METABOLISM	0.471591	0.674407	0.0647943	0.423754	1.01933	27
YAO_TEMPORAL_RESPONSE_TO_PROGESTERONE_CLUSTER_2	0.472119	0.674663	0.119888	-0.320878	-1.0035	31
BIOCARTA_MET_PATHWAY	0.472678	0.67477	0.0628004	0.404458	1.00877	32
GRAHAM_CML_QUIESCENT_VS_NORMAL_QUIESCENT_UP	0.472643	0.67477	0.0552496	0.354742	1.00127	77
REACTOME_SIGNALING_BY_ERBB4	0.473342	0.675372	0.0603786	0.382094	0.989096	42
MANNE_COVID19_COMBINED_COHORT_VS_HEALTHY_DONOR_PLATELETS_UP	0.473913	0.675841	0.0519512	0.344728	1.01247	131
SCIAN_INVERSED_TARGETS_OF_TP53_AND_TP73_DN	0.474265	0.675997	0.118815	-0.319704	-0.988307	30
REACTOME_RHOF_GTPASE_CYCLE	0.475234	0.677033	0.0615707	0.396263	0.999536	33
PID_EPHB_FWD_PATHWAY	0.476573	0.678247	0.0614364	0.39531	0.997131	33
REACTOME_PCP_CE_PATHWAY	0.47641	0.678247	0.0543434	0.353375	1.00097	82
CHANDRAN_METASTASIS_UP	0.477152	0.67855	0.0506004	0.340316	1.01461	169
WAKABAYASHI_ADIPOGENESIS_PPARG_BOUND_36HR	0.477273	0.67855	0.0642141	0.42021	1.01081	27
GAVIN_FOXP3_TARGETS_CLUSTER_P2	0.477791	0.678941	0.0561767	0.362127	1.0049	65
PID_CXCR4_PATHWAY	0.478953	0.679899	0.0535669	0.349506	0.996013	84
PID_IL6_7_PATHWAY	0.478814	0.679899	0.128143	-0.281274	-0.982464	44
CHEN_LVAD_SUPPORT_OF_FAILING_HEART_DN	0.480226	0.681082	0.0636424	0.418574	1.00519	26
UDAYAKUMAR_MED1_TARGETS_UP	0.480306	0.681082	0.0516356	0.34672	1.01331	126
WP_ASSOCIATION_BETWEEN_PHYSICOCHEMICAL_FEATURES_AND_TOXICITY_ASSOCIATED_PATHWAYS	0.480519	0.681082	0.0596037	0.374761	0.986627	46
KEGG_VALINE_LEUCINE_AND_ISOLEUCINE_DEGRADATION	0.481233	0.681135	0.0610364	0.39276	0.998808	37
PID_NFAT_TFPATHWAY	0.481481	0.681135	0.118288	-0.312301	-0.988523	32
REACTOME_DAP12_SIGNALING	0.481534	0.681135	0.0637845	0.418371	1.00638	27
WP_PHOTODYNAMIC_THERAPYINDUCED_NFKB_SURVIVAL_SIGNALING	0.481534	0.681135	0.0637845	0.418676	1.00712	27
BURTON_ADIPOGENESIS_11	0.483029	0.681954	0.0596037	0.376897	0.984299	44
CHIARETTI_ACUTE_LYMPHOBLASTIC_LEUKEMIA_ZAP70	0.482587	0.681954	0.1396	-0.265224	-0.961337	53
REACTOME_NCAM_SIGNALING_FOR_NEURITE_OUT_GROWTH	0.482955	0.681954	0.0636424	0.417333	1.00389	27
WP_RAC1PAK1P38MMP2_PATHWAY	0.483092	0.681954	0.137251	-0.269617	-0.980556	54
SIG_CD40PATHWAYMAP	0.483562	0.682272	0.0618406	0.405269	0.998342	30
RHEIN_ALL_GLUCOCORTICOID_THERAPY_UP	0.484262	0.682914	0.0559429	0.366895	1.00574	60
PID_RET_PATHWAY	0.484507	0.682915	0.063079	0.40764	0.997339	29
WP_FIBRIN_COMPLEMENT_RECEPTOR_3_SIGNALING_PATHWAY	0.485255	0.683623	0.0606404	0.391976	0.991928	34
SCHLOSSER_MYC_TARGETS_AND_SERUM_RESPONSE_DN	0.485825	0.68408	0.0587186	0.370529	0.983396	48
PID_AJDISS_2PATHWAY	0.486093	0.684112	0.0599892	0.383475	0.98315	39
REACTOME_NETRIN_1_SIGNALING	0.486989	0.684682	0.117766	-0.318092	-0.994791	31
WP_ESC_PLURIPOTENCY_PATHWAYS	0.486747	0.684682	0.0554793	0.363104	1.00421	64
JAEGER_METASTASIS_DN	0.487832	0.685522	0.0514265	0.346108	1.00937	112
MIKKELSEN_IPS_LCP_WITH_H3K4ME3	0.488136	0.685603	0.0523759	0.347872	1.00209	97
PID_RAS_PATHWAY	0.489865	0.687339	0.111011	-0.327834	-0.978	25
WP_PYRIMIDINE_METABOLISM	0.489655	0.687339	0.165657	-0.256608	-0.994027	74
HOFFMANN_PRE_BI_TO_LARGE_PRE_BII_LYMPHOCYTE_DN	0.490431	0.687755	0.054794	0.358364	0.993019	66
REACTOME_INTRINSIC_PATHWAY_FOR_APOPTOSIS	0.490654	0.687755	0.133555	-0.272297	-0.978515	49
WP_TYPE_I_INTERFERON_INDUCTION_AND_SIGNALING_DURING_SARSCOV2_INFECTION	0.492647	0.690201	0.116234	-0.318241	-0.983785	30
CHIBA_RESPONSE_TO_TSA_UP	0.493976	0.691457	0.0597318	0.389205	0.981731	33
PID_CXCR3_PATHWAY	0.49404	0.691457	0.0592219	0.380617	0.975824	39
BARRIER_COLON_CANCER_RECURRENCE_UP	0.495989	0.69349	0.059476	0.38388	0.978917	38
REACTOME_CIRCADIAN_CLOCK	0.495778	0.69349	0.0546808	0.35954	0.991512	62
WP_MIRNAS_INVOLVEMENT_IN_THE_IMMUNE_RESPONSE_IN_SEPSIS	0.49668	0.694107	0.0590955	0.38634	0.982683	35
WP_CIRCADIAN_RHYTHM_RELATED_GENES	0.497315	0.694646	0.0491928	0.338223	0.997535	136
HUMMEL_BURKITTS_LYMPHOMA_UP	0.49863	0.696135	0.0603786	0.401218	0.988365	30
[truncated: 791 more rows]
