# Supplementary material for: PIKfyve, expressed by CD11c-positive cells, controls tumor immunity
Source: Nat Commun. 2024 Jun 28;15:5487. doi: 10.1038/s41467-024-48931-9 (PMC11213953; doi:10.1038/s41467-024-48931-9)
Supplement: Supplementary file 6 — Supplementary Data 3 [file 41467_2024_48931_MOESM6_ESM.xlsx]

## Sheet: Supplementary Data 3
Supplementary Data 3: MSigDB Hallmark genesets ("H") PIKfyve KO versus WT cDCs
Adjusted p values accounting for multiple comparisons were calculated using fast pre-ranked gene set enrichment analysis.
pathway	pval	padj	log2err	ES	NES	size
HALLMARK_E2F_TARGETS	1e-10	2.45e-09	NA	-0.606848	-2.59207	198
HALLMARK_G2M_CHECKPOINT	1e-10	2.45e-09	NA	-0.557961	-2.38902	194
HALLMARK_CHOLESTEROL_HOMEOSTASIS	1.56367e-06	2.554e-05	0.643552	0.742042	2.03442	65
HALLMARK_ADIPOGENESIS	3.65534e-06	4.4778e-05	0.627257	0.601877	1.80196	179
HALLMARK_PROTEIN_SECRETION	0.000110118	0.0008993	0.538434	0.626387	1.78713	91
HALLMARK_UV_RESPONSE_UP	0.000105673	0.0008993	0.538434	0.591962	1.74294	131
HALLMARK_OXIDATIVE_PHOSPHORYLATION	0.000254475	0.00178133	0.498493	0.540792	1.62799	196
HALLMARK_IL2_STAT5_SIGNALING	0.00038612	0.00236498	0.498493	0.547351	1.63618	173
HALLMARK_ALLOGRAFT_REJECTION	0.00229097	0.012473	0.431708	-0.353619	-1.47595	156
HALLMARK_FATTY_ACID_METABOLISM	0.00429597	0.0210503	0.407018	0.543495	1.58973	125
HALLMARK_INTERFERON_GAMMA_RESPONSE	0.0052354	0.0233213	0.407018	-0.325801	-1.36215	180
HALLMARK_MYOGENESIS	0.00650609	0.0259284	0.407018	0.532948	1.55021	116
HALLMARK_XENOBIOTIC_METABOLISM	0.00687897	0.0259284	0.407018	0.513944	1.5162	142
HALLMARK_EPITHELIAL_MESENCHYMAL_TRANSITION	0.00861234	0.0281337	0.38073	0.533889	1.54078	105
HALLMARK_TNFA_SIGNALING_VIA_NFKB	0.00837245	0.0281337	0.38073	0.492224	1.47413	178
HALLMARK_PEROXISOME	0.011979	0.0366856	0.38073	0.546902	1.54107	82
HALLMARK_ANDROGEN_RESPONSE	0.012903	0.037191	0.38073	0.538458	1.53392	90
HALLMARK_INFLAMMATORY_RESPONSE	0.016035	0.0436508	0.352488	0.479882	1.42766	157
HALLMARK_HEME_METABOLISM	0.0207102	0.0534106	0.352488	0.480786	1.43536	167
HALLMARK_UNFOLDED_PROTEIN_RESPONSE	0.0220035	0.0539085	0.352488	-0.342963	-1.36435	108
HALLMARK_APICAL_JUNCTION	0.0259555	0.0605629	0.352488	0.486942	1.41709	118
HALLMARK_UV_RESPONSE_DN	0.0293478	0.0653656	0.276501	0.483704	1.40489	111
HALLMARK_APOPTOSIS	0.0395299	0.081839	0.234393	0.464481	1.36802	133
HALLMARK_GLYCOLYSIS	0.0400844	0.081839	0.231127	0.450151	1.33627	155
HALLMARK_BILE_ACID_METABOLISM	0.0419092	0.082142	0.237794	0.513586	1.43305	75
HALLMARK_KRAS_SIGNALING_UP	0.058698	0.110623	0.190023	0.450155	1.32649	138
HALLMARK_APICAL_SURFACE	0.0704225	0.127804	0.199915	0.622869	1.47446	24
HALLMARK_P53_PATHWAY	0.0766002	0.13405	0.16318	0.427549	1.27895	174
HALLMARK_ESTROGEN_RESPONSE_EARLY	0.0847639	0.143222	0.156312	0.439547	1.29074	129
HALLMARK_REACTIVE_OXYGEN_SPECIES_PATHWAY	0.0879802	0.143701	0.165657	0.513662	1.35218	49
HALLMARK_HYPOXIA	0.112527	0.177865	0.132846	0.421206	1.24687	150
HALLMARK_ANGIOGENESIS	0.144429	0.221157	0.133555	0.561993	1.34478	26
HALLMARK_COAGULATION	0.166857	0.247758	0.110565	0.430701	1.21917	85
HALLMARK_MTORC1_SIGNALING	0.180396	0.259983	0.0999277	0.395424	1.18828	193
HALLMARK_TGF_BETA_SIGNALING	0.196296	0.274815	0.105125	0.464014	1.2185	46
HALLMARK_ESTROGEN_RESPONSE_LATE	0.206009	0.280401	0.0937465	0.401708	1.17963	129
HALLMARK_NOTCH_SIGNALING	0.285915	0.368681	0.0905429	0.493401	1.16798	24
HALLMARK_WNT_BETA_CATENIN_SIGNALING	0.283401	0.368681	0.0886261	0.477881	1.16523	30
HALLMARK_COMPLEMENT	0.297985	0.374392	0.0730744	0.374623	1.11248	158
HALLMARK_HEDGEHOG_SIGNALING	0.340278	0.41684	0.138805	-0.343324	-1.08799	25
HALLMARK_KRAS_SIGNALING_DN	0.493612	0.589927	0.0531298	0.358868	0.994667	69
HALLMARK_SPERMATOGENESIS	0.584323	0.68171	0.0464155	0.339305	0.927397	63
HALLMARK_IL6_JAK_STAT3_SIGNALING	0.635838	0.72456	0.041321	0.324086	0.910824	77
HALLMARK_INTERFERON_ALPHA_RESPONSE	0.67531	0.74228	0.0373806	0.30857	0.880376	91
HALLMARK_PANCREAS_BETA_CELLS	0.681686	0.74228	0.0486034	0.364436	0.813926	16
HALLMARK_MITOTIC_SPINDLE	0.895833	0.933954	0.216543	-0.200581	-0.855502	188
HALLMARK_MYC_TARGETS_V2	0.882353	0.933954	0.10882	-0.219867	-0.797474	58
HALLMARK_PI3K_AKT_MTOR_SIGNALING	0.949552	0.969334	0.0194542	0.231285	0.662304	93
HALLMARK_DNA_REPAIR	1	1	0.170932	-0.155983	-0.645005	143
