# Supplementary material for: PIKfyve, expressed by CD11c-positive cells, controls tumor immunity
Source: Nat Commun. 2024 Jun 28;15:5487. doi: 10.1038/s41467-024-48931-9 (PMC11213953; doi:10.1038/s41467-024-48931-9)
Supplement: Supplementary file 7 — Supplementary Data 4 [file 41467_2024_48931_MOESM7_ESM.xlsx]

## Sheet: Supplementary Data 4
Supplementary Data 4: Validated NF-κB downstream gene targets
Validated NF-κB downstream gene targets
Gusb	Il12a	Csf1	Traf5	Il12b	Tnfsf15	Irak1bp1
Tlr4	Ripk1	Nfkb2	Traf2	Ccl2	Tlr1	Fadd
Tlr8	Ccl20	Ikbkg	Zfp36	Nfkbie	Card14	Tradd
Ptgs2	Csf2	Irak2	Tnfrsf11a	Tnfaip3	Vcam1	Znf675
Nfkbia	Sele	Map3k7	Cd83	Stat1	Tnfrsf10b	Bcl2
Rela	Il10	Map3k14	Traf4	Cxcl1	Card10	Tlr7
Myc	Il1a	Tbk1	Traf1	Traf3	Edaradd	Ptges
Irak1	Il1b	Bcl3	Map3k7Ip1	Tnfsf11	Tlr9	Csf3
Ltbr	Il8	Faslg	Enpp2	Ptafr	Nkiras2	Nfkb1
Icam1	Il2	Myd88	Creb1	Tnfrsf10a	Nkiras1	Il2ra
Nos2	Tnf	Nfkbib	Crebbp	Tlr6	Map3k1
Il1r1	Il6	Btrc	Relb	Ier3	Ikbkb
