# Supplementary material for: PIKfyve, expressed by CD11c-positive cells, controls tumor immunity
Source: Nat Commun. 2024 Jun 28;15:5487. doi: 10.1038/s41467-024-48931-9 (PMC11213953; doi:10.1038/s41467-024-48931-9)
Supplement: Supplementary file 8 — Supplementary Data 5 [file 41467_2024_48931_MOESM8_ESM.xlsx]

## Sheet: Sheet1
Supplementary Data 5: Differentially expressed genes in Apilimod versus DMSO-treated cDCs at 3 hours post-treatment
Adjusted p values accounting for multiple comparisons were calculated from differential gene expression analysis from linear models.
gene_id	gene_name	logFC	AveExpr	t	P.Value	adj.P.Val	B
ENSMUSG00000044468.14	Tent5c	1.97177	7.05552	51.9638	3.72226e-31	3.84062e-27	61.0977
ENSMUSG00000021670.14	Hmgcr	1.63616	8.16915	49.0992	2.03093e-30	1.04776e-26	59.6074
ENSMUSG00000027737.10	Slc7a11	1.43402	8.30205	47.34	6.04359e-30	2.07859e-26	58.5344
ENSMUSG00000045502.6	Hcar2	2.39911	5.95136	46.0123	1.41341e-29	3.64589e-26	57.1407
ENSMUSG00000019970.15	Sgk1	2.0573	5.83483	44.9566	2.82541e-29	5.83052e-26	56.5761
ENSMUSG00000020300.14	Cpeb4	1.46692	7.51599	43.3019	8.64348e-29	1.48639e-25	55.8718
ENSMUSG00000000982.5	Ccl3	2.57503	6.49922	41.7062	2.64448e-28	3.89796e-25	54.6087
ENSMUSG00000049103.14	Ccr2	-1.77137	6.83496	-41.0811	4.14485e-28	5.34582e-25	54.2753
ENSMUSG00000061175.12	Fnip2	2.17715	7.96477	40.3482	7.07952e-28	8.11628e-25	53.7845
ENSMUSG00000026628.13	Atf3	1.33736	7.3398	40.0403	8.88974e-28	8.41649e-25	53.5519
ENSMUSG00000026821.16	Ralgds	1.81374	6.68754	40.0278	8.9728e-28	8.41649e-25	53.4527
ENSMUSG00000093930.2	Hmgcs1	2.1116	7.95278	39.6873	1.15663e-27	9.50692e-25	53.2944
ENSMUSG00000045294.11	Insig1	2.1393	7.02109	39.6406	1.19781e-27	9.50692e-25	53.2295
ENSMUSG00000022305.13	Lrp12	1.35714	7.33506	39.0965	1.80578e-27	1.33086e-24	52.849
ENSMUSG00000001467.5	Cyp51	1.59655	7.37022	38.7344	2.38046e-27	1.63744e-24	52.5736
ENSMUSG00000038508.7	Gdf15	5.25874	1.84252	38.6351	2.56894e-27	1.65664e-24	48.5212
ENSMUSG00000032018.14	Sc5d	1.5473	6.35802	38.4999	2.85074e-27	1.73023e-24	52.3355
ENSMUSG00000015837.15	Sqstm1	0.979353	8.6574	38.115	3.84073e-27	2.20159e-24	52.0731
ENSMUSG00000039395.8	Mreg	1.47236	7.0811	37.7405	5.14772e-27	2.79549e-24	51.8027
ENSMUSG00000008348.9	Ubc	1.06113	9.98971	37.3567	6.97041e-27	3.59603e-24	51.4276
ENSMUSG00000053581.13	Zfand2a	1.81691	6.03556	36.0709	1.96712e-26	9.66509e-24	50.3809
ENSMUSG00000032193.9	Ldlr	1.56089	7.76719	35.6078	2.8834e-26	1.35232e-23	50.0761
ENSMUSG00000031604.10	Msmo1	1.68597	6.63517	35.2051	4.03619e-26	1.81067e-23	49.7408
ENSMUSG00000054364.5	Rhob	1.52563	5.62487	35.09	4.44645e-26	1.9116e-23	49.5251
ENSMUSG00000049625.6	Tifab	-2.08032	5.5123	-35.0201	4.71662e-26	1.94664e-23	49.4877
ENSMUSG00000018930.3	Ccl4	2.4365	5.19066	34.8121	5.62473e-26	2.23215e-23	49.0733
ENSMUSG00000074802.11	Gas2l3	1.33967	6.40459	34.4762	7.48991e-26	2.86225e-23	49.1202
ENSMUSG00000058258.14	Idi1	1.147	7.92425	34.1465	9.94769e-26	3.56903e-23	48.8173
ENSMUSG00000027698.14	Nceh1	1.24169	6.36478	34.1369	1.00312e-25	3.56903e-23	48.8349
ENSMUSG00000021273.11	Fdft1	1.74983	5.95747	34.0032	1.12631e-25	3.87374e-23	48.6732
ENSMUSG00000035992.15	Fnip1	1.29978	7.45365	33.8347	1.30411e-25	4.34059e-23	48.564
ENSMUSG00000034312.15	Iqsec1	1.03091	7.46108	33.0876	2.51963e-25	8.12423e-23	47.8971
ENSMUSG00000001156.9	Mxd1	1.02247	7.74815	32.3904	4.71844e-25	1.4753e-22	47.2449
ENSMUSG00000024378.9	Stard4	1.16298	6.95501	31.9506	7.05581e-25	2.14123e-22	46.8825
ENSMUSG00000026358.13	Rgs1	1.39676	7.5369	31.8715	7.59001e-25	2.23754e-22	46.787
ENSMUSG00000046223.10	Plaur	1.18943	7.02534	31.696	8.92824e-25	2.55893e-22	46.6425
ENSMUSG00000066621.12	Tecpr1	1.27153	6.51495	31.533	1.03897e-24	2.89732e-22	46.5053
ENSMUSG00000022895.16	Ets2	1.39122	6.4783	31.4608	1.11144e-24	3.01784e-22	46.431
ENSMUSG00000001627.12	Ifrd1	1.30985	6.88874	31.3728	1.20672e-24	3.19255e-22	46.3497
ENSMUSG00000060477.14	Irak2	1.12783	6.60269	31.3146	1.27443e-24	3.28739e-22	46.3
ENSMUSG00000020189.15	Osbpl8	0.858866	8.21116	31.2546	1.34834e-24	3.39321e-22	46.159
ENSMUSG00000017929.13	B4galt5	1.05179	7.16871	31.0649	1.61243e-24	3.9612e-22	46.0427
ENSMUSG00000021701.8	Plk2	1.10267	7.6056	30.8806	1.92026e-24	4.60773e-22	45.8415
ENSMUSG00000024413.14	Npc1	1.02044	7.67107	30.8172	2.03984e-24	4.78343e-22	45.7689
ENSMUSG00000027782.10	Kpna4	0.842487	8.77833	30.7401	2.19539e-24	5.03378e-22	45.6371
ENSMUSG00000042406.8	Atf4	0.911166	7.76375	30.2142	3.64248e-24	8.15191e-22	45.1862
ENSMUSG00000024423.6	Impact	1.40031	6.34238	30.1944	3.71331e-24	8.15191e-22	45.2344
ENSMUSG00000033105.12	Lss	1.55977	5.84897	29.8465	5.21539e-24	1.12109e-21	44.8844
ENSMUSG00000022351.14	Sqle	1.48276	6.42077	29.8157	5.37538e-24	1.1319e-21	44.8622
ENSMUSG00000026872.18	Zeb2	1.08541	7.94678	29.6669	6.22419e-24	1.25738e-21	44.6272
ENSMUSG00000020593.16	Lpin1	1.53185	5.60272	29.6541	6.30345e-24	1.25738e-21	44.6704
ENSMUSG00000026012.2	Cd28	1.62053	5.47548	29.6331	6.43523e-24	1.25738e-21	44.6335
ENSMUSG00000028341.9	Nr4a3	0.701253	8.98584	29.6294	6.45871e-24	1.25738e-21	44.5304
ENSMUSG00000045382.6	Cxcr4	0.955602	7.25283	29.4932	7.39194e-24	1.41241e-21	44.5011
ENSMUSG00000020097.14	Sgpl1	0.815491	7.9882	29.3099	8.87233e-24	1.66445e-21	44.2637
ENSMUSG00000021770.11	Samd8	1.08267	6.54068	28.7343	1.58474e-23	2.91988e-21	43.7712
ENSMUSG00000073902.5	Gm1966	-0.763581	8.72923	-28.5685	1.87678e-23	3.39731e-21	43.4579
ENSMUSG00000028613.15	Lrp8	1.03283	7.04937	28.5344	1.94331e-23	3.45708e-21	43.5335
ENSMUSG00000031596.15	Slc7a2	0.831029	7.64344	28.3809	2.27499e-23	3.9138e-21	43.3287
ENSMUSG00000052684.4	Jun	1.06264	6.60358	28.3805	2.27591e-23	3.9138e-21	43.4046
ENSMUSG00000034854.8	Mfsd12	1.15318	6.55018	28.2637	2.56708e-23	4.34216e-21	43.2784
ENSMUSG00000027435.8	Cd93	1.24549	7.22842	28.2132	2.70487e-23	4.50143e-21	43.1923
ENSMUSG00000040061.17	Plcb2	0.82298	7.67487	28.0437	3.22497e-23	5.28179e-21	42.97
ENSMUSG00000059743.12	Fdps	1.08789	6.92777	27.9876	3.41896e-23	5.51201e-21	42.9699
ENSMUSG00000022126.6	Acod1	1.15925	7.3486	27.9462	3.56982e-23	5.63141e-21	42.9262
ENSMUSG00000030530.15	Furin	0.756615	8.07028	27.9375	3.60218e-23	5.63141e-21	42.8315
ENSMUSG00000026675.12	Hsd17b7	1.66299	5.56208	27.8928	3.77439e-23	5.81256e-21	42.907
ENSMUSG00000058755.3	Osm	1.4038	6.19803	27.8194	4.07614e-23	6.13259e-21	42.8416
ENSMUSG00000041324.14	Inhba	1.54552	7.41886	27.8136	4.10107e-23	6.13259e-21	42.7945
ENSMUSG00000025993.10	Slc40a1	1.40145	5.30948	27.7409	4.42627e-23	6.52433e-21	42.7537
ENSMUSG00000055782.9	Abcd2	-1.30399	6.20873	-27.7265	4.4937e-23	6.53043e-21	42.7464
ENSMUSG00000028646.16	Rragc	1.00704	7.10214	27.595	5.16173e-23	7.39704e-21	42.5431
ENSMUSG00000035164.8	Zc3h12c	0.922614	7.64541	27.5609	5.3508e-23	7.56296e-21	42.4817
ENSMUSG00000023832.14	Acat2	1.36752	5.79795	27.5113	5.6391e-23	7.86274e-21	42.5195
ENSMUSG00000043953.12	Ccrl2	1.98619	4.45376	27.4168	6.23404e-23	8.57638e-21	41.9948
ENSMUSG00000024750.11	Zfand5	1.06137	7.69565	27.1653	8.15264e-23	1.10683e-20	42.037
ENSMUSG00000021190.14	Lgmn	0.947644	7.0624	27.1327	8.44275e-23	1.12797e-20	42.0505
ENSMUSG00000010095.13	Slc3a2	0.801946	7.74838	27.1235	8.527e-23	1.12797e-20	41.989
ENSMUSG00000018796.13	Acsl1	0.802221	7.64373	27.0211	9.51884e-23	1.24323e-20	41.8917
ENSMUSG00000007812.16	Zfp655	0.979611	6.5443	26.9429	1.03565e-22	1.33573e-20	41.8858
ENSMUSG00000034707.7	Gns	0.899137	7.65153	26.9283	1.05212e-22	1.34023e-20	41.7744
ENSMUSG00000045551.7	Fpr1	-1.63235	5.38599	-26.7743	1.24312e-22	1.5642e-20	41.6311
ENSMUSG00000005615.15	Pcyt1a	0.892889	7.74952	26.7582	1.26506e-22	1.57264e-20	41.5811
ENSMUSG00000004043.14	Stat5a	0.784615	7.4326	26.7035	1.34257e-22	1.64913e-20	41.5449
ENSMUSG00000032633.12	Flcn	1.41025	6.00424	26.6762	1.38308e-22	1.6789e-20	41.6218
ENSMUSG00000112023.1	Lilr4b	0.783031	9.29603	26.5959	1.50978e-22	1.81138e-20	41.3059
ENSMUSG00000027007.16	Itprid2	0.757665	7.30617	26.4808	1.7125e-22	2.03098e-20	41.3135
ENSMUSG00000015568.16	Lpl	-0.734316	10.2458	-26.4344	1.80204e-22	2.11289e-20	41.0612
ENSMUSG00000005413.8	Hmox1	1.44951	6.13772	25.8151	3.58551e-22	4.12411e-20	40.6385
ENSMUSG00000024087.4	Cyp1b1	-2.7494	3.634	-25.8122	3.5973e-22	4.12411e-20	39.7736
ENSMUSG00000038650.15	Rnh1	0.837988	7.64054	25.8012	3.64179e-22	4.12922e-20	40.5183
ENSMUSG00000037992.16	Rara	-1.33184	5.95921	-25.7758	3.74719e-22	4.20256e-20	40.6299
ENSMUSG00000015766.14	Eps8	0.745271	7.24462	25.7474	3.86896e-22	4.29247e-20	40.4812
ENSMUSG00000019790.17	Stxbp5	0.839401	7.23777	25.7349	3.92373e-22	4.30692e-20	40.4785
ENSMUSG00000007891.16	Ctsd	0.760639	10.1601	25.7155	4.01054e-22	4.35587e-20	40.2523
ENSMUSG00000053040.13	Aph1c	1.69049	4.59248	25.6985	4.08838e-22	4.36571e-20	40.3902
ENSMUSG00000004952.13	Rasa4	1.51329	4.89548	25.695	4.10422e-22	4.36571e-20	40.4788
ENSMUSG00000018846.8	Pank3	0.9447	7.4629	25.669	4.22641e-22	4.43774e-20	40.3853
ENSMUSG00000090213.1	Tmem189	0.927572	6.41584	25.6625	4.25796e-22	4.43774e-20	40.4729
ENSMUSG00000028238.6	Atp6v0d2	1.36966	5.85721	25.487	5.1941e-22	5.35422e-20	40.3045
ENSMUSG00000021575.16	Ahrr	-1.55624	4.9826	-25.4791	5.2411e-22	5.35422e-20	40.2492
ENSMUSG00000047798.15	Cd300lf	0.790053	7.44614	25.4209	5.60006e-22	5.66484e-20	40.0817
ENSMUSG00000066441.14	Rdh11	1.43132	5.27485	25.2691	6.65961e-22	6.67124e-20	40.0493
ENSMUSG00000022512.3	Cldn1	1.13685	6.92694	25.1803	7.37413e-22	7.31598e-20	39.8594
ENSMUSG00000020120.15	Plek	0.630386	9.13307	24.9906	9.17656e-22	9.0175e-20	39.4692
ENSMUSG00000098557.1	Kctd12	-0.733336	8.05002	-24.931	9.832e-22	9.57043e-20	39.4677
ENSMUSG00000022295.8	Atp6v1c1	0.947727	6.74866	24.8703	1.05497e-21	1.0173e-19	39.5247
ENSMUSG00000034247.9	Plekhm1	1.13291	6.65195	24.7881	1.16087e-21	1.10906e-19	39.4249
ENSMUSG00000044309.8	Apol7c	-0.795511	7.65039	-24.7354	1.23449e-21	1.16858e-19	39.2743
ENSMUSG00000027397.14	Slc20a1	0.85222	6.94177	24.611	1.42795e-21	1.33942e-19	39.2082
ENSMUSG00000041488.16	Stx3	1.02386	6.12356	24.4785	1.66871e-21	1.55114e-19	39.1081
ENSMUSG00000057137.9	Tmem140	1.30617	5.19222	24.4473	1.73133e-21	1.59499e-19	39.1043
ENSMUSG00000022346.15	Myc	-1.15069	6.29007	-24.4282	1.77086e-21	1.61697e-19	39.0654
ENSMUSG00000040152.8	Thbs1	0.709779	10.3412	24.3267	1.99672e-21	1.80721e-19	38.623
ENSMUSG00000058486.11	Wdr91	1.09824	5.77562	24.277	2.1181e-21	1.90039e-19	38.8925
ENSMUSG00000035969.15	Rusc2	1.81088	4.63475	24.2082	2.29865e-21	2.04461e-19	38.6975
ENSMUSG00000034593.16	Myo5a	0.588521	8.58034	24.1716	2.40098e-21	2.11738e-19	38.5169
ENSMUSG00000024095.15	Hnrnpll	0.616	8.03094	24.1291	2.52593e-21	2.20869e-19	38.5117
ENSMUSG00000033960.6	Jcad	0.904066	6.443	24.0706	2.70904e-21	2.3489e-19	38.594
ENSMUSG00000031266.7	Gla	1.50538	5.35344	24.0456	2.79125e-21	2.40001e-19	38.6267
ENSMUSG00000026180.8	Cxcr2	-0.95755	6.92067	-23.8321	3.60852e-21	3.07708e-19	38.2648
ENSMUSG00000057554.13	Lgals8	1.11798	5.98801	23.7698	3.891e-21	3.29076e-19	38.2729
ENSMUSG00000019302.16	Atp6v0a1	0.675089	7.96998	23.7186	4.14017e-21	3.47303e-19	38.0044
ENSMUSG00000035095.11	Fam167a	2.42288	3.28633	23.615	4.6954e-21	3.90703e-19	37.4463
ENSMUSG00000021939.8	Ctsb	0.686483	9.37169	23.5463	5.10579e-21	4.21452e-19	37.6999
ENSMUSG00000054263.12	Lifr	-1.40425	4.95273	-23.4855	5.49996e-21	4.50386e-19	37.9458
ENSMUSG00000038658.15	Ric1	0.604239	7.91089	23.4368	5.83754e-21	4.74265e-19	37.6688
ENSMUSG00000043017.9	Ptgir	1.12575	5.7555	23.3299	6.65711e-21	5.32638e-19	37.7236
ENSMUSG00000006517.5	Mvd	1.64031	5.22151	23.3296	6.65926e-21	5.32638e-19	37.7613
ENSMUSG00000056234.15	Ncoa4	0.699341	8.33723	23.3056	6.85914e-21	5.44405e-19	37.4653
ENSMUSG00000028249.15	Sdcbp	0.683918	8.60157	23.2749	7.12353e-21	5.61073e-19	37.4109
ENSMUSG00000037071.3	Scd1	0.884368	7.12015	23.2135	7.68549e-21	6.00749e-19	37.4632
ENSMUSG00000029816.10	Gpnmb	0.833642	8.35933	23.1834	7.97705e-21	6.18851e-19	37.3212
ENSMUSG00000015839.6	Nfe2l2	1.13207	7.22068	23.1282	8.54186e-21	6.57723e-19	37.3536
ENSMUSG00000030691.15	Fchsd2	0.830218	7.26026	23.1121	8.71418e-21	6.66021e-19	37.3103
ENSMUSG00000032238.17	Rora	1.37806	5.13279	22.9717	1.03786e-20	7.87403e-19	37.3181
ENSMUSG00000030096.8	Slc6a6	0.575511	8.73176	22.9103	1.12055e-20	8.4393e-19	36.936
ENSMUSG00000042444.10	Mindy2	0.745879	6.88827	22.882	1.16096e-20	8.68026e-19	37.0506
ENSMUSG00000027315.13	Spint1	-0.976086	6.08531	-22.794	1.29655e-20	9.62435e-19	37.0475
ENSMUSG00000014599.10	Csf1	0.890472	8.01803	22.7074	1.44592e-20	1.06565e-18	36.7405
ENSMUSG00000032788.15	Pdxk	1.10636	5.8432	22.6594	1.53617e-20	1.1194e-18	36.8861
ENSMUSG00000035373.2	Ccl7	2.36903	3.94001	22.6572	1.54056e-20	1.1194e-18	36.6026
ENSMUSG00000025408.15	Ddit3	1.53473	4.39967	22.509	1.85884e-20	1.34122e-18	36.6558
ENSMUSG00000021614.16	Vcan	-0.735293	7.34077	-22.4382	2.03415e-20	1.45753e-18	36.462
ENSMUSG00000021200.14	Asb2	-1.44646	5.291	-22.3888	2.16646e-20	1.54162e-18	36.5835
ENSMUSG00000000078.7	Klf6	0.673839	9.05251	22.3295	2.33718e-20	1.65171e-18	36.168
ENSMUSG00000016239.11	Lonrf3	1.38183	4.51449	22.3092	2.39889e-20	1.68379e-18	36.451
ENSMUSG00000025153.9	Fasn	0.735251	8.40509	22.2323	2.64746e-20	1.84571e-18	36.0816
ENSMUSG00000022500.15	Litaf	0.689664	8.32881	22.19	2.79561e-20	1.93591e-18	36.0333
ENSMUSG00000026024.14	Als2	0.966919	5.84792	22.1714	2.86343e-20	1.96966e-18	36.269
ENSMUSG00000029482.4	Aacs	1.18496	5.88841	22.1532	2.93139e-20	2.00305e-18	36.2403
ENSMUSG00000039318.12	Rab3gap2	0.774444	6.62475	22.1301	3.02004e-20	2.05005e-18	36.1327
ENSMUSG00000047881.14	Rell1	1.23745	4.82201	22.0715	3.25753e-20	2.19681e-18	36.1773
ENSMUSG00000026031.15	Cflar	0.620199	8.3528	22.0648	3.28589e-20	2.20155e-18	35.8646
ENSMUSG00000031444.16	F10	0.73946	7.79596	21.9682	3.72445e-20	2.47928e-18	35.7843
ENSMUSG00000066440.5	Zfyve26	0.774562	6.75203	21.9352	3.88748e-20	2.57122e-18	35.861
ENSMUSG00000046962.16	Zbtb21	1.13042	5.5132	21.9255	3.93688e-20	2.58731e-18	35.9849
ENSMUSG00000047407.17	Tgif1	1.13838	5.54888	21.8888	4.1294e-20	2.69666e-18	35.9378
ENSMUSG00000021114.9	Atp6v1d	0.810537	6.5578	21.852	4.33233e-20	2.79783e-18	35.7773
ENSMUSG00000038179.13	Slamf7	0.609618	7.94785	21.8509	4.33857e-20	2.79783e-18	35.616
ENSMUSG00000023809.10	Rps6ka2	1.30476	5.20954	21.8335	4.43866e-20	2.8446e-18	35.8673
ENSMUSG00000049470.13	Aff4	0.573841	7.83818	21.6996	5.28933e-20	3.36885e-18	35.4315
ENSMUSG00000036833.16	Pnpla7	0.718416	6.88958	21.6704	5.4963e-20	3.47919e-18	35.4797
ENSMUSG00000042688.16	Mapk6	0.707495	6.92404	21.6629	5.55057e-20	3.49212e-18	35.4803
ENSMUSG00000048897.15	Zfp710	-0.850228	6.44101	-21.6477	5.66281e-20	3.54114e-18	35.5032
ENSMUSG00000030283.7	St8sia1	-0.828576	6.08032	-21.6353	5.75569e-20	3.57754e-18	35.5374
ENSMUSG00000046207.14	Pik3r6	-0.850818	6.04572	-21.6178	5.89011e-20	3.63917e-18	35.5278
ENSMUSG00000029098.17	Acox3	0.633099	7.67146	21.5286	6.62584e-20	4.06937e-18	35.2052
ENSMUSG00000028278.14	Rragd	1.60243	4.57454	21.4849	7.02002e-20	4.28595e-18	35.3978
ENSMUSG00000036057.11	Ptpn23	0.806407	6.11718	21.4664	7.19498e-20	4.36693e-18	35.3124
ENSMUSG00000003518.13	Dusp3	0.897931	6.59323	21.3616	8.26947e-20	4.98973e-18	35.1043
ENSMUSG00000028494.12	Plin2	0.759261	7.50551	21.2276	9.88994e-20	5.93281e-18	34.8119
ENSMUSG00000020572.8	Nampt	0.586877	8.3483	21.1208	1.14137e-19	6.80731e-18	34.6034
ENSMUSG00000054000.5	Tusc1	1.76458	3.5759	21.1034	1.16832e-19	6.92798e-18	34.6564
ENSMUSG00000098188.1	Sowahc	0.89224	6.60132	21.04	1.27253e-19	7.50282e-18	34.678
ENSMUSG00000056529.7	Ptafr	0.934821	6.55211	21.0119	1.32177e-19	7.74888e-18	34.6411
ENSMUSG00000053641.9	Dennd4a	0.608859	8.49948	20.8447	1.65796e-19	9.6649e-18	34.218
ENSMUSG00000026980.15	Ly75	0.565592	8.32813	20.8327	1.68537e-19	9.76946e-18	34.2071
ENSMUSG00000023951.17	Vegfa	1.12902	5.52619	20.801	1.75972e-19	1.01434e-17	34.4882
ENSMUSG00000074141.13	Il4i1	-0.651814	7.64607	-20.787	1.79358e-19	1.02812e-17	34.2037
ENSMUSG00000024486.6	Hbegf	1.99452	4.53662	20.74	1.9125e-19	1.09023e-17	34.3289
ENSMUSG00000036636.10	Clcn7	0.755051	6.96809	20.6716	2.10011e-19	1.1906e-17	34.1126
ENSMUSG00000091971.3	Hspa1a	3.38597	2.62522	20.5662	2.42725e-19	1.36855e-17	33.4823
ENSMUSG00000022969.13	Il10rb	0.842401	5.96726	20.5222	2.57887e-19	1.44613e-17	34.0243
ENSMUSG00000020385.16	Clk4	0.721127	6.23365	20.3944	3.07741e-19	1.71636e-17	33.8212
ENSMUSG00000049323.8	Smcr8	0.664259	7.45258	20.3408	3.31496e-19	1.83891e-17	33.5936
ENSMUSG00000025949.16	Pikfyve	0.69763	7.29039	20.3324	3.35403e-19	1.85064e-17	33.5862
ENSMUSG00000022303.9	Dcstamp	0.801113	6.25572	20.3268	3.37997e-19	1.85503e-17	33.7196
ENSMUSG00000045374.18	Wdr81	0.857965	6.35013	20.3101	3.45931e-19	1.88852e-17	33.6838
ENSMUSG00000031441.15	Atp11a	0.602604	8.10845	20.2965	3.5255e-19	1.91453e-17	33.4659
ENSMUSG00000049723.14	Mmp12	0.898174	9.41679	20.2226	3.90832e-19	2.11131e-17	33.2627
ENSMUSG00000051367.8	Six1	-0.886795	5.67766	-20.1805	4.14501e-19	2.22751e-17	33.5992
ENSMUSG00000025017.10	Pik3ap1	0.599677	7.58168	20.1292	4.45416e-19	2.38124e-17	33.2743
ENSMUSG00000032440.13	Tgfbr2	0.855472	6.31325	19.9994	5.34611e-19	2.84336e-17	33.2663
ENSMUSG00000025283.15	Sat1	0.727158	7.87817	19.9817	5.48089e-19	2.90009e-17	33.0317
ENSMUSG00000034647.15	Ankrd12	0.941904	6.84414	19.9699	5.57328e-19	2.93393e-17	33.1174
ENSMUSG00000024521.8	Pmaip1	0.653011	7.84963	19.9627	5.63001e-19	2.94876e-17	33.0153
ENSMUSG00000024190.7	Dusp1	1.27137	5.65576	19.9239	5.9475e-19	3.09931e-17	33.2433
ENSMUSG00000017639.13	Rab11fip4	1.2772	4.25732	19.8913	6.22888e-19	3.22963e-17	33.2424
ENSMUSG00000072572.9	Slc39a2	2.54257	2.40277	19.8808	6.32204e-19	3.26154e-17	32.4616
ENSMUSG00000042997.13	Nhlrc3	0.852117	5.71419	19.8434	6.66679e-19	3.42228e-17	33.111
ENSMUSG00000036526.8	Card11	0.821991	6.23673	19.6344	8.9817e-19	4.58778e-17	32.7097
ENSMUSG00000044583.13	Tlr7	1.29536	4.71869	19.6233	9.12519e-19	4.63811e-17	32.8639
ENSMUSG00000020611.14	Gna13	0.55741	8.03165	19.6034	9.39034e-19	4.74949e-17	32.4787
ENSMUSG00000064289.15	Tank	0.681621	7.03505	19.4118	1.23753e-18	6.22871e-17	32.3188
ENSMUSG00000074582.10	Arfgef2	0.773443	6.88577	19.4055	1.24885e-18	6.25517e-17	32.2923
ENSMUSG00000052087.14	Rgs14	-1.17966	4.9461	-19.378	1.29954e-18	6.47759e-17	32.5065
ENSMUSG00000047843.16	Bri3	0.917013	5.65084	19.3654	1.32341e-18	6.56487e-17	32.4209
ENSMUSG00000029304.14	Spp1	0.814345	6.87493	19.3043	1.44617e-18	7.13949e-17	32.1615
ENSMUSG00000021306.11	Gpr137b	1.07798	5.6387	19.1569	1.79319e-18	8.79808e-17	32.1291
ENSMUSG00000020888.16	Dvl2	1.2201	4.64243	19.1546	1.79918e-18	8.79808e-17	32.1873
ENSMUSG00000037280.12	Galnt6	0.787386	6.11502	19.1314	1.86139e-18	9.05934e-17	32.0145
ENSMUSG00000049037.8	Clec4a1	-1.27785	4.56159	-19.0929	1.96941e-18	9.5401e-17	32.0958
ENSMUSG00000048534.7	Jaml	-0.926387	6.16253	-19.0194	2.19404e-18	1.05786e-16	31.8624
ENSMUSG00000018143.10	Mafk	0.924614	5.36259	18.9932	2.2804e-18	1.09438e-16	31.9265
ENSMUSG00000052102.15	Gnpda1	0.642486	6.74699	18.9288	2.50798e-18	1.19802e-16	31.6095
ENSMUSG00000020826.9	Nos2	2.03781	3.16083	18.888	2.66398e-18	1.26536e-16	31.4797
ENSMUSG00000031504.6	Rab20	1.81386	4.27921	18.8856	2.67347e-18	1.26536e-16	31.7273
ENSMUSG00000105504.4	Gbp5	-0.739822	7.40894	-18.8457	2.83633e-18	1.33631e-16	31.418
ENSMUSG00000097715.2	Gpr137b-ps	0.94192	5.66689	18.7416	3.31103e-18	1.55288e-16	31.4988
ENSMUSG00000020184.15	Mdm2	0.542741	7.94221	18.7159	3.44064e-18	1.60636e-16	31.1425
ENSMUSG00000026981.15	Il1rn	0.685822	7.88749	18.7032	3.50668e-18	1.62981e-16	31.1533
ENSMUSG00000026923.15	Notch1	-0.721264	7.60109	-18.6051	4.06114e-18	1.87905e-16	31.0067
ENSMUSG00000030142.10	Clec4e	1.07356	5.52037	18.5474	4.42868e-18	2.03996e-16	31.2473
ENSMUSG00000052459.13	Atp6v1a	0.540068	8.21248	18.5248	4.5816e-18	2.10102e-16	30.8354
ENSMUSG00000039316.14	Rftn1	0.609074	7.27839	18.3813	5.69041e-18	2.59795e-16	30.7175
ENSMUSG00000019818.15	Cd164	-0.544792	9.50273	-18.3774	5.7244e-18	2.60196e-16	30.4949
ENSMUSG00000018920.11	Cxcl16	0.739194	6.51963	18.3487	5.9789e-18	2.70571e-16	30.7853
ENSMUSG00000019256.17	Ahr	1.3522	5.58257	18.3267	6.18182e-18	2.78533e-16	30.9357
ENSMUSG00000090877.3	Hspa1b	2.89333	2.90099	18.3135	6.30787e-18	2.82977e-16	30.5392
ENSMUSG00000031442.21	Mcf2l	0.678272	6.27732	18.2856	6.58104e-18	2.93953e-16	30.6946
ENSMUSG00000029016.13	Clcn6	1.04243	4.90142	18.2525	6.92104e-18	3.07807e-16	30.838
ENSMUSG00000029401.8	Rilpl2	1.03212	5.59521	18.2487	6.96155e-18	3.0828e-16	30.7629
ENSMUSG00000026014.15	Raph1	0.833785	6.82048	18.2408	7.04581e-18	3.10678e-16	30.5374
ENSMUSG00000042507.15	Elmsan1	0.593893	7.04657	18.2073	7.41545e-18	3.25586e-16	30.4626
ENSMUSG00000007038.5	Neu1	0.849376	5.83217	18.1645	7.91754e-18	3.46158e-16	30.5997
ENSMUSG00000003032.8	Klf4	1.08171	5.37617	18.1483	8.11576e-18	3.53327e-16	30.6438
ENSMUSG00000024197.10	Plin3	0.687519	6.32894	18.1256	8.40367e-18	3.62821e-16	30.4411
ENSMUSG00000032300.7	1700017B05Rik	0.859629	5.97102	18.1255	8.40417e-18	3.62821e-16	30.5309
ENSMUSG00000046675.7	Tmem251	1.21693	4.43462	18.0884	8.89745e-18	3.82516e-16	30.5977
ENSMUSG00000056429.4	Tgoln1	0.556517	8.30196	18.0361	9.64165e-18	4.12791e-16	30.0695
ENSMUSG00000021062.15	Rab15	2.79585	2.53378	18.0246	9.81468e-18	4.18462e-16	30.0398
ENSMUSG00000028121.8	Bcar3	0.855453	6.03883	17.991	1.03367e-17	4.38905e-16	30.2542
ENSMUSG00000047250.13	Ptgs1	-0.604461	7.85556	-17.9677	1.07149e-17	4.53099e-16	29.9808
ENSMUSG00000045362.8	Tnfrsf26	0.917998	5.33874	17.9301	1.13566e-17	4.78276e-16	30.3015
ENSMUSG00000028874.14	Fgr	-0.741901	6.0585	-17.9118	1.16826e-17	4.90004e-16	30.1439
ENSMUSG00000031485.15	Plpbp	0.628321	6.28071	17.8608	1.26441e-17	5.28187e-16	30.0367
ENSMUSG00000034216.12	Vps18	0.871204	6.24101	17.8295	1.32739e-17	5.52151e-16	30.0008
ENSMUSG00000058099.16	Nfam1	-0.609133	7.43252	-17.827	1.33248e-17	5.52151e-16	29.7954
ENSMUSG00000000282.12	Mnt	0.937762	5.85547	17.8213	1.34428e-17	5.5481e-16	30.0722
ENSMUSG00000052270.7	Fpr2	-0.746159	6.54258	-17.7907	1.40997e-17	5.79602e-16	29.9086
ENSMUSG00000058427.10	Cxcl2	2.11227	3.44003	17.7503	1.50144e-17	6.14757e-16	29.8395
ENSMUSG00000052056.14	Zfp217	-0.589352	7.62528	-17.7322	1.54459e-17	6.29924e-16	29.6504
ENSMUSG00000027465.13	Tbc1d20	0.670036	6.96267	17.6842	1.66487e-17	6.76302e-16	29.6569
ENSMUSG00000031453.16	Rasa3	0.616948	7.12036	17.6697	1.70309e-17	6.89118e-16	29.5796
ENSMUSG00000020859.16	Spag9	0.441169	8.31249	17.6425	1.77744e-17	7.15686e-16	29.439
ENSMUSG00000026426.10	Arl8a	0.725096	6.52363	17.6406	1.78263e-17	7.15686e-16	29.6394
ENSMUSG00000029175.17	Slc35f6	0.950821	5.46234	17.5829	1.95164e-17	7.80504e-16	29.7241
ENSMUSG00000056952.13	Tatdn2	0.754992	6.74389	17.5549	2.03951e-17	8.12497e-16	29.4964
ENSMUSG00000020668.10	Kif3c	1.42463	4.08097	17.5336	2.10917e-17	8.35953e-16	29.7319
ENSMUSG00000072596.4	Ear2	-0.752584	6.15521	-17.532	2.11459e-17	8.35953e-16	29.5323
ENSMUSG00000026812.16	Tsc1	0.673116	6.19537	17.498	2.231e-17	8.78605e-16	29.4737
ENSMUSG00000040435.12	Ppp1r15a	0.879742	5.66751	17.4663	2.34555e-17	9.20206e-16	29.5197
ENSMUSG00000005514.14	Por	0.650099	6.5039	17.447	2.41829e-17	9.4515e-16	29.3314
ENSMUSG00000025137.15	Pcyt2	1.02271	5.29038	17.4337	2.4698e-17	9.61636e-16	29.5154
ENSMUSG00000025203.6	Scd2	0.599396	9.37357	17.4084	2.57076e-17	9.97186e-16	28.9626
ENSMUSG00000019943.10	Atp2b1	0.520035	8.13763	17.3681	2.74068e-17	1.05911e-15	29.0129
ENSMUSG00000039910.10	Cited2	-0.948542	6.73481	-17.3538	2.80379e-17	1.07946e-15	29.1923
ENSMUSG00000027313.3	Chac1	2.17376	2.49669	17.3142	2.986e-17	1.14533e-15	28.8847
ENSMUSG00000032561.15	Acpp	-0.833118	5.73197	-17.2992	3.05809e-17	1.16864e-15	29.2433
ENSMUSG00000040253.15	Gbp7	-0.5291	7.912	-17.2676	3.21654e-17	1.22466e-15	28.8593
ENSMUSG00000024743.16	Syt7	0.743302	6.07566	17.2608	3.25171e-17	1.2335e-15	29.1282
ENSMUSG00000050395.8	Tnfsf15	1.56018	3.55716	17.258	3.26604e-17	1.2344e-15	29.2247
ENSMUSG00000046079.16	Lrrc8d	0.564096	6.69255	17.2226	3.45604e-17	1.30144e-15	28.9358
ENSMUSG00000046157.13	Tmem229b	-0.580677	6.47601	-17.1653	3.78846e-17	1.42143e-15	28.886
ENSMUSG00000039783.15	Kmo	-0.661826	6.48705	-17.1597	3.82286e-17	1.42914e-15	28.8873
ENSMUSG00000020078.16	Vps26a	0.569825	7.11338	17.1334	3.98756e-17	1.48533e-15	28.7349
ENSMUSG00000028680.14	Plk3	1.28166	5.13429	17.1284	4.01945e-17	1.49182e-15	29.058
ENSMUSG00000026317.7	Cln8	0.959114	5.14036	17.1255	4.03841e-17	1.49349e-15	29.0286
ENSMUSG00000037697.19	Ddhd1	0.670572	8.52544	17.0533	4.53593e-17	1.67149e-15	28.4346
ENSMUSG00000001750.16	Tcirg1	0.543938	7.63022	16.9682	5.2046e-17	1.91107e-15	28.4002
ENSMUSG00000031387.14	Renbp	0.910094	5.98072	16.9398	5.44971e-17	1.99397e-15	28.6132
ENSMUSG00000030256.11	Bhlhe41	2.17473	3.20734	16.8903	5.90625e-17	2.15338e-15	28.4365
ENSMUSG00000048371.8	Pdp2	0.934714	5.34787	16.8744	6.0611e-17	2.19655e-15	28.5936
ENSMUSG00000022462.7	Slc38a2	0.574731	7.62278	16.8737	6.06724e-17	2.19655e-15	28.2456
ENSMUSG00000058454.15	Dhcr7	0.98622	4.83469	16.8626	6.17815e-17	2.22889e-15	28.6427
ENSMUSG00000017737.2	Mmp9	-0.677552	6.2623	-16.841	6.39915e-17	2.30057e-15	28.3813
ENSMUSG00000051314.11	Ffar2	-0.861176	5.50326	-16.8254	6.56366e-17	2.35152e-15	28.5015
ENSMUSG00000041836.10	Ptpre	0.600853	7.26482	16.8082	6.75059e-17	2.41012e-15	28.181
ENSMUSG00000033487.14	Fndc3a	0.527171	7.87085	16.7961	6.88587e-17	2.44329e-15	28.0898
ENSMUSG00000096054.3	Syne1	0.475412	8.79308	16.7956	6.89086e-17	2.44329e-15	28.0006
ENSMUSG00000038780.14	Smurf1	0.605996	6.7807	16.7128	7.89127e-17	2.78843e-15	28.1
ENSMUSG00000034993.7	Vat1	0.616593	7.25365	16.6623	8.57347e-17	3.01915e-15	27.9429
ENSMUSG00000045312.12	Lhfpl2	1.20516	4.5871	16.647	8.79165e-17	3.0823e-15	28.3092
ENSMUSG00000022102.13	Dok2	-0.868017	5.97241	-16.6455	8.81254e-17	3.0823e-15	28.126
ENSMUSG00000060012.9	Kif13b	0.734748	6.33305	16.6215	9.16734e-17	3.19265e-15	28.0032
ENSMUSG00000037731.5	Themis2	-0.750725	6.29749	-16.6201	9.18993e-17	3.19265e-15	28.03
ENSMUSG00000021819.11	Zswim8	0.493643	6.79877	16.6039	9.43746e-17	3.26764e-15	27.8933
ENSMUSG00000000386.16	Mx1	-0.66821	6.81706	-16.5971	9.5445e-17	3.29365e-15	27.9208
ENSMUSG00000020823.16	Sec14l1	0.782683	5.94687	16.5859	9.72221e-17	3.34379e-15	27.9915
ENSMUSG00000005949.9	Ctns	0.943434	5.35682	16.5813	9.79663e-17	3.35819e-15	28.087
ENSMUSG00000028917.14	Plekhm2	0.54312	6.72714	16.5788	9.83654e-17	3.36071e-15	27.878
ENSMUSG00000079445.3	B3gnt7	-1.49536	3.77957	-16.566	1.00458e-16	3.42088e-15	28.1725
ENSMUSG00000033400.14	Agl	0.723281	6.84407	16.4758	1.16645e-16	3.95902e-15	27.6685
ENSMUSG00000078763.2	Slfn1	-0.949334	5.94272	-16.4148	1.2908e-16	4.36672e-15	27.7757
ENSMUSG00000034652.12	Cd300a	0.686926	6.60105	16.4083	1.30469e-16	4.38688e-15	27.5985
ENSMUSG00000013089.15	Etv5	-1.14407	4.48036	-16.4081	1.30527e-16	4.38688e-15	27.9281
ENSMUSG00000034926.3	Dhcr24	0.703327	6.88331	16.3877	1.3504e-16	4.51862e-15	27.5166
ENSMUSG00000020422.14	Tns3	0.579381	6.71259	16.3864	1.35322e-16	4.51862e-15	27.511
ENSMUSG00000032883.15	Acsl3	1.02899	4.34327	16.3815	1.36442e-16	4.54133e-15	27.885
ENSMUSG00000031530.6	Dusp4	0.678443	6.11843	16.3724	1.38509e-16	4.59528e-15	27.6544
ENSMUSG00000025178.9	Pi4k2a	0.624833	6.30546	16.3599	1.41435e-16	4.67731e-15	27.5906
ENSMUSG00000039782.15	Cpeb2	0.721448	6.46468	16.3391	1.4644e-16	4.82736e-15	27.5254
ENSMUSG00000038375.15	Trp53inp2	0.641267	5.95869	16.3219	1.50708e-16	4.94308e-15	27.5629
ENSMUSG00000027351.14	Spred1	-0.726184	6.70817	-16.3211	1.50908e-16	4.94308e-15	27.5358
ENSMUSG00000017677.11	Wsb1	0.537192	6.85895	16.3184	1.51584e-16	4.94949e-15	27.4205
ENSMUSG00000021451.16	Sema4d	0.430483	8.33526	16.2503	1.69891e-16	5.52975e-15	27.1099
ENSMUSG00000037944.8	Ccr7	0.399946	9.35855	16.2388	1.73181e-16	5.61914e-15	27.0141
ENSMUSG00000027952.16	Pmvk	0.919996	4.94716	16.2306	1.75587e-16	5.67935e-15	27.5755
ENSMUSG00000026958.13	Dpp7	1.25754	5.19052	16.2247	1.77349e-16	5.71841e-15	27.5397
ENSMUSG00000056204.8	Pgpep1	0.799735	4.92995	16.1748	1.92874e-16	6.1996e-15	27.4716
ENSMUSG00000062082.16	Cd200r4	0.617926	6.31993	16.151	2.00761e-16	6.43309e-15	27.2004
ENSMUSG00000006024.13	Napa	0.552271	6.479	16.1421	2.03785e-16	6.50977e-15	27.1787
ENSMUSG00000020484.19	Xbp1	-0.462743	7.93287	-16.1206	2.11305e-16	6.7279e-15	26.9371
ENSMUSG00000032462.14	Pik3cb	0.64878	6.23472	16.1189	2.11918e-16	6.7279e-15	27.184
ENSMUSG00000037458.15	Azin1	0.494049	7.57979	16.106	2.16596e-16	6.85532e-15	26.9409
ENSMUSG00000041390.18	Mdfic	0.583698	6.29663	16.0981	2.19477e-16	6.92528e-15	27.1366
ENSMUSG00000038037.5	Socs1	-0.942335	6.56982	-16.0609	2.33755e-16	7.35332e-15	27.0236
ENSMUSG00000024789.13	Jak2	-0.379144	10.2465	-16.0563	2.35552e-16	7.37484e-15	26.6399
ENSMUSG00000073678.4	Pgap1	0.825567	5.1228	16.0555	2.35869e-16	7.37484e-15	27.1804
ENSMUSG00000090675.2	Olfr111	1.555	3.35262	16.0517	2.37429e-16	7.40117e-15	27.272
ENSMUSG00000021115.15	Vrk1	-0.465005	7.22675	-15.9948	2.61477e-16	8.12627e-15	26.7892
ENSMUSG00000001930.17	Vwf	0.753211	5.56052	15.887	3.14137e-16	9.72111e-15	26.9109
ENSMUSG00000020573.17	Pik3cg	-0.526405	7.85656	-15.885	3.15226e-16	9.72111e-15	26.5504
ENSMUSG00000070544.6	Top1	0.484435	7.95552	15.8842	3.1562e-16	9.72111e-15	26.5186
ENSMUSG00000034157.12	Cipc	1.06224	5.13043	15.8609	3.28449e-16	1.00861e-14	26.9064
ENSMUSG00000026600.12	Soat1	0.502505	8.36333	15.8096	3.58604e-16	1.09794e-14	26.3481
ENSMUSG00000025139.14	Tollip	0.515248	6.66626	15.7973	3.66239e-16	1.118e-14	26.5423
ENSMUSG00000036528.16	Ppfibp2	0.839116	5.34821	15.7657	3.86687e-16	1.17694e-14	26.7201
ENSMUSG00000030148.15	Clec4a2	-0.815583	5.57287	-15.7567	3.92675e-16	1.19165e-14	26.6574
ENSMUSG00000031770.16	Herpud1	0.634455	6.19884	15.7505	3.9688e-16	1.20088e-14	26.538
ENSMUSG00000006932.17	Ctnnb1	0.450628	8.10245	15.743	4.02072e-16	1.21304e-14	26.254
ENSMUSG00000021003.10	Galc	0.804192	5.62139	15.7317	4.09917e-16	1.2331e-14	26.6398
ENSMUSG00000032323.13	Cyp11a1	0.610167	6.44557	15.71	4.25538e-16	1.27637e-14	26.4237
ENSMUSG00000027346.15	Gpcpd1	0.48891	7.29461	15.672	4.54334e-16	1.35879e-14	26.2193
ENSMUSG00000029553.10	Tfec	-0.620578	6.20935	-15.6516	4.70646e-16	1.4035e-14	26.4101
ENSMUSG00000024661.7	Fth1	0.543445	10.1453	15.649	4.72744e-16	1.4057e-14	25.9262
ENSMUSG00000063564.13	Col23a1	1.66437	2.94386	15.628	4.90284e-16	1.45366e-14	26.5299
ENSMUSG00000046006.6	Gapt	-0.827497	5.4401	-15.6147	5.01633e-16	1.48305e-14	26.4624
ENSMUSG00000022124.15	Fbxl3	0.564935	6.58638	15.5813	5.31597e-16	1.56372e-14	26.1822
ENSMUSG00000028385.14	Snx30	0.908126	5.72195	15.5809	5.31948e-16	1.56372e-14	26.316
ENSMUSG00000038615.17	Nfe2l1	0.439939	7.73644	15.5685	5.43529e-16	1.59322e-14	25.9915
ENSMUSG00000001768.16	Rin2	-0.742084	5.66569	-15.5641	5.47614e-16	1.60065e-14	26.3283
ENSMUSG00000051506.17	Wdfy4	-0.397129	8.68165	-15.4966	6.15843e-16	1.79499e-14	25.7603
ENSMUSG00000021880.7	Rnase6	-0.787729	5.4715	-15.4871	6.26057e-16	1.81962e-14	26.1637
ENSMUSG00000021831.9	Ero1l	0.426923	8.17796	15.4855	6.27828e-16	1.81964e-14	25.805
ENSMUSG00000029291.11	Rufy3	0.641345	5.8025	15.4271	6.95242e-16	2.00939e-14	26.0316
ENSMUSG00000030741.15	Spns1	0.868459	4.85589	15.4241	6.98898e-16	2.01431e-14	26.193
ENSMUSG00000039976.4	Tbc1d16	0.620509	5.55847	15.377	7.58817e-16	2.18091e-14	25.9585
ENSMUSG00000025351.14	Cd63	0.467818	7.54486	15.3474	7.99341e-16	2.291e-14	25.6266
ENSMUSG00000020919.11	Stat5b	0.441344	7.18275	15.3366	8.14568e-16	2.32818e-14	25.6405
ENSMUSG00000032860.5	P2ry2	1.56901	3.11265	15.3249	8.31533e-16	2.3701e-14	25.9774
ENSMUSG00000049866.12	Arl4c	0.462861	7.65624	15.3041	8.62502e-16	2.4516e-14	25.5426
ENSMUSG00000040522.5	Tlr8	-0.995319	4.58904	-15.2699	9.15952e-16	2.59637e-14	25.9552
ENSMUSG00000048621.3	Gm6377	1.83461	3.14432	15.2653	9.23402e-16	2.61032e-14	25.8461
ENSMUSG00000058163.14	Gm5431	-0.904625	4.83158	-15.2634	9.26535e-16	2.61202e-14	25.933
ENSMUSG00000047554.14	Tmem41b	0.771534	5.61649	15.2599	9.32289e-16	2.62108e-14	25.7842
ENSMUSG00000035273.14	Hpse	0.623949	6.02437	15.2544	9.41391e-16	2.63948e-14	25.6632
ENSMUSG00000026672.11	Optn	0.937624	4.7097	15.249	9.50369e-16	2.65743e-14	25.9129
ENSMUSG00000098112.8	Bin2	-0.509771	6.95691	-15.2152	1.00871e-15	2.81293e-14	25.4665
ENSMUSG00000036564.17	Ndrg4	1.39818	4.01452	15.2131	1.01252e-15	2.81596e-14	25.8979
ENSMUSG00000034271.16	Jdp2	0.987094	4.54789	15.1955	1.04444e-15	2.89692e-14	25.8283
ENSMUSG00000085795.8	Zfp703	-0.693369	5.52836	-15.1856	1.06295e-15	2.94036e-14	25.6738
ENSMUSG00000040297.12	Suco	0.615051	6.99665	15.1722	1.08843e-15	2.99338e-14	25.4007
ENSMUSG00000023022.14	Lima1	0.535831	6.81192	15.1718	1.08914e-15	2.99338e-14	25.4277
ENSMUSG00000036473.16	Tbc1d24	0.677755	5.1907	15.171	1.09082e-15	2.99338e-14	25.6854
ENSMUSG00000044786.6	Zfp36	0.473719	7.114	15.1557	1.12071e-15	3.06724e-14	25.3283
ENSMUSG00000010307.7	Tmem86a	1.03164	3.88672	15.0957	1.24648e-15	3.40244e-14	25.6858
ENSMUSG00000045980.13	Tmem104	0.760897	5.1425	15.0854	1.26953e-15	3.44741e-14	25.5486
ENSMUSG00000047648.13	Fbxo30	0.856113	5.82492	15.0854	1.26964e-15	3.44741e-14	25.4426
ENSMUSG00000021728.8	Emb	-0.537086	7.48647	-15.0679	1.30984e-15	3.54724e-14	25.115
ENSMUSG00000034595.17	Ppp1r18	-0.508467	7.13107	-15.0527	1.34568e-15	3.63474e-14	25.1452
ENSMUSG00000018927.3	Ccl6	0.476109	10.417	15.0441	1.36641e-15	3.68111e-14	24.8256
ENSMUSG00000041935.10	AW549877	0.547074	6.88593	15.0381	1.38122e-15	3.7113e-14	25.1631
ENSMUSG00000030560.17	Ctsc	-0.384604	9.15951	-15.0264	1.41022e-15	3.77939e-14	24.8741
ENSMUSG00000071714.7	Csf2rb2	0.355744	9.62104	14.9959	1.48914e-15	3.98056e-14	24.7861
ENSMUSG00000022125.7	Cln5	0.54997	6.88728	14.9505	1.61512e-15	4.30614e-14	24.9829
ENSMUSG00000020817.16	Rabep1	0.480528	6.83569	14.914	1.72441e-15	4.58569e-14	24.9261
ENSMUSG00000043157.8	Arl11	0.906943	5.11744	14.9099	1.73697e-15	4.60721e-14	25.2211
ENSMUSG00000008730.17	Hipk1	-0.376525	8.78385	-14.8448	1.9528e-15	5.1664e-14	24.5789
ENSMUSG00000026104.14	Stat1	-0.449773	9.62555	-14.8369	1.98064e-15	5.22666e-14	24.4955
ENSMUSG00000009633.3	G0s2	1.8104	3.3782	14.805	2.09767e-15	5.52137e-14	25.163
ENSMUSG00000042622.14	Maff	1.5124	3.71716	14.7943	2.13876e-15	5.6152e-14	25.1481
ENSMUSG00000029413.14	Naaa	-0.42437	7.51409	-14.7866	2.16869e-15	5.6732e-14	24.5847
ENSMUSG00000031402.12	Mpp1	0.511648	6.34632	14.7858	2.17185e-15	5.6732e-14	24.7868
ENSMUSG00000000440.12	Pparg	0.894903	5.2561	14.781	2.19053e-15	5.70755e-14	24.978
ENSMUSG00000042628.8	Zfyve1	0.593715	5.7167	14.7536	2.30211e-15	5.97307e-14	24.836
ENSMUSG00000032122.15	Slc37a2	0.643888	5.94009	14.7531	2.30401e-15	5.97307e-14	24.7837
ENSMUSG00000031007.2	Atp6ap2	0.510595	7.56601	14.7425	2.34859e-15	6.07336e-14	24.5148
ENSMUSG00000014547.10	Wdfy2	-0.435879	8.09759	-14.7244	2.42676e-15	6.25064e-14	24.4124
ENSMUSG00000055148.7	Klf2	-1.12538	4.62737	-14.7239	2.42926e-15	6.25064e-14	24.9825
ENSMUSG00000040584.8	Abcb1a	1.08378	3.99439	14.7209	2.44241e-15	6.26885e-14	25.0247
ENSMUSG00000079227.10	Ccr5	-0.56051	7.11363	-14.7194	2.44896e-15	6.27008e-14	24.5264
ENSMUSG00000022797.16	Tfrc	-0.426977	8.49785	-14.7033	2.52151e-15	6.43984e-14	24.3359
ENSMUSG00000058135.12	Gstm1	0.896933	4.86931	14.7012	2.53094e-15	6.44795e-14	24.919
ENSMUSG00000028381.8	Ugcg	0.531379	7.05459	14.6755	2.65177e-15	6.73914e-14	24.4765
ENSMUSG00000054008.9	Ndst1	0.494946	6.45565	14.6736	2.6613e-15	6.74677e-14	24.548
ENSMUSG00000019210.10	Atp6v1e1	0.529228	6.79354	14.6661	2.69777e-15	6.82245e-14	24.4894
ENSMUSG00000073386.5	9830107B12Rik	-1.28937	3.36472	-14.654	2.75783e-15	6.95729e-14	24.8799
ENSMUSG00000023927.15	Satb1	0.471567	7.14647	14.6519	2.7682e-15	6.96641e-14	24.4149
ENSMUSG00000074519.11	Zfp971	-0.677907	5.49938	-14.6339	2.86016e-15	7.18032e-14	24.6968
ENSMUSG00000017631.19	Abr	0.436901	8.10713	14.631	2.87555e-15	7.20143e-14	24.2254
ENSMUSG00000024104.11	Washc2	0.365306	8.18897	14.6207	2.92964e-15	7.31914e-14	24.2255
ENSMUSG00000051510.13	Mafg	0.570178	6.73818	14.6174	2.9475e-15	7.34597e-14	24.4033
ENSMUSG00000002885.14	Adgre5	0.525704	6.94727	14.6064	3.00694e-15	7.47604e-14	24.3345
ENSMUSG00000034709.8	Ppp1r21	-0.540817	6.30615	-14.5789	3.16198e-15	7.84262e-14	24.4165
ENSMUSG00000026482.13	Rgl1	0.6034	6.19927	14.5697	3.21536e-15	7.95588e-14	24.4325
ENSMUSG00000020190.13	Mknk2	0.444845	7.73474	14.5658	3.23861e-15	7.99424e-14	24.1618
ENSMUSG00000054499.9	Dedd2	1.00043	4.25466	14.5439	3.37072e-15	8.30049e-14	24.6711
ENSMUSG00000022765.10	Snap29	0.493353	6.85506	14.5042	3.62482e-15	8.88917e-14	24.1734
ENSMUSG00000032715.9	Trib3	1.64062	3.42581	14.5039	3.627e-15	8.88917e-14	24.5902
ENSMUSG00000026437.11	Cdk18	0.840145	5.23936	14.4786	3.79884e-15	9.28827e-14	24.4387
ENSMUSG00000043885.14	Slc36a4	0.655874	5.67601	14.4637	3.90445e-15	9.5239e-14	24.3001
ENSMUSG00000025498.15	Irf7	-0.635002	5.89675	-14.4603	3.92875e-15	9.56057e-14	24.2703
ENSMUSG00000030161.8	Gabarapl1	0.603232	6.14422	14.4563	3.95732e-15	9.60745e-14	24.2187
ENSMUSG00000039062.15	Anpep	0.440319	7.43964	14.4523	3.9871e-15	9.65703e-14	23.9833
ENSMUSG00000030589.15	Rasgrp4	-0.621802	5.71425	-14.4237	4.20236e-15	1.01546e-13	24.2196
ENSMUSG00000053101.3	Gpr141	-0.544847	6.69481	-14.4197	4.23333e-15	1.02055e-13	24.0577
ENSMUSG00000018736.14	Ndel1	0.558805	6.20752	14.407	4.33328e-15	1.04221e-13	24.1214
ENSMUSG00000022533.14	Atp13a3	0.394882	8.45325	14.3758	4.58955e-15	1.10128e-13	23.7352
ENSMUSG00000062593.17	Gm49339	0.422814	9.80108	14.3598	4.7274e-15	1.13172e-13	23.5914
ENSMUSG00000005802.12	Slc30a4	-0.430166	8.81564	-14.3479	4.83279e-15	1.15428e-13	23.6445
ENSMUSG00000020818.16	Mfsd11	0.741135	5.31648	14.3356	4.94347e-15	1.17798e-13	24.1291
ENSMUSG00000037573.5	Tob1	0.778971	5.73425	14.3162	5.1244e-15	1.21828e-13	24.0009
ENSMUSG00000040711.8	Sh3pxd2b	0.400831	7.76413	14.2921	5.35814e-15	1.27093e-13	23.6456
ENSMUSG00000034341.17	Wbp2	0.591823	6.42276	14.2626	5.65887e-15	1.33918e-13	23.8009
ENSMUSG00000038116.16	Phf20	0.583101	6.18251	14.256	5.72882e-15	1.34989e-13	23.8227
ENSMUSG00000043421.8	Hilpda	1.85113	2.9637	14.2559	5.73029e-15	1.34989e-13	24.0654
ENSMUSG00000079470.8	Utp14b	0.674799	5.54745	14.2197	6.12827e-15	1.44035e-13	23.8883
ENSMUSG00000044340.7	Phlpp1	0.663886	5.2776	14.178	6.62305e-15	1.5531e-13	23.8557
ENSMUSG00000072812.4	Ahnak2	2.19393	2.04887	14.1592	6.85982e-15	1.60498e-13	23.8185
ENSMUSG00000004814.10	Ccl24	-0.502635	8.35957	-14.1172	7.41968e-15	1.73204e-13	23.2322
ENSMUSG00000034612.7	Chst11	0.535608	6.78515	14.0768	8.00213e-15	1.86379e-13	23.3945
ENSMUSG00000036698.11	Ago2	0.364373	8.72304	14.0678	8.13866e-15	1.89132e-13	23.1219
ENSMUSG00000034714.9	Ttyh2	0.94497	4.10018	14.0491	8.42848e-15	1.95427e-13	23.7584
ENSMUSG00000029478.16	Ncor2	-0.420294	7.56757	-14.035	8.65557e-15	2.00243e-13	23.1671
ENSMUSG00000020715.9	Ern1	0.471433	6.67675	14.0217	8.87461e-15	2.04851e-13	23.305
ENSMUSG00000004267.16	Eno2	1.62095	2.57257	14.0092	9.0857e-15	2.08805e-13	23.5578
ENSMUSG00000021365.15	Nedd9	-0.533638	6.94552	-14.0091	9.08642e-15	2.08805e-13	23.2442
ENSMUSG00000075602.10	Ly6a	-0.444048	7.6965	-13.997	9.29665e-15	2.13162e-13	23.076
ENSMUSG00000007659.18	Bcl2l1	0.55177	6.34852	13.9509	1.01398e-14	2.31979e-13	23.2169
ENSMUSG00000030745.9	Il21r	-0.505154	6.88135	-13.9395	1.03602e-14	2.36497e-13	23.087
ENSMUSG00000026353.9	Ubxn4	0.395034	7.19755	13.914	1.08713e-14	2.47617e-13	22.9952
ENSMUSG00000028599.10	Tnfrsf1b	0.457096	8.06499	13.8987	1.11914e-14	2.54346e-13	22.8454
ENSMUSG00000050578.10	Mmp13	1.79005	3.00215	13.889	1.13979e-14	2.5847e-13	23.4361
ENSMUSG00000005054.7	Cstb	0.568007	7.03827	13.8835	1.1516e-14	2.6019e-13	22.9675
ENSMUSG00000041308.6	Sntb2	0.674031	5.69523	13.8832	1.15242e-14	2.6019e-13	23.2166
ENSMUSG00000089901.1	Gm8113	-0.656576	5.87412	-13.8792	1.16108e-14	2.61573e-13	23.1126
ENSMUSG00000000441.17	Raf1	0.485521	6.81399	13.8464	1.23561e-14	2.77757e-13	22.9194
ENSMUSG00000022558.16	Mroh1	0.52679	6.26481	13.8418	1.24653e-14	2.79602e-13	23.0211
ENSMUSG00000020893.17	Per1	0.83463	5.48493	13.8284	1.27851e-14	2.86154e-13	23.1893
ENSMUSG00000024781.16	Lipa	0.453505	7.71323	13.8009	1.34708e-14	3.00848e-13	22.7017
ENSMUSG00000021733.11	Slc4a7	-0.515655	7.43924	-13.7799	1.40214e-14	3.12469e-13	22.6993
ENSMUSG00000033004.16	Mycbp2	-0.350232	8.96217	-13.7735	1.41919e-14	3.15585e-13	22.5293
ENSMUSG00000051969.7	Tlr11	-1.19038	3.25829	-13.7714	1.42503e-14	3.16204e-13	23.2768
ENSMUSG00000040560.10	Wdr7	0.588465	6.42058	13.7528	1.47633e-14	3.26883e-13	22.8304
ENSMUSG00000039208.15	Metrnl	0.69012	5.5515	13.7504	1.48296e-14	3.27648e-13	22.9887
ENSMUSG00000041328.16	Pcf11	0.378761	7.35523	13.7426	1.50521e-14	3.31854e-13	22.6385
ENSMUSG00000021754.17	Map3k1	0.457438	7.84668	13.7306	1.54028e-14	3.38861e-13	22.5596
ENSMUSG00000013160.7	Atp6v0d1	0.410456	7.13119	13.7281	1.54744e-14	3.39713e-13	22.6485
ENSMUSG00000022463.8	Srebf2	0.393988	7.84977	13.7225	1.56427e-14	3.42677e-13	22.53
ENSMUSG00000074063.10	Osgin1	1.20003	4.15426	13.7082	1.60753e-14	3.51408e-13	23.1259
ENSMUSG00000032178.14	Ilf3	0.498298	6.43763	13.7	1.63296e-14	3.56214e-13	22.7112
ENSMUSG00000030105.8	Arl8b	0.379264	8.01794	13.681	1.69318e-14	3.6857e-13	22.4322
ENSMUSG00000031349.4	Nsdhl	1.02638	4.93576	13.652	1.79019e-14	3.88868e-13	22.9118
ENSMUSG00000050335.17	Lgals3	0.399838	9.82714	13.6442	1.81706e-14	3.93876e-13	22.2081
ENSMUSG00000022246.14	Rai14	0.44637	7.11446	13.6323	1.85883e-14	4.02084e-13	22.46
ENSMUSG00000075122.5	Cd80	0.423694	7.66903	13.6061	1.95491e-14	4.21983e-13	22.3457
ENSMUSG00000024235.11	Map3k8	0.644531	5.73695	13.5907	2.01364e-14	4.33752e-13	22.6567
ENSMUSG00000057531.14	Dtnbp1	0.734506	5.43063	13.5703	2.09437e-14	4.50201e-13	22.6443
ENSMUSG00000038384.16	Setd1b	-0.496597	6.59248	-13.563	2.12392e-14	4.55605e-13	22.3996
ENSMUSG00000074345.4	Tnfaip8l3	-1.41155	2.9627	-13.5326	2.25192e-14	4.8206e-13	22.79
ENSMUSG00000074785.5	Plxnc1	0.378708	8.09544	13.5308	2.25972e-14	4.82728e-13	22.1337
ENSMUSG00000041025.15	Iffo2	0.693562	5.48689	13.5042	2.37907e-14	5.07175e-13	22.5429
ENSMUSG00000032508.8	Myd88	-0.491978	6.14134	-13.4916	2.43776e-14	5.18615e-13	22.3595
ENSMUSG00000024063.13	Lbh	-0.74933	4.70326	-13.4676	2.55328e-14	5.42074e-13	22.5994
ENSMUSG00000022507.6	1810013L24Rik	0.43684	7.19537	13.4495	2.64431e-14	5.60246e-13	22.0909
ENSMUSG00000050708.16	Ftl1	0.376098	11.2948	13.4387	2.70053e-14	5.70985e-13	21.712
ENSMUSG00000024665.8	Fads2	0.63289	5.81752	13.4375	2.70671e-14	5.71121e-13	22.3046
ENSMUSG00000035891.16	Cerk	0.547648	6.264	13.4108	2.85053e-14	6.0024e-13	22.1478
ENSMUSG00000068739.13	Sars	0.451139	6.84228	13.4022	2.899e-14	6.09203e-13	22.051
ENSMUSG00000016496.7	Cd274	0.485015	9.22028	13.3994	2.91438e-14	6.1119e-13	21.7682
ENSMUSG00000043832.13	Clec4a3	-0.697995	5.44119	-13.3931	2.95058e-14	6.17527e-13	22.2556
ENSMUSG00000022389.15	Tef	0.667681	4.78279	13.3811	3.01991e-14	6.30757e-13	22.3703
ENSMUSG00000043079.17	Synpo	-1.85816	2.99772	-13.3691	3.09127e-14	6.44358e-13	22.4591
ENSMUSG00000031506.11	Ptpn7	-0.523992	6.60434	-13.3634	3.12576e-14	6.50234e-13	21.9987
ENSMUSG00000042870.15	Tom1	0.674891	5.15599	13.3622	3.13345e-14	6.50522e-13	22.2803
ENSMUSG00000021948.17	Prkcd	-0.335698	9.40152	-13.355	3.17758e-14	6.58358e-13	21.667
ENSMUSG00000024150.12	Mcfd2	0.657131	5.72361	13.341	3.26556e-14	6.75231e-13	22.1455
ENSMUSG00000024121.13	Atp6v0c	0.438444	8.47747	13.2892	3.61241e-14	7.45457e-13	21.6191
ENSMUSG00000044986.10	Tst	1.69718	2.52222	13.2681	3.76475e-14	7.75343e-13	22.2093
ENSMUSG00000020275.9	Rel	0.390654	9.24782	13.267	3.77317e-14	7.7553e-13	21.516
ENSMUSG00000070942.8	Il1rl2	-0.667809	6.09732	-13.2308	4.05051e-14	8.30879e-13	21.8476
ENSMUSG00000041153.9	Osgin2	0.726169	5.56143	13.2124	4.19878e-14	8.59584e-13	21.966
ENSMUSG00000056399.2	Prss34	0.379201	8.35409	13.1809	4.46681e-14	9.12645e-13	21.4146
ENSMUSG00000030144.4	Clec4d	0.748381	5.09554	13.1748	4.52115e-14	9.21922e-13	21.9674
ENSMUSG00000038894.7	Irs2	0.60763	6.09111	13.1572	4.68032e-14	9.52495e-13	21.7151
ENSMUSG00000028300.14	C9orf72	0.652	5.81557	13.148	4.76553e-14	9.67928e-13	21.7527
ENSMUSG00000039473.8	Ubn1	0.444965	7.16492	13.1433	4.81035e-14	9.74153e-13	21.4728
ENSMUSG00000117310.2	Ptp4a1	0.389412	7.75283	13.1428	4.81506e-14	9.74153e-13	21.3999
ENSMUSG00000034917.8	Tjp3	0.913942	3.80234	13.1304	4.9341e-14	9.96282e-13	22.0273
ENSMUSG00000050022.16	Amz1	1.03454	4.10915	13.118	5.056e-14	1.0189e-12	21.9636
ENSMUSG00000091512.5	Lamtor3	0.516315	5.82598	13.0994	5.24576e-14	1.05508e-12	21.6244
ENSMUSG00000039753.16	Fbxl5	0.413728	7.15507	13.0932	5.30996e-14	1.06592e-12	21.3896
ENSMUSG00000024383.9	Map3k2	0.429851	6.87857	13.0825	5.42312e-14	1.08652e-12	21.3947
ENSMUSG00000025190.13	Got1	0.579923	5.91019	13.0766	5.48713e-14	1.09654e-12	21.6052
ENSMUSG00000040511.14	Pvr	0.832473	4.80267	13.0759	5.49438e-14	1.09654e-12	21.8158
ENSMUSG00000030103.11	Bhlhe40	0.443274	9.24448	13.0637	5.6292e-14	1.12128e-12	21.1079
ENSMUSG00000036499.9	Eea1	0.465914	7.38151	13.0601	5.6696e-14	1.12715e-12	21.2866
ENSMUSG00000026749.11	Nek6	0.376636	7.50102	13.0506	5.77709e-14	1.14631e-12	21.2428
ENSMUSG00000040209.12	Zfp704	0.56185	5.99884	13.0422	5.87371e-14	1.16324e-12	21.4784
ENSMUSG00000019726.12	Lyst	0.383865	9.04246	13.0252	6.07538e-14	1.20088e-12	21.0224
ENSMUSG00000029470.15	P2rx4	0.499448	6.10601	13.0056	6.31514e-14	1.24588e-12	21.404
ENSMUSG00000030137.8	Tuba8	-0.748239	5.21607	-12.997	6.425e-14	1.26514e-12	21.5685
ENSMUSG00000050144.13	Slc25a44	0.717195	5.34967	12.9814	6.62704e-14	1.30243e-12	21.5092
ENSMUSG00000035385.5	Ccl2	1.49598	5.51162	12.976	6.69827e-14	1.31185e-12	21.5428
ENSMUSG00000036390.8	Gadd45a	1.06543	4.43668	12.9758	6.70039e-14	1.31185e-12	21.6894
ENSMUSG00000039497.8	Dse	-0.521915	6.17519	-12.9367	7.24339e-14	1.41421e-12	21.2633
ENSMUSG00000059013.12	Sh2d3c	0.648534	5.40706	12.9362	7.25059e-14	1.41421e-12	21.3604
ENSMUSG00000033793.12	Atp6v1h	0.526865	6.21877	12.9115	7.61691e-14	1.48194e-12	21.1857
ENSMUSG00000017802.14	Retreg3	0.492002	6.13706	12.9108	7.62659e-14	1.48194e-12	21.1818
ENSMUSG00000040596.15	Pogk	0.594864	5.71486	12.9095	7.64717e-14	1.48315e-12	21.2783
ENSMUSG00000079293.11	Clec7a	0.388447	9.57897	12.904	7.73118e-14	1.49663e-12	20.7336
ENSMUSG00000027200.17	Sema6d	-0.986119	5.05388	-12.877	8.15996e-14	1.57668e-12	21.4089
ENSMUSG00000010067.13	Rassf1	0.673634	5.44842	12.8485	8.63834e-14	1.66599e-12	21.2122
ENSMUSG00000039361.11	Picalm	-0.33569	9.02281	-12.8314	8.93829e-14	1.72062e-12	20.6464
ENSMUSG00000025232.8	Hexa	0.419413	7.21386	12.8258	9.0397e-14	1.7369e-12	20.829
ENSMUSG00000001865.2	Cpa3	0.445594	7.37827	12.7892	9.7279e-14	1.86385e-12	20.7348
ENSMUSG00000040263.16	Klhdc4	0.496819	6.21605	12.7888	9.73651e-14	1.86385e-12	20.9299
ENSMUSG00000037902.18	Sirpa	0.356612	8.79648	12.7859	9.79388e-14	1.87136e-12	20.5611
ENSMUSG00000041707.8	Tmem273	0.881312	4.42375	12.7783	9.94373e-14	1.89648e-12	21.2415
ENSMUSG00000082292.3	Gm12250	-0.574808	6.19479	-12.7496	1.05351e-13	2.00556e-12	20.8583
ENSMUSG00000027340.15	Slc23a2	0.432437	6.86002	12.7464	1.06037e-13	2.0149e-12	20.7043
ENSMUSG00000014602.15	Kif1a	0.808204	4.21142	12.7114	1.13776e-13	2.15799e-12	21.1385
ENSMUSG00000062604.11	Srpk2	0.550936	6.06379	12.6752	1.22415e-13	2.31757e-12	20.7161
ENSMUSG00000051335.6	Gfod1	0.539252	5.82511	12.6723	1.23115e-13	2.32656e-12	20.7433
ENSMUSG00000021282.17	Eif5	0.335247	8.53088	12.6531	1.28e-13	2.41445e-12	20.3115
ENSMUSG00000023830.14	Igf2r	0.632093	5.86099	12.6457	1.29922e-13	2.44624e-12	20.7279
ENSMUSG00000046245.13	Pilra	-0.555854	5.80653	-12.6306	1.3397e-13	2.51785e-12	20.7484
ENSMUSG00000022139.17	Mbnl2	0.414967	7.14462	12.5917	1.44952e-13	2.71931e-12	20.3594
ENSMUSG00000035725.13	Prkx	0.468014	6.51768	12.5469	1.58795e-13	2.97358e-12	20.3763
ENSMUSG00000030894.5	Tpp1	0.450595	6.91344	12.501	1.74341e-13	3.25879e-12	20.2152
ENSMUSG00000022157.8	Mcpt8	0.410907	7.81253	12.4489	1.93941e-13	3.61517e-12	19.9742
ENSMUSG00000006599.13	Gtf2h1	0.522073	6.41393	12.4485	1.94108e-13	3.61517e-12	20.202
ENSMUSG00000040616.3	Tmem51	0.840327	4.27599	12.4287	2.02131e-13	3.75782e-12	20.5435
ENSMUSG00000004567.16	Mcoln1	0.686839	4.84606	12.4169	2.07067e-13	3.84266e-12	20.4461
ENSMUSG00000009292.18	Trpm2	0.588435	5.6702	12.4015	2.13728e-13	3.95813e-12	20.2212
ENSMUSG00000002458.13	Rgs19	-0.458631	6.29792	-12.4007	2.14057e-13	3.95813e-12	20.1093
ENSMUSG00000046139.8	Patl1	0.454748	6.54192	12.3802	2.2328e-13	4.12129e-12	20.0118
ENSMUSG00000036097.8	Slf2	0.51179	6.67674	12.3736	2.26333e-13	4.17018e-12	19.9593
ENSMUSG00000038708.10	Golga4	0.388168	7.18751	12.3389	2.4307e-13	4.47058e-12	19.8168
ENSMUSG00000024621.16	Csf1r	-0.447699	7.58484	-12.3265	2.49353e-13	4.57799e-12	19.7328
ENSMUSG00000071068.7	Treml2	-0.410518	7.45826	-12.3246	2.50293e-13	4.58708e-12	19.7647
ENSMUSG00000008035.12	Mid1ip1	0.667628	5.00647	12.2993	2.63716e-13	4.82452e-12	20.1655
ENSMUSG00000024785.7	Rcl1	-0.62927	4.92126	-12.2683	2.81156e-13	5.13446e-12	20.1497
ENSMUSG00000069874.7	Irgm2	-0.56826	7.05025	-12.2418	2.96999e-13	5.4142e-12	19.6121
ENSMUSG00000028878.11	Fam76a	0.535032	5.74484	12.2388	2.9885e-13	5.42327e-12	19.8612
ENSMUSG00000025085.16	Ablim1	0.442532	6.57588	12.2381	2.99289e-13	5.42327e-12	19.7143
ENSMUSG00000036362.2	P2ry13	-1.07449	3.53448	-12.2378	2.99437e-13	5.42327e-12	20.2606
ENSMUSG00000036820.12	Amdhd2	0.811496	4.27515	12.2376	2.99599e-13	5.42327e-12	20.1692
ENSMUSG00000027882.18	Stxbp3	0.392878	6.99241	12.2325	3.02742e-13	5.46694e-12	19.6314
ENSMUSG00000022270.16	Retreg1	0.497093	6.39439	12.232	3.03071e-13	5.46694e-12	19.7353
ENSMUSG00000037972.7	Snn	0.428571	6.30166	12.2146	3.142e-13	5.65778e-12	19.7309
ENSMUSG00000004296.14	Il12b	1.81015	2.44913	12.2023	3.22337e-13	5.7942e-12	20.1257
ENSMUSG00000048787.13	Dcun1d3	0.737261	5.16475	12.1952	3.27111e-13	5.86978e-12	19.968
ENSMUSG00000001128.7	Cfp	-0.356832	7.72386	-12.1757	3.40606e-13	6.10134e-12	19.3894
ENSMUSG00000023030.16	Slc11a2	0.628953	5.17372	12.1585	3.53017e-13	6.3127e-12	19.8496
ENSMUSG00000036875.15	Dna2	-0.528171	5.89285	-12.1469	3.61639e-13	6.45569e-12	19.6431
ENSMUSG00000031960.14	Aars	0.405305	7.52622	12.1333	3.72017e-13	6.62948e-12	19.3379
ENSMUSG00000021990.16	Spata13	-0.593937	6.24799	-12.1322	3.72857e-13	6.63299e-12	19.6041
ENSMUSG00000069892.9	9930111J21Rik2	-0.371364	7.45806	-12.1158	3.85839e-13	6.85213e-12	19.311
ENSMUSG00000036553.16	Sh3tc1	0.60552	5.53892	12.1022	3.96956e-13	7.03745e-12	19.5686
ENSMUSG00000030536.10	Iqgap1	0.273159	10.6162	12.0936	4.04097e-13	7.15175e-12	18.9802
ENSMUSG00000059923.13	Grb2	0.352613	7.87595	12.0603	4.33213e-13	7.65392e-12	19.141
ENSMUSG00000039853.18	Trim14	-0.711086	4.81438	-12.0572	4.36022e-13	7.69038e-12	19.711
ENSMUSG00000026510.10	Trp53bp2	0.575412	5.35065	12.0563	4.36817e-13	7.69126e-12	19.603
ENSMUSG00000041720.14	Pi4ka	0.319341	7.88303	12.0536	4.39297e-13	7.72175e-12	19.1206
ENSMUSG00000020689.4	Itgb3	0.359871	7.52742	12.0503	4.42344e-13	7.76208e-12	19.1706
ENSMUSG00000021822.3	Plau	0.470243	6.39206	12.0333	4.58393e-13	8.03005e-12	19.2879
ENSMUSG00000015243.4	Abca1	-1.13536	4.44148	-12.029	4.62586e-13	8.08976e-12	19.7619
ENSMUSG00000000531.5	Grasp	1.0906	4.04066	12.0201	4.71284e-13	8.22793e-12	19.7791
ENSMUSG00000087141.1	Plcxd2	0.768938	4.79367	12.0106	4.80745e-13	8.37894e-12	19.5986
ENSMUSG00000024535.16	Snx24	1.40592	3.22995	12.0053	4.86094e-13	8.45787e-12	19.7892
ENSMUSG00000056124.5	B4galt6	-0.49098	5.90902	-12.0015	4.90023e-13	8.51188e-12	19.3485
ENSMUSG00000066026.14	Dhrs3	0.527141	5.84061	11.9984	4.93178e-13	8.55229e-12	19.3447
ENSMUSG00000053436.15	Mapk14	-0.4332	6.90634	-11.9957	4.95999e-13	8.58677e-12	19.1568
ENSMUSG00000020198.8	Ap3d1	0.353305	7.50246	11.9912	5.00692e-13	8.6535e-12	19.0319
ENSMUSG00000032254.10	Kif23	-0.545291	5.97429	-11.9766	5.16277e-13	8.90793e-12	19.2538
ENSMUSG00000066152.11	Slc31a2	0.488149	6.36857	11.9525	5.43095e-13	9.35501e-12	19.129
ENSMUSG00000008318.10	Relt	-0.542666	6.04454	-11.9472	5.4919e-13	9.44424e-12	19.1974
ENSMUSG00000062901.3	Klhl24	0.416398	6.93372	11.9408	5.56595e-13	9.55566e-12	19.0061
ENSMUSG00000032127.9	Vps11	0.478642	6.08481	11.9368	5.6138e-13	9.62179e-12	19.1691
ENSMUSG00000031924.4	Cyb5b	0.37448	7.65882	11.9321	5.66962e-13	9.70136e-12	18.8823
ENSMUSG00000020638.8	Cmpk2	-0.88103	5.15705	-11.9263	5.73862e-13	9.80317e-12	19.4009
ENSMUSG00000022636.13	Alcam	0.49581	5.9769	11.8986	6.08401e-13	1.0376e-11	19.1159
ENSMUSG00000044667.12	Plppr4	0.746202	4.26513	11.8973	6.10097e-13	1.03878e-11	19.449
ENSMUSG00000093938.2	Evi2b	-0.417632	6.85968	-11.8721	6.43397e-13	1.09367e-11	18.8889
ENSMUSG00000027405.16	Nop56	-0.385878	6.98725	-11.8694	6.47119e-13	1.09819e-11	18.8438
ENSMUSG00000039270.9	Megf9	-0.540524	5.79867	-11.8679	6.49133e-13	1.0998e-11	19.0708
ENSMUSG00000027878.11	Notch2	-0.306625	9.07585	-11.8365	6.93697e-13	1.17337e-11	18.5405
ENSMUSG00000030774.13	Pak1	-0.611451	5.06583	-11.8313	7.01382e-13	1.18443e-11	19.1752
ENSMUSG00000038633.5	Degs1	0.358314	7.35939	11.8271	7.07671e-13	1.1931e-11	18.6943
ENSMUSG00000033039.10	Micall1	0.429131	6.14956	11.8094	7.34711e-13	1.23666e-11	18.8807
ENSMUSG00000044252.18	Osbpl1a	0.597393	4.93869	11.7958	7.56202e-13	1.27076e-11	19.1156
ENSMUSG00000026581.14	Sell	-0.442996	7.33117	-11.791	7.6384e-13	1.28151e-11	18.6157
ENSMUSG00000044103.4	Il1f9	0.648946	5.25098	11.7895	7.66375e-13	1.28368e-11	19.0386
ENSMUSG00000029186.12	Pi4k2b	0.604888	5.50702	11.7819	7.78724e-13	1.30225e-11	18.9999
ENSMUSG00000036667.14	Tcaf1	-0.555386	5.87799	-11.7692	8.00063e-13	1.33577e-11	18.8776
ENSMUSG00000031765.8	Mt1	0.586354	5.96955	11.745	8.42319e-13	1.40405e-11	18.7661
ENSMUSG00000029787.10	Avl9	0.400691	6.65512	11.7377	8.55545e-13	1.42379e-11	18.6278
ENSMUSG00000023074.11	Mospd1	0.809929	4.07667	11.7361	8.58486e-13	1.42639e-11	19.1412
ENSMUSG00000036534.6	Slc38a7	0.870941	4.59364	11.7233	8.82205e-13	1.46344e-11	19.0378
ENSMUSG00000044456.16	Rin3	-0.373559	7.34587	-11.7124	9.02893e-13	1.49535e-11	18.453
ENSMUSG00000029471.13	Camkk2	-0.39583	6.5062	-11.7047	9.17836e-13	1.51766e-11	18.5711
ENSMUSG00000031627.9	Irf2	-0.403637	7.03422	-11.6869	9.53355e-13	1.57387e-11	18.4494
ENSMUSG00000020009.13	Ifngr1	-0.457369	6.82782	-11.6858	9.55618e-13	1.57509e-11	18.4965
ENSMUSG00000030474.9	Siglece	-0.682637	5.29726	-11.6783	9.70992e-13	1.59788e-11	18.8636
ENSMUSG00000041915.9	Ammecr1l	0.446333	6.28257	11.671	9.86362e-13	1.62059e-11	18.5399
ENSMUSG00000000275.16	Trim25	0.371782	7.81393	11.6671	9.94469e-13	1.63131e-11	18.3125
ENSMUSG00000028076.12	Cd1d1	-0.55079	5.60153	-11.666	9.96966e-13	1.63281e-11	18.7038
ENSMUSG00000078922.9	Tgtp1	-0.591987	8.55291	-11.662	1.00536e-12	1.64394e-11	18.2041
ENSMUSG00000010755.17	Cars	0.510631	5.78663	11.6594	1.01096e-12	1.65049e-11	18.6291
ENSMUSG00000020092.9	Pald1	-0.687048	4.44359	-11.6519	1.02744e-12	1.67474e-11	18.8144
ENSMUSG00000049624.14	Slc17a5	0.647333	5.11955	11.65	1.03153e-12	1.67876e-11	18.7378
ENSMUSG00000039105.6	Atp6v1g1	0.407232	6.88851	11.6491	1.03344e-12	1.67923e-11	18.3901
ENSMUSG00000027808.8	Serp1	-0.332481	8.33314	-11.6391	1.05581e-12	1.71286e-11	18.1737
ENSMUSG00000028420.13	Tmem38b	0.869688	4.26963	11.6273	1.0828e-12	1.7539e-11	18.8898
ENSMUSG00000018171.9	Vmp1	0.378868	7.72834	11.6164	1.10843e-12	1.7926e-11	18.1842
ENSMUSG00000027615.14	Hps3	-0.493591	6.0467	-11.6146	1.11285e-12	1.79693e-11	18.4932
ENSMUSG00000020901.13	Pik3r5	0.335915	7.96693	11.6094	1.12524e-12	1.8141e-11	18.1493
ENSMUSG00000041096.13	Tspyl2	0.689276	4.73152	11.6024	1.14231e-12	1.83874e-11	18.7405
ENSMUSG00000031659.13	Adcy7	-0.338772	7.37782	-11.596	1.15812e-12	1.86129e-11	18.1801
ENSMUSG00000015882.18	Lcorl	0.695668	5.36943	11.5725	1.21804e-12	1.95159e-11	18.5255
ENSMUSG00000020077.14	Srgn	0.328548	9.03821	11.5725	1.21809e-12	1.95159e-11	17.9685
ENSMUSG00000005125.13	Ndrg1	0.458135	6.41842	11.5601	1.25089e-12	2.00103e-11	18.2863
ENSMUSG00000078185.3	Chml	-0.566525	5.30382	-11.5347	1.32096e-12	2.10986e-11	18.4749
ENSMUSG00000013698.12	Pea15a	0.401133	6.35645	11.5288	1.33808e-12	2.1339e-11	18.2319
ENSMUSG00000027291.15	Vps39	0.379234	6.637	11.5221	1.35741e-12	2.16138e-11	18.1593
ENSMUSG00000038393.14	Txnip	-0.640977	7.95309	-11.5207	1.36143e-12	2.16444e-11	17.982
ENSMUSG00000043099.4	Hic1	-1.20865	3.79849	-11.513	1.38417e-12	2.19721e-11	18.7315
ENSMUSG00000061244.14	Exoc5	0.376868	7.18853	11.5057	1.40619e-12	2.22874e-11	18.0264
ENSMUSG00000000278.10	Scpep1	0.445021	7.02973	11.4987	1.42768e-12	2.25932e-11	18.0455
ENSMUSG00000007817.15	Zmiz1	0.324945	8.28834	11.475	1.50263e-12	2.3743e-11	17.8094
ENSMUSG00000048440.16	Cyp4f16	-0.752011	5.15662	-11.4616	1.54665e-12	2.44011e-11	18.3416
ENSMUSG00000024691.13	Fam111a	-0.457303	7.05288	-11.4523	1.57799e-12	2.48575e-11	17.9274
ENSMUSG00000073643.11	Wdfy1	0.713485	5.30888	11.4442	1.60606e-12	2.52611e-11	18.2908
ENSMUSG00000029772.17	Ahcyl2	0.367989	7.48119	11.4429	1.61037e-12	2.52904e-11	17.8571
ENSMUSG00000031328.16	Flna	-0.265213	10.448	-11.4415	1.61548e-12	2.5332e-11	17.5704
ENSMUSG00000003644.17	Rps6ka1	-0.411585	7.09808	-11.4391	1.62391e-12	2.54257e-11	17.8887
ENSMUSG00000024349.10	Tmem173	-0.49657	6.81988	-11.3985	1.77296e-12	2.77174e-11	17.8712
ENSMUSG00000019122.8	Ccl9	0.404524	8.14059	11.3937	1.79151e-12	2.79648e-11	17.6601
ENSMUSG00000034165.16	Ccnd3	-0.39029	6.87926	-11.3925	1.79648e-12	2.80002e-11	17.8276
ENSMUSG00000019505.7	Ubb	0.283471	9.72536	11.389	1.81e-12	2.81683e-11	17.4988
ENSMUSG00000030123.15	Plxnd1	0.289651	9.26224	11.3787	1.85082e-12	2.87199e-11	17.5152
ENSMUSG00000032578.7	Cish	-0.352805	8.02867	-11.3787	1.85101e-12	2.87199e-11	17.6421
ENSMUSG00000045763.8	Basp1	0.313763	8.31328	11.3683	1.89309e-12	2.93133e-11	17.595
ENSMUSG00000034152.6	Exoc3	-0.441749	6.07462	-11.3679	1.89494e-12	2.93133e-11	17.9289
ENSMUSG00000030168.13	Adipor2	-0.335129	7.96357	-11.3669	1.89884e-12	2.93297e-11	17.6102
ENSMUSG00000027365.14	Trpm7	0.319408	7.56938	11.3553	1.94773e-12	3.00398e-11	17.6317
ENSMUSG00000022350.7	Washc5	0.365758	7.08817	11.3514	1.96418e-12	3.02483e-11	17.7001
ENSMUSG00000054321.7	Taf4b	0.776567	4.24003	11.3476	1.98059e-12	3.04556e-11	18.2847
ENSMUSG00000020142.12	Slc1a4	0.681417	4.75535	11.3425	2.00239e-12	3.07208e-11	18.1682
ENSMUSG00000000184.12	Ccnd2	-0.288542	9.83689	-11.3422	2.00379e-12	3.07208e-11	17.3947
ENSMUSG00000063779.6	Chil4	-0.967427	4.18603	-11.3356	2.03265e-12	3.1117e-11	18.2615
ENSMUSG00000061778.10	Mospd2	0.5533	5.73462	11.3242	2.08407e-12	3.1857e-11	17.9066
ENSMUSG00000001751.9	Naglu	0.772478	4.40542	11.311	2.14447e-12	3.27318e-11	18.1637
ENSMUSG00000064065.15	Ipcef1	-0.655283	4.94321	-11.2987	2.20291e-12	3.3574e-11	18.01
ENSMUSG00000026526.14	Fh1	-0.467413	6.3505	-11.288	2.25524e-12	3.43209e-11	17.6973
ENSMUSG00000034792.8	Gna15	-0.554317	5.35278	-11.2787	2.3014e-12	3.49718e-11	17.8499
ENSMUSG00000021250.13	Fos	1.33031	3.40781	11.2687	2.35233e-12	3.56931e-11	18.2263
ENSMUSG00000090946.3	Ccdc71l	0.427376	6.77964	11.2312	2.55323e-12	3.86847e-11	17.4939
ENSMUSG00000036469.16	2022-03-01	-0.5346	5.85396	-11.2199	2.61697e-12	3.95923e-11	17.6511
ENSMUSG00000020250.10	Txnrd1	0.301165	7.97223	11.1838	2.83297e-12	4.27974e-11	17.2004
ENSMUSG00000028064.17	Sema4a	-0.312799	8.10345	-11.1746	2.89034e-12	4.3582e-11	17.1663
ENSMUSG00000033943.15	Mga	0.335371	8.07272	11.1741	2.89336e-12	4.3582e-11	17.1657
ENSMUSG00000047414.6	Flrt2	-0.56502	5.14355	-11.1728	2.90191e-12	4.36471e-11	17.7069
ENSMUSG00000073700.3	Klhl21	0.696372	4.74942	11.1474	3.0683e-12	4.60826e-11	17.7177
ENSMUSG00000033717.6	Adra2a	-0.990857	4.11456	-11.1327	3.16941e-12	4.75319e-11	17.8491
ENSMUSG00000026107.11	Nabp1	0.273035	8.85648	11.1221	3.24405e-12	4.85807e-11	16.9626
ENSMUSG00000032525.15	Nktr	0.339925	7.85309	11.1165	3.28466e-12	4.91176e-11	17.0765
ENSMUSG00000048852.13	Gm12185	-0.713978	5.51076	-11.1129	3.31037e-12	4.94304e-11	17.4865
ENSMUSG00000025044.16	Msr1	-0.64416	4.88793	-11.1077	3.34869e-12	4.99303e-11	17.6208
ENSMUSG00000045411.16	2410002F23Rik	0.340375	7.13639	11.094	3.4515e-12	5.1389e-11	17.1175
ENSMUSG00000027544.16	Nfatc2	-0.518163	5.85964	-11.0732	3.61351e-12	5.37237e-11	17.3141
ENSMUSG00000029265.4	Dr1	-0.430776	6.89272	-11.0587	3.73132e-12	5.53953e-11	17.0961
ENSMUSG00000028954.11	Nub1	0.300128	7.76752	11.0538	3.77238e-12	5.59244e-11	16.9429
ENSMUSG00000026748.13	Plxdc2	-0.391077	6.70167	-11.0485	3.81646e-12	5.64968e-11	17.0985
ENSMUSG00000018909.15	Arrb1	-0.298368	7.78678	-11.0446	3.84966e-12	5.69066e-11	16.9072
ENSMUSG00000024483.19	Ankhd1	0.325425	7.52964	11.0419	3.87297e-12	5.71692e-11	16.9329
ENSMUSG00000026833.18	Olfm1	-0.522957	6.35266	-11.0326	3.95342e-12	5.82734e-11	17.0927
ENSMUSG00000034377.10	Tulp4	0.423265	6.61116	11.0251	4.01947e-12	5.91625e-11	17.0528
ENSMUSG00000024986.12	Hhex	-0.782246	4.88958	-11.0052	4.20016e-12	6.1734e-11	17.4197
ENSMUSG00000035399.12	Oser1	0.589783	5.62918	10.9945	4.30158e-12	6.31347e-11	17.2066
ENSMUSG00000056501.3	Cebpb	0.622021	5.68601	10.969	4.55153e-12	6.67083e-11	17.1201
ENSMUSG00000021591.8	Glrx	-0.403531	7.30148	-10.9673	4.56922e-12	6.68726e-11	16.7907
ENSMUSG00000019961.17	Tmpo	-0.316177	7.71948	-10.9614	4.62934e-12	6.76566e-11	16.7359
ENSMUSG00000018008.8	Cyth4	-0.332846	7.37237	-10.9596	4.6486e-12	6.7842e-11	16.7531
ENSMUSG00000031652.11	N4bp1	-0.300426	8.03745	-10.945	4.80184e-12	6.9961e-11	16.6764
ENSMUSG00000078920.3	Ifi47	-0.519653	7.19784	-10.9444	4.80736e-12	6.9961e-11	16.7967
ENSMUSG00000029426.8	Scarb2	0.30842	7.30156	10.9258	5.01082e-12	7.28192e-11	16.7061
ENSMUSG00000029310.13	Nudt9	0.501309	5.42603	10.9251	5.01948e-12	7.28425e-11	17.1108
ENSMUSG00000029919.5	Hpgds	0.939697	3.74023	10.8836	5.50532e-12	7.97808e-11	17.3323
ENSMUSG00000033417.16	Cacul1	0.409152	6.69856	10.8809	5.53864e-12	8.0151e-11	16.7048
ENSMUSG00000036391.16	Sec24a	0.410003	6.66228	10.8798	5.55248e-12	8.02388e-11	16.7124
ENSMUSG00000036948.17	Map11	-0.682588	5.37152	-10.8643	5.74783e-12	8.29456e-11	16.9778
ENSMUSG00000040613.14	Apobec1	0.610815	5.18277	10.8622	5.7752e-12	8.31902e-11	17.0096
ENSMUSG00000022848.8	Slc49a4	0.589844	4.91848	10.8617	5.7809e-12	8.31902e-11	17.0855
ENSMUSG00000028270.12	Gbp2	-0.41958	9.1473	-10.8528	5.89766e-12	8.47522e-11	16.3289
ENSMUSG00000074825.4	Itpripl1	-0.631319	4.76492	-10.8492	5.94588e-12	8.53263e-11	17.0721
ENSMUSG00000032688.9	Malt1	0.394148	8.6774	10.8442	6.01267e-12	8.6165e-11	16.3697
ENSMUSG00000056019.12	Zfp709	0.467727	5.57718	10.8373	6.10643e-12	8.73872e-11	16.8559
ENSMUSG00000048546.8	Tob2	0.493743	6.31777	10.8333	6.16115e-12	8.80482e-11	16.6665
ENSMUSG00000022876.18	Samsn1	0.335959	8.15445	10.8253	6.27202e-12	8.95086e-11	16.3821
ENSMUSG00000047810.9	Ccdc88b	-0.306476	7.66103	-10.8223	6.31412e-12	8.9985e-11	16.4374
ENSMUSG00000028337.14	Coro2a	-0.32525	8.4893	-10.8102	6.48731e-12	9.23256e-11	16.2975
ENSMUSG00000015947.10	Fcgr1	-0.926491	4.2514	-10.8006	6.62941e-12	9.4218e-11	17.0436
ENSMUSG00000041417.15	Pik3r1	0.261657	9.09968	10.7687	7.12105e-12	1.01066e-10	16.1581
ENSMUSG00000078853.8	Igtp	-0.506775	7.41568	-10.7548	7.3464e-12	1.04121e-10	16.3
ENSMUSG00000006273.14	Atp6v1b2	0.344055	8.78587	10.7493	7.43766e-12	1.0527e-10	16.1298
ENSMUSG00000064351.1	mt-Co1	0.297922	13.6196	10.744	7.52687e-12	1.06387e-10	15.8274
ENSMUSG00000028980.14	H6pd	-0.615803	4.57772	-10.7144	8.04695e-12	1.13582e-10	16.7888
ENSMUSG00000043895.6	S1pr2	0.599861	4.89834	10.7054	8.21066e-12	1.15734e-10	16.6912
ENSMUSG00000032905.5	Atg12	0.429076	5.87184	10.6986	8.33869e-12	1.17379e-10	16.4769
ENSMUSG00000045868.12	Gvin1	-0.305347	10.5744	-10.6851	8.59656e-12	1.20844e-10	15.8577
ENSMUSG00000021171.8	Esyt2	0.333293	7.44286	10.682	8.65683e-12	1.21525e-10	16.1401
ENSMUSG00000039087.17	Rreb1	0.37784	6.9154	10.6439	9.43441e-12	1.32261e-10	16.0905
ENSMUSG00000054676.15	1600014C10Rik	-0.484749	6.36483	-10.6293	9.75127e-12	1.36329e-10	16.2081
ENSMUSG00000039220.16	Ppp1r10	0.423623	6.91747	10.6289	9.76011e-12	1.36329e-10	16.0778
ENSMUSG00000015053.14	Gata2	0.370822	6.30407	10.6287	9.76419e-12	1.36329e-10	16.2082
ENSMUSG00000073725.8	Lmbrd1	0.418991	5.96011	10.628	9.78166e-12	1.36388e-10	16.286
ENSMUSG00000004266.15	Ptpn6	-0.324664	7.79942	-10.6067	1.02643e-11	1.42925e-10	15.9076
ENSMUSG00000022096.14	Hr	-0.77293	4.10668	-10.5937	1.05723e-11	1.47015e-10	16.582
ENSMUSG00000021356.10	Irf4	-0.307706	8.75534	-10.5862	1.07536e-11	1.49224e-10	15.7663
ENSMUSG00000035493.10	Tgfbi	-0.550404	5.54962	-10.5859	1.07601e-11	1.49224e-10	16.198
ENSMUSG00000071713.6	Csf2rb	0.237387	10.6694	10.5834	1.08202e-11	1.49857e-10	15.6078
ENSMUSG00000028268.14	Gbp3	-0.564688	6.12964	-10.5805	1.08934e-11	1.50667e-10	16.1597
ENSMUSG00000030872.14	Gga2	0.462212	6.11013	10.5744	1.10451e-11	1.52562e-10	16.1428
ENSMUSG00000050931.7	Sgms2	0.441638	6.54124	10.5684	1.1197e-11	1.54452e-10	16.0315
ENSMUSG00000029313.18	Aff1	0.282147	8.41573	10.5632	1.13301e-11	1.56079e-10	15.7421
ENSMUSG00000041341.10	Atg2b	0.379438	6.27901	10.5563	1.15079e-11	1.58318e-10	16.0525
ENSMUSG00000034361.10	Cpne2	0.407041	6.56384	10.5449	1.1812e-11	1.62285e-10	15.9775
ENSMUSG00000022353.10	Mtss1	0.422183	6.68985	10.5346	1.20909e-11	1.65897e-10	15.8933
ENSMUSG00000032802.8	Srxn1	0.46827	6.19848	10.5312	1.21839e-11	1.6695e-10	16.0031
ENSMUSG00000009905.5	Kdsr	0.605212	4.63536	10.5252	1.23529e-11	1.69042e-10	16.3525
ENSMUSG00000025969.15	Nrp2	-0.255842	8.77929	-10.5082	1.28392e-11	1.75463e-10	15.58
ENSMUSG00000024843.15	Chka	0.579455	5.32682	10.4981	1.31401e-11	1.79338e-10	16.1795
ENSMUSG00000024013.15	Fgd2	-0.704855	4.70567	-10.4769	1.37896e-11	1.87954e-10	16.1905
ENSMUSG00000048874.15	Phf3	0.32117	7.36435	10.4576	1.44126e-11	1.96186e-10	15.6215
ENSMUSG00000047539.9	Fbxo28	0.47486	6.0028	10.4513	1.46208e-11	1.98758e-10	15.8774
ENSMUSG00000031824.15	6430548M08Rik	0.474825	6.08109	10.4497	1.46737e-11	1.99215e-10	15.7657
ENSMUSG00000045636.16	Mtus1	-0.680441	5.20993	-10.4238	1.55702e-11	2.11108e-10	16.0391
ENSMUSG00000030720.16	Cln3	0.503257	5.33448	10.4137	1.59361e-11	2.15786e-10	15.9356
ENSMUSG00000029810.15	Tmem176b	-0.503292	5.68803	-10.3979	1.65228e-11	2.23437e-10	15.8686
ENSMUSG00000031432.3	Prps1	-0.395042	6.80508	-10.3906	1.68032e-11	2.26931e-10	15.5566
ENSMUSG00000037519.17	Ppfia1	0.375715	6.60484	10.3682	1.76891e-11	2.38583e-10	15.5375
ENSMUSG00000040624.18	Plekhg1	0.378139	6.8362	10.3566	1.8167e-11	2.44709e-10	15.4798
ENSMUSG00000040751.12	Lat2	0.52502	5.4075	10.3511	1.83966e-11	2.47479e-10	15.7602
ENSMUSG00000031488.14	Rab11fip1	0.360634	7.01282	10.3321	1.92226e-11	2.58253e-10	15.4171
ENSMUSG00000022665.15	Ccdc80	-0.626029	4.63987	-10.3308	1.92792e-11	2.58677e-10	15.8668
ENSMUSG00000050565.16	Tor1aip2	0.329659	7.49831	10.3292	1.93504e-11	2.59296e-10	15.3144
ENSMUSG00000053716.9	Dusp7	-0.644561	4.85294	-10.2788	2.17321e-11	2.90832e-10	15.7104
ENSMUSG00000029571.14	Tmem106b	0.411679	6.11235	10.2713	2.21127e-11	2.95411e-10	15.4037
ENSMUSG00000024164.15	C3	-0.27309	10.1935	-10.2706	2.21465e-11	2.95411e-10	14.9027
ENSMUSG00000078671.11	Chd2	0.304685	7.95966	10.2704	2.21601e-11	2.95411e-10	15.1146
ENSMUSG00000052713.9	Zfp608	-0.455722	6.3747	-10.2633	2.25261e-11	2.99902e-10	15.4373
ENSMUSG00000022744.12	Cldnd1	-0.335916	7.4403	-10.2569	2.28622e-11	3.03647e-10	15.139
ENSMUSG00000021624.9	Cd180	0.346841	6.40756	10.2568	2.28662e-11	3.03647e-10	15.2959
ENSMUSG00000057143.15	Trim12c	-0.419042	6.41022	-10.2556	2.29311e-11	3.04117e-10	15.3469
ENSMUSG00000035941.15	Ibtk	-0.364066	6.9405	-10.2463	2.34299e-11	3.10333e-10	15.1905
ENSMUSG00000102070.1	Gm28661	0.29999	11.9462	10.2268	2.45088e-11	3.24208e-10	14.6991
ENSMUSG00000031226.13	Pbdc1	0.458247	5.54831	10.2233	2.47073e-11	3.26415e-10	15.4501
ENSMUSG00000000303.12	Cdh1	-0.371633	7.70781	-10.2116	2.53881e-11	3.3498e-10	14.9884
ENSMUSG00000025997.13	Ikzf2	0.330781	6.83062	10.1801	2.73114e-11	3.59897e-10	15.0582
ENSMUSG00000042284.10	Itga1	-0.402413	5.86046	-10.1706	2.79234e-11	3.67492e-10	15.2266
ENSMUSG00000046985.11	Tapt1	0.456568	6.13405	10.1696	2.79862e-11	3.67849e-10	15.1714
ENSMUSG00000031314.18	Taf1	0.308772	7.11747	10.1689	2.80353e-11	3.68026e-10	14.9884
ENSMUSG00000017760.16	Ctsa	0.316864	7.43912	10.1561	2.88796e-11	3.78628e-10	14.898
ENSMUSG00000064267.13	Hvcn1	0.3504	7.23745	10.1533	2.90687e-11	3.80623e-10	14.89
ENSMUSG00000035439.13	Haus8	0.603601	5.45046	10.1326	3.05001e-11	3.9886e-10	15.2485
ENSMUSG00000035828.11	Pim3	-0.661989	5.62082	-10.1229	3.11983e-11	4.07473e-10	15.2304
ENSMUSG00000020841.5	Cpd	-0.27295	7.31723	-10.1223	3.124e-11	4.07503e-10	14.8264
ENSMUSG00000052593.16	Adam17	0.313775	7.14771	10.1203	3.13909e-11	4.08953e-10	14.8726
ENSMUSG00000042684.8	Npl	1.15752	3.248	10.0955	3.32576e-11	4.32727e-10	15.6161
ENSMUSG00000056144.14	Trim34a	-0.567637	5.69371	-10.0873	3.38963e-11	4.40481e-10	15.1347
ENSMUSG00000066278.6	Vps37b	0.515616	5.24232	10.0804	3.44514e-11	4.47131e-10	15.1889
ENSMUSG00000024960.9	Plcb3	-0.540876	5.08341	-10.067	3.55414e-11	4.60699e-10	15.1892
ENSMUSG00000019810.15	Fuca2	0.439588	6.43182	10.0638	3.58118e-11	4.63622e-10	14.8653
ENSMUSG00000027775.9	Mfsd1	0.345703	7.08553	10.0627	3.59025e-11	4.64213e-10	14.7335
ENSMUSG00000025314.16	Ptprj	-0.304085	8.16257	-10.061	3.60424e-11	4.65439e-10	14.5776
ENSMUSG00000021384.14	Susd3	-0.834167	3.94106	-10.0563	3.64397e-11	4.6998e-10	15.4078
ENSMUSG00000063234.5	Gpr84	-0.743894	4.18996	-10.0489	3.7078e-11	4.77616e-10	15.3587
ENSMUSG00000026339.18	Ccdc93	0.429066	6.21102	10.0343	3.837e-11	4.93643e-10	14.8308
ENSMUSG00000073490.11	Ifi207	0.508096	6.28461	10.0296	3.87898e-11	4.98423e-10	14.8668
ENSMUSG00000004071.13	Cdip1	0.59415	5.08748	10.0239	3.93089e-11	5.04465e-10	15.0709
ENSMUSG00000066150.12	Slc31a1	0.361045	6.45381	10.0145	4.01876e-11	5.151e-10	14.7379
ENSMUSG00000027555.8	Car13	0.556354	5.05627	10.0075	4.08539e-11	5.2299e-10	15.0715
ENSMUSG00000022436.16	Sh3bp1	-0.310903	7.09162	-9.9989	4.16858e-11	5.32979e-10	14.5864
ENSMUSG00000020592.14	Sdc1	0.701206	4.42518	9.9978	4.17927e-11	5.33684e-10	15.1839
ENSMUSG00000030084.11	Plxna1	0.27251	8.06176	9.99081	4.24836e-11	5.41837e-10	14.4066
ENSMUSG00000039633.7	Lonrf1	0.735501	4.64058	9.99003	4.25612e-11	5.42156e-10	15.1111
ENSMUSG00000028042.15	Zbtb7b	-0.416824	6.0485	-9.98819	4.27456e-11	5.43834e-10	14.724
ENSMUSG00000024644.17	Cndp2	0.306007	7.43239	9.97921	4.36564e-11	5.54738e-10	14.4832
ENSMUSG00000021125.6	Arg2	1.10946	3.73201	9.97548	4.40404e-11	5.58928e-10	15.2765
ENSMUSG00000020115.3	Tbk1	0.354955	6.84856	9.96069	4.55974e-11	5.77977e-10	14.5374
ENSMUSG00000029415.4	Sdad1	-0.374427	6.31329	-9.96014	4.56557e-11	5.78007e-10	14.6234
ENSMUSG00000020130.9	Tbc1d15	0.313781	7.25826	9.94149	4.77029e-11	6.03185e-10	14.4222
ENSMUSG00000034422.14	Parp14	-0.320964	8.5006	-9.934	4.85513e-11	6.13161e-10	14.2676
ENSMUSG00000044934.13	Zfp367	0.5219	5.37077	9.92469	4.96267e-11	6.25975e-10	14.8205
ENSMUSG00000026956.15	Uap1l1	0.559384	5.4861	9.92333	4.97863e-11	6.27223e-10	14.7529
ENSMUSG00000032637.15	Atxn2l	0.261213	7.80493	9.91399	5.08938e-11	6.40393e-10	14.2821
ENSMUSG00000004677.17	Myo9b	0.244475	8.52558	9.89315	5.34559e-11	6.71813e-10	14.1403
ENSMUSG00000090164.8	BC035044	-0.697072	4.5277	-9.86689	5.68741e-11	7.13901e-10	14.8359
ENSMUSG00000042724.8	Map3k9	-0.966502	3.32189	-9.86339	5.7347e-11	7.18963e-10	15.0458
ENSMUSG00000036330.12	Slc18a1	0.738093	4.0779	9.85612	5.83399e-11	7.30523e-10	14.9173
ENSMUSG00000032068.14	Plet1	-0.302063	8.51144	-9.85068	5.90956e-11	7.39089e-10	14.032
ENSMUSG00000037013.17	Ss18	0.340615	6.51432	9.83125	6.18749e-11	7.72912e-10	14.2697
ENSMUSG00000025417.8	Pip4k2c	0.471078	6.13375	9.8228	6.31251e-11	7.87575e-10	14.3332
ENSMUSG00000021608.15	Lpcat1	0.342978	6.37411	9.81659	6.40606e-11	7.98282e-10	14.295
ENSMUSG00000024737.2	Slc15a3	0.306538	7.31193	9.81294	6.46159e-11	8.04023e-10	14.1119
ENSMUSG00000068566.12	Myadm	-0.314219	8.34883	-9.81254	6.46772e-11	8.04023e-10	13.9714
ENSMUSG00000029173.12	Sepsecs	0.405067	6.0977	9.80973	6.51093e-11	8.08421e-10	14.3227
ENSMUSG00000021978.9	Extl3	-0.556615	5.11135	-9.7877	6.86011e-11	8.50752e-10	14.5193
ENSMUSG00000036053.17	Fmnl2	0.262655	7.88754	9.76786	7.19098e-11	8.90715e-10	13.9104
ENSMUSG00000038866.15	Zcchc2	0.423054	6.16194	9.76719	7.20244e-11	8.91065e-10	14.2547
ENSMUSG00000028771.13	Ptpn12	0.323209	7.05045	9.76394	7.2582e-11	8.96888e-10	14.0501
ENSMUSG00000025764.14	Jade1	0.420972	6.25037	9.74141	7.65745e-11	9.45091e-10	14.1281
ENSMUSG00000025019.17	Lcor	0.390544	6.98607	9.73454	7.78364e-11	9.59517e-10	13.9552
ENSMUSG00000078606.8	Gm4070	-0.295125	10.3508	-9.73341	7.80461e-11	9.60954e-10	13.6167
ENSMUSG00000032038.7	St3gal4	-0.388289	6.45346	-9.72787	7.90813e-11	9.72539e-10	14.0525
ENSMUSG00000024030.7	Abcg1	-0.342071	7.43286	-9.72126	8.03365e-11	9.868e-10	13.8638
ENSMUSG00000022504.10	Ciita	-0.345526	7.28529	-9.71476	8.1589e-11	1.00099e-09	13.8454
ENSMUSG00000020846.6	Rflnb	-0.64928	4.62506	-9.70597	8.3317e-11	1.02098e-09	14.4205
ENSMUSG00000106373.1	Gm6522	-1.37098	2.65343	-9.70494	8.35206e-11	1.02226e-09	14.7255
ENSMUSG00000015149.14	Sirt2	0.438179	6.22587	9.68687	8.71978e-11	1.066e-09	14.009
ENSMUSG00000031762.7	Mt2	0.497729	5.40031	9.68581	8.74187e-11	1.06744e-09	14.1365
ENSMUSG00000063317.7	Usp31	0.355069	5.97154	9.68441	8.77116e-11	1.06975e-09	14.0178
ENSMUSG00000049076.12	Acap2	0.296627	7.43974	9.6798	8.86816e-11	1.0803e-09	13.7484
ENSMUSG00000037966.15	Ninj1	0.543397	5.37563	9.67845	8.89692e-11	1.08253e-09	14.1899
ENSMUSG00000042167.6	Tent2	0.318864	6.91032	9.67717	8.92411e-11	1.08456e-09	13.8408
ENSMUSG00000035448.9	Ccr3	-0.733494	4.21586	-9.67187	9.03776e-11	1.09708e-09	14.4955
ENSMUSG00000009013.5	Dynll1	-0.374219	6.56362	-9.66679	9.14802e-11	1.10916e-09	13.8794
ENSMUSG00000020917.17	Acly	0.286241	8.37377	9.65634	9.37919e-11	1.13585e-09	13.5878
ENSMUSG00000024143.15	Rhoq	0.375178	6.44763	9.64703	9.59025e-11	1.16005e-09	13.8608
ENSMUSG00000041939.14	Mvk	0.719132	3.86663	9.64543	9.62697e-11	1.16313e-09	14.4261
ENSMUSG00000025959.13	Klf7	-0.35629	7.58225	-9.64493	9.63867e-11	1.16318e-09	13.6858
ENSMUSG00000021374.10	Nup153	-0.25903	8.23913	-9.63849	9.78817e-11	1.17984e-09	13.5609
ENSMUSG00000034987.4	Hrh2	-0.551578	4.83611	-9.63626	9.84058e-11	1.18477e-09	14.2
ENSMUSG00000025950.16	Idh1	0.354394	7.21416	9.63535	9.86194e-11	1.18596e-09	13.6814
ENSMUSG00000042744.16	Hectd4	-0.360276	7.50806	-9.61776	1.02861e-10	1.23553e-09	13.5984
ENSMUSG00000069910.2	Spdl1	0.611504	4.89035	9.60542	1.05946e-10	1.2711e-09	14.1121
ENSMUSG00000004568.13	Arhgef18	0.443672	5.74038	9.60429	1.06233e-10	1.27306e-09	13.8333
ENSMUSG00000001700.10	Gramd3	0.836568	3.75297	9.60325	1.06499e-10	1.27478e-09	14.3963
ENSMUSG00000030162.14	Olr1	0.42632	6.76127	9.59971	1.07407e-10	1.28415e-09	13.6932
ENSMUSG00000001034.17	Mapk7	0.637781	5.04966	9.59816	1.07805e-10	1.28649e-09	14.0587
ENSMUSG00000003123.15	Lipe	-0.436825	5.76251	-9.59798	1.07852e-10	1.28649e-09	13.885
ENSMUSG00000003382.18	Etv3	0.241704	9.10491	9.59087	1.09708e-10	1.30712e-09	13.36
ENSMUSG00000020290.14	Xpo1	-0.294188	8.17464	-9.59004	1.09926e-10	1.30821e-09	13.4569
ENSMUSG00000030067.17	Foxp1	0.366331	6.63876	9.58505	1.1125e-10	1.32244e-09	13.6732
ENSMUSG00000097328.7	Tnfsf12	1.25251	3.02709	9.56053	1.17996e-10	1.40101e-09	14.364
ENSMUSG00000034959.8	Rubcnl	0.648393	4.2995	9.54225	1.23293e-10	1.46223e-09	14.0917
ENSMUSG00000027452.11	Acss1	0.586632	4.72124	9.53161	1.26491e-10	1.49843e-09	13.9578
ENSMUSG00000009654.4	Oit3	0.870726	3.40703	9.49281	1.38882e-10	1.64333e-09	14.154
ENSMUSG00000000805.18	Car4	-0.47446	5.32671	-9.48144	1.42742e-10	1.68707e-09	13.7088
ENSMUSG00000025026.15	Add3	-0.352139	6.64325	-9.47449	1.45156e-10	1.71364e-09	13.3723
ENSMUSG00000031431.13	Tsc22d3	0.549897	4.99422	9.46966	1.46859e-10	1.73176e-09	13.7484
ENSMUSG00000063286.7	Gm8995	-0.350912	9.28748	-9.45856	1.50849e-10	1.77678e-09	13.0236
ENSMUSG00000027360.5	Hdc	0.363121	6.22235	9.45491	1.52185e-10	1.79047e-09	13.4285
ENSMUSG00000026082.11	Rev1	0.487106	5.22732	9.44898	1.54378e-10	1.81421e-09	13.6545
ENSMUSG00000029752.12	Asns	0.402596	6.00355	9.44847	1.54569e-10	1.81438e-09	13.4433
ENSMUSG00000026103.14	Gls	0.273064	7.84478	9.44736	1.54985e-10	1.8172e-09	13.1346
ENSMUSG00000054072.12	Iigp1	-0.577263	7.56076	-9.44647	1.55321e-10	1.81907e-09	13.1592
ENSMUSG00000095704.2	Gm8221	-0.545442	5.22875	-9.4427	1.56741e-10	1.83362e-09	13.6139
ENSMUSG00000021477.9	Ctsl	0.377233	6.54815	9.44044	1.57601e-10	1.84159e-09	13.3273
ENSMUSG00000075705.12	Msrb1	0.329852	6.83483	9.43693	1.58945e-10	1.85519e-09	13.2591
ENSMUSG00000083287.4	Gm13502	1.07468	3.76811	9.43251	1.60651e-10	1.87299e-09	13.9146
ENSMUSG00000056724.15	Nbeal2	-0.366219	7.15125	-9.43118	1.6117e-10	1.87692e-09	13.1938
ENSMUSG00000059900.14	Tmem40	0.716997	3.9513	9.41905	1.65969e-10	1.93063e-09	13.8573
ENSMUSG00000027598.16	Itch	-0.289912	7.50886	-9.41249	1.68626e-10	1.95933e-09	13.0937
ENSMUSG00000055612.15	Cdca7	-0.56153	4.99134	-9.41126	1.6913e-10	1.96297e-09	13.6096
ENSMUSG00000043740.15	B430306N03Rik	-0.462952	6.34323	-9.40817	1.704e-10	1.97549e-09	13.2846
ENSMUSG00000020340.16	Cyfip2	0.286391	7.82177	9.40478	1.71808e-10	1.98778e-09	13.0406
ENSMUSG00000040950.13	Mgl2	-0.297236	9.57409	-9.40469	1.71846e-10	1.98778e-09	12.8536
ENSMUSG00000002897.5	Il17ra	-0.500319	5.69454	-9.39955	1.73998e-10	2.0099e-09	13.4122
ENSMUSG00000026627.7	Pacc1	0.614227	4.51156	9.3988	1.74314e-10	2.0099e-09	13.6789
ENSMUSG00000063856.7	Gpx1	-0.295596	8.24374	-9.39873	1.74342e-10	2.0099e-09	12.9677
ENSMUSG00000026123.11	Plekhb2	0.323457	7.28001	9.39755	1.74845e-10	2.01345e-09	13.099
ENSMUSG00000053470.13	Kdm3a	0.402748	6.47094	9.39533	1.75784e-10	2.02201e-09	13.2334
ENSMUSG00000050965.14	Prkca	0.48658	5.9216	9.38939	1.78338e-10	2.0491e-09	13.3752
ENSMUSG00000054051.7	Ercc6	0.400405	5.94325	9.38709	1.79335e-10	2.05826e-09	13.3284
ENSMUSG00000046841.5	Ckap4	-0.328942	7.11459	-9.38216	1.81489e-10	2.08067e-09	13.059
ENSMUSG00000033396.13	Spg11	0.32171	6.65471	9.38132	1.81861e-10	2.08262e-09	13.1707
ENSMUSG00000027858.13	Tspan2	-0.615982	4.31064	-9.37922	1.82788e-10	2.09091e-09	13.7112
ENSMUSG00000023026.16	Dip2b	0.238992	7.96029	9.37661	1.83953e-10	2.10023e-09	12.939
ENSMUSG00000039914.6	Coq10a	0.83806	3.77218	9.37648	1.84009e-10	2.10023e-09	13.7891
ENSMUSG00000003779.16	Kif20a	-0.487556	5.707	-9.37438	1.8495e-10	2.10863e-09	13.3461
ENSMUSG00000031696.9	Vps35	0.283797	8.00319	9.36861	1.87558e-10	2.13601e-09	12.9231
ENSMUSG00000069793.12	Slfn9	-0.421361	6.18006	-9.36768	1.8798e-10	2.13846e-09	13.2755
ENSMUSG00000026094.14	Stk17b	0.356891	7.11149	9.36547	1.88993e-10	2.14761e-09	13.0644
ENSMUSG00000061589.14	Dot1l	0.380509	6.55377	9.35848	1.92226e-10	2.18195e-09	13.1259
ENSMUSG00000090035.3	Galnt4	0.556751	4.5486	9.35731	1.92773e-10	2.18574e-09	13.5713
ENSMUSG00000030036.8	Mogs	-0.444344	5.59272	-9.34813	1.97121e-10	2.23259e-09	13.3301
ENSMUSG00000054027.8	Nt5dc3	0.661066	4.82857	9.33702	2.02518e-10	2.29121e-09	13.4474
ENSMUSG00000028136.15	Snx27	0.424431	6.33859	9.33352	2.04249e-10	2.30826e-09	13.1079
ENSMUSG00000031668.14	Eif2ak3	0.352588	6.03751	9.32972	2.06148e-10	2.32718e-09	13.1423
ENSMUSG00000042349.13	Ikbke	-0.34146	6.59884	-9.32387	2.09101e-10	2.35793e-09	13.0606
ENSMUSG00000030272.15	Camk1	0.709752	4.13445	9.30525	2.18797e-10	2.46458e-09	13.5537
ENSMUSG00000003363.15	Pld3	0.391049	5.90756	9.30055	2.21315e-10	2.49022e-09	13.1454
ENSMUSG00000029270.10	Dipk1a	-0.541322	4.86816	-9.29747	2.22982e-10	2.50364e-09	13.3645
ENSMUSG00000034613.12	Ppm1h	0.359631	6.44239	9.29745	2.22993e-10	2.50364e-09	12.9944
ENSMUSG00000037503.12	Fam168b	0.259899	7.67619	9.27017	2.38334e-10	2.67297e-09	12.7127
ENSMUSG00000000804.14	Usp32	0.297756	6.88238	9.26826	2.39448e-10	2.68255e-09	12.8325
ENSMUSG00000056917.13	Sipa1	-0.388662	6.23889	-9.26281	2.42652e-10	2.7155e-09	12.9769
ENSMUSG00000038527.9	C1rl	-0.878827	3.3045	-9.26199	2.43143e-10	2.71803e-09	13.6232
ENSMUSG00000026700.4	Tnfsf4	0.463878	5.6656	9.25297	2.48553e-10	2.77551e-09	13.1267
ENSMUSG00000021109.13	Hif1a	0.288119	8.67951	9.25016	2.5027e-10	2.79166e-09	12.5578
ENSMUSG00000064370.1	mt-Cytb	0.291704	11.6572	9.24562	2.53061e-10	2.81975e-09	12.3295
ENSMUSG00000021929.9	Kpna3	0.296648	7.02752	9.24472	2.5362e-10	2.82293e-09	12.7525
ENSMUSG00000018931.3	Natd1	0.684602	4.261	9.2315	2.61949e-10	2.91249e-09	13.3356
ENSMUSG00000028849.17	Map7d1	0.299715	6.84907	9.22926	2.63387e-10	2.92532e-09	12.7363
ENSMUSG00000027881.14	Prpf38b	0.308032	7.18202	9.22572	2.65674e-10	2.94755e-09	12.6868
ENSMUSG00000038335.13	Tsr1	-0.394973	6.04102	-9.21463	2.72986e-10	3.02542e-09	12.8811
ENSMUSG00000063889.16	Crem	0.435653	5.92362	9.21294	2.74116e-10	3.03469e-09	12.9148
ENSMUSG00000023994.13	Nfya	-0.339492	6.89362	-9.19669	2.85244e-10	3.1545e-09	12.6533
ENSMUSG00000032497.19	Lrrfip2	0.371838	6.67289	9.19285	2.87941e-10	3.18091e-09	12.6911
ENSMUSG00000028439.14	Fam219a	0.667442	4.56346	9.18654	2.92428e-10	3.22703e-09	13.155
ENSMUSG00000040713.12	Creg1	0.337934	7.14567	9.18023	2.96991e-10	3.27388e-09	12.5675
ENSMUSG00000042745.9	Id1	-0.741687	4.10791	-9.17705	2.99311e-10	3.29593e-09	13.3064
ENSMUSG00000029821.15	Gsdme	-0.696019	4.12973	-9.1749	3.00895e-10	3.30985e-09	13.2685
ENSMUSG00000026737.12	Pip4k2a	-0.317485	7.3538	-9.17222	3.02879e-10	3.32812e-09	12.5236
ENSMUSG00000022103.10	Gfra2	-0.545665	5.1673	-9.16182	3.10709e-10	3.41053e-09	12.9695
ENSMUSG00000044066.14	Cep68	-0.446573	5.2253	-9.14453	3.24191e-10	3.55337e-09	12.9107
ENSMUSG00000029416.17	Slc15a4	0.570604	5.25551	9.14425	3.24411e-10	3.55337e-09	12.9057
ENSMUSG00000004535.12	Tax1bp1	0.260341	8.6088	9.14135	3.26727e-10	3.57494e-09	12.2961
ENSMUSG00000042410.16	Agps	-0.247908	7.48274	-9.13865	3.28904e-10	3.59495e-09	12.4127
ENSMUSG00000024696.9	Lpxn	0.466696	5.63749	9.13767	3.29697e-10	3.59981e-09	12.8067
ENSMUSG00000013629.16	Cad	-0.33049	6.77077	-9.12925	3.36592e-10	3.6712e-09	12.5138
ENSMUSG00000053318.7	Slamf8	0.637655	5.01208	9.10759	3.55022e-10	3.86813e-09	12.8666
ENSMUSG00000025245.14	Lztfl1	0.493779	5.07789	9.10555	3.56804e-10	3.88344e-09	12.8458
ENSMUSG00000041220.10	Elovl6	0.513316	4.79152	9.10292	3.59122e-10	3.90455e-09	12.9145
ENSMUSG00000034101.14	Ctnnd1	-0.300544	6.98848	-9.09879	3.62796e-10	3.94035e-09	12.4101
ENSMUSG00000024070.15	Prkd3	-0.276198	7.28855	-9.09197	3.6894e-10	4.00287e-09	12.3243
ENSMUSG00000043939.15	A530064D06Rik	-0.792854	3.81988	-9.082	3.7812e-10	4.09815e-09	13.0717
ENSMUSG00000036006.20	Ripor2	-0.434805	5.71933	-9.08101	3.79047e-10	4.10389e-09	12.6933
ENSMUSG00000031792.15	Usb1	0.437565	5.46136	9.07612	3.83643e-10	4.1493e-09	12.6738
ENSMUSG00000022822.16	Abcc5	0.340043	5.94202	9.07167	3.87873e-10	4.19066e-09	12.5404
ENSMUSG00000017132.17	Cyth1	0.273425	7.45142	9.06149	3.97741e-10	4.29278e-09	12.2221
ENSMUSG00000050721.9	Plekho2	0.274399	7.9392	9.05757	4.01606e-10	4.32996e-09	12.1529
ENSMUSG00000030047.14	Arhgap25	0.432925	5.56087	9.057	4.02175e-10	4.33157e-09	12.6103
ENSMUSG00000043252.8	Tmem64	0.562986	4.76087	9.0452	4.14057e-10	4.45489e-09	12.7594
ENSMUSG00000019088.13	Dnase1l1	0.519837	4.98397	9.04231	4.17027e-10	4.48217e-09	12.7244
ENSMUSG00000040363.15	Bcor	-0.346692	6.70887	-9.03596	4.23617e-10	4.54827e-09	12.2708
ENSMUSG00000038095.15	Sbno1	0.231599	8.49201	9.03169	4.28116e-10	4.59179e-09	12.0253
ENSMUSG00000062991.9	Nrg1	0.366645	6.70941	9.02663	4.33507e-10	4.64478e-09	12.2668
ENSMUSG00000031386.14	Hcfc1	-0.260729	7.9441	-9.01583	4.45241e-10	4.76555e-09	12.0433
ENSMUSG00000022586.11	Ly6i	-0.387454	6.14643	-9.01487	4.46299e-10	4.77193e-09	12.335
ENSMUSG00000017418.14	Arl5b	0.545332	5.44178	9.01001	4.51696e-10	4.82464e-09	12.5467
ENSMUSG00000020038.10	Cry1	0.491908	5.36689	9.0073	4.54738e-10	4.8521e-09	12.5109
ENSMUSG00000030064.16	Frmd4b	-0.439044	5.67768	-9.00008	4.62942e-10	4.93454e-09	12.4559
ENSMUSG00000003228.9	Grk5	-0.532962	5.22357	-8.98351	4.82338e-10	5.13263e-09	12.5081
ENSMUSG00000058624.13	Gda	-0.259964	7.62099	-8.98323	4.82665e-10	5.13263e-09	12.0025
ENSMUSG00000057329.7	Bcl2	0.367199	6.38892	8.98294	4.83018e-10	5.13263e-09	12.2428
ENSMUSG00000039384.8	Dusp10	0.605692	5.00168	8.9822	4.839e-10	5.13671e-09	12.5749
ENSMUSG00000029915.14	Clec5a	-0.349584	6.86764	-8.9776	4.89446e-10	5.19025e-09	12.1169
ENSMUSG00000031662.8	Snx20	0.336098	6.43932	8.95455	5.18245e-10	5.48999e-09	12.1345
ENSMUSG00000034574.10	Daam1	0.381536	5.8274	8.94862	5.25933e-10	5.56572e-09	12.257
ENSMUSG00000020101.14	Vsir	-0.28428	7.20704	-8.94142	5.35422e-10	5.66033e-09	11.9402
ENSMUSG00000034342.9	Cbl	-0.21923	9.28053	-8.93545	5.43423e-10	5.73904e-09	11.7135
ENSMUSG00000075232.6	Amd1	-0.319951	6.62879	-8.93086	5.49651e-10	5.79887e-09	12.0219
ENSMUSG00000057069.7	Ero1lb	0.387569	5.98691	8.91934	5.65617e-10	5.96122e-09	12.1469
ENSMUSG00000036002.12	Fam214b	0.460683	5.11693	8.91708	5.68814e-10	5.9888e-09	12.3483
ENSMUSG00000034731.11	Dgkh	0.473171	5.2552	8.91312	5.74444e-10	6.04191e-09	12.2681
ENSMUSG00000049502.17	Dtx3l	-0.333156	8.13688	-8.90114	5.91824e-10	6.21837e-09	11.7482
ENSMUSG00000001441.13	Npepps	0.300365	7.37565	8.88953	6.09179e-10	6.39422e-09	11.8154
ENSMUSG00000001785.13	Pwp1	0.356144	5.96657	8.88779	6.11821e-10	6.41542e-09	12.0652
ENSMUSG00000033379.13	Atp6v0b	0.353187	6.53368	8.88607	6.14448e-10	6.43642e-09	11.9451
ENSMUSG00000027829.15	Ccnl1	0.309134	6.85958	8.88527	6.15677e-10	6.44275e-09	11.8773
ENSMUSG00000027519.10	Rab22a	0.317837	6.47274	8.88483	6.16348e-10	6.44325e-09	11.95
ENSMUSG00000053687.15	Dpep2	-0.82478	3.63127	-8.87306	6.34686e-10	6.62823e-09	12.5839
ENSMUSG00000046836.13	Brox	0.374368	6.57548	8.85284	6.67527e-10	6.96415e-09	11.8512
ENSMUSG00000028126.16	Pip5k1a	0.405891	5.73884	8.84484	6.80978e-10	7.0973e-09	12.0163
ENSMUSG00000002944.15	Cd36	0.276036	8.55474	8.84355	6.8318e-10	7.11307e-09	11.5484
ENSMUSG00000030365.11	Clec2i	0.408547	5.86445	8.83695	6.94531e-10	7.22319e-09	11.9712
ENSMUSG00000024079.4	Eif2ak2	-0.357214	7.04005	-8.83659	6.95157e-10	7.22319e-09	11.7489
ENSMUSG00000039997.16	Ifi203	-0.43969	6.41406	-8.83305	7.01327e-10	7.27997e-09	11.9167
ENSMUSG00000037321.17	Tap1	-0.289255	8.24891	-8.82683	7.12303e-10	7.38647e-09	11.5309
ENSMUSG00000010663.5	Fads1	0.395018	5.70208	8.82186	7.21209e-10	7.47132e-09	11.9585
ENSMUSG00000070390.12	Nlrp1b	-0.576756	4.5558	-8.81983	7.2489e-10	7.50192e-09	12.217
ENSMUSG00000049734.9	Trex1	-0.658676	5.23901	-8.80809	7.46468e-10	7.7175e-09	12.1143
ENSMUSG00000043439.5	Epop	0.522313	4.92406	8.80726	7.48027e-10	7.72587e-09	12.1149
ENSMUSG00000001542.7	Ell2	0.280839	6.97123	8.80312	7.55808e-10	7.79843e-09	11.6714
ENSMUSG00000026425.15	Srgap2	-0.36006	6.81234	-8.79648	7.68473e-10	7.92118e-09	11.6756
ENSMUSG00000033444.14	Specc1l	0.316981	6.75956	8.79484	7.71632e-10	7.9458e-09	11.6762
ENSMUSG00000030793.4	Pycard	-0.34053	6.66242	-8.78931	7.82383e-10	8.04399e-09	11.6553
ENSMUSG00000021669.15	Col4a3bp	0.309198	6.79067	8.78914	7.82726e-10	8.04399e-09	11.6352
ENSMUSG00000026596.13	Abl2	0.366253	6.18092	8.78822	7.84531e-10	8.05452e-09	11.7768
ENSMUSG00000041028.16	Ghitm	0.245728	7.86879	8.78692	7.87095e-10	8.06481e-09	11.4752
ENSMUSG00000032487.8	Ptgs2	1.07867	4.32266	8.78692	7.87096e-10	8.06481e-09	12.2344
ENSMUSG00000030541.16	Idh2	-0.478842	5.22847	-8.78105	7.98753e-10	8.17557e-09	11.9828
ENSMUSG00000038151.13	Prdm1	-0.712819	5.20546	-8.78057	7.9971e-10	8.17557e-09	12.0575
ENSMUSG00000015937.15	Macroh2a1	-0.237089	7.96294	-8.77989	8.0107e-10	8.17557e-09	11.4444
ENSMUSG00000028557.10	Rnf11	0.354018	6.08816	8.77989	8.01076e-10	8.17557e-09	11.7925
ENSMUSG00000034412.13	Tbc1d10a	0.769824	3.83488	8.77793	8.05016e-10	8.20766e-09	12.3044
ENSMUSG00000039985.14	Sinhcaf	-0.274412	7.45189	-8.77451	8.1193e-10	8.26999e-09	11.504
ENSMUSG00000006611.15	Hfe	-0.360888	5.72447	-8.77398	8.13015e-10	8.27287e-09	11.8172
ENSMUSG00000023008.18	Fmnl3	-0.387564	5.6936	-8.77095	8.19207e-10	8.32766e-09	11.8295
ENSMUSG00000030867.7	Plk1	-0.484009	5.23546	-8.75911	8.43886e-10	8.57009e-09	11.9152
ENSMUSG00000029480.13	Dhx37	0.439019	5.36511	8.75692	8.48537e-10	8.60886e-09	11.8685
ENSMUSG00000029994.17	Anxa4	0.208561	9.34495	8.75603	8.50444e-10	8.61972e-09	11.2494
ENSMUSG00000030557.17	Mef2a	0.265478	7.53087	8.75224	8.58556e-10	8.69341e-09	11.4113
ENSMUSG00000020777.16	Acox1	0.319604	6.60671	8.75155	8.60049e-10	8.69999e-09	11.5791
ENSMUSG00000026020.9	Nop58	-0.28355	6.91467	-8.75096	8.6132e-10	8.70431e-09	11.5281
ENSMUSG00000022952.17	Runx1	-0.241502	7.63405	-8.74967	8.64103e-10	8.72389e-09	11.3993
ENSMUSG00000034158.9	Lrrc58	0.206285	8.40221	8.737	8.92026e-10	8.99699e-09	11.2902
ENSMUSG00000037062.13	Sh3glb1	0.254072	7.85629	8.72898	9.10184e-10	9.17117e-09	11.3299
ENSMUSG00000027199.14	Gatm	-0.327982	6.45704	-8.72584	9.17382e-10	9.23468e-09	11.5404
ENSMUSG00000028948.16	Nol9	-0.417141	5.61398	-8.72504	9.1922e-10	9.24417e-09	11.7368
ENSMUSG00000032540.16	Abhd5	0.389878	5.74167	8.72015	9.30596e-10	9.34945e-09	11.7075
ENSMUSG00000034430.16	Zxdc	0.471659	5.3626	8.7094	9.56084e-10	9.59618e-09	11.7496
ENSMUSG00000064246.10	Chil1	0.41389	6.11774	8.70374	9.69788e-10	9.72427e-09	11.5539
ENSMUSG00000002871.14	Tpra1	0.508732	5.21667	8.69238	9.9789e-10	9.99634e-09	11.7558
ENSMUSG00000056185.5	Snx32	0.820293	3.3328	8.69124	1.00075e-09	1.00153e-08	12.1672
ENSMUSG00000028152.10	Tspan5	0.406431	5.38492	8.69075	1.00199e-09	1.0018e-08	11.7098
ENSMUSG00000048779.5	P2ry6	-0.752161	3.49268	-8.68995	1.00401e-09	1.00284e-08	12.1359
ENSMUSG00000064341.1	mt-Nd1	0.225155	11.5507	8.67314	1.04741e-09	1.04518e-08	10.8862
ENSMUSG00000022377.16	Asap1	-0.245482	8.19344	-8.67144	1.0519e-09	1.04865e-08	11.1465
ENSMUSG00000024952.13	Rps6ka4	-0.421502	5.94528	-8.67083	1.05351e-09	1.04924e-08	11.5299
ENSMUSG00000032475.15	Nck1	0.404219	5.65897	8.66788	1.06139e-09	1.05607e-08	11.5843
ENSMUSG00000004100.12	Ppan	-0.521173	4.88251	-8.66287	1.07486e-09	1.0683e-08	11.7931
ENSMUSG00000078921.3	Tgtp2	-0.499365	7.83446	-8.66254	1.07575e-09	1.0683e-08	11.1612
ENSMUSG00000038608.15	Dock10	0.227479	9.66694	8.66012	1.08234e-09	1.07381e-08	10.982
ENSMUSG00000002058.13	Unc119	-0.474905	4.94764	-8.65726	1.09017e-09	1.08029e-08	11.7478
ENSMUSG00000022205.15	Sub1	0.248876	7.86902	8.65697	1.09097e-09	1.08029e-08	11.1431
ENSMUSG00000053253.16	Ndfip2	0.446097	5.00699	8.65101	1.1075e-09	1.09561e-08	11.7228
ENSMUSG00000021065.16	Fut8	0.371727	6.43249	8.6457	1.12241e-09	1.1093e-08	11.3756
ENSMUSG00000021930.14	Spryd7	0.588527	4.29366	8.64406	1.12707e-09	1.11284e-08	11.8689
ENSMUSG00000074220.10	Zfp382	0.747558	3.91461	8.64284	1.13056e-09	1.11521e-08	11.9745
ENSMUSG00000039477.16	Tnrc18	-0.277691	7.30069	-8.63864	1.1426e-09	1.12602e-08	11.1672
ENSMUSG00000020390.12	Ube2b	0.339728	6.159	8.63716	1.14688e-09	1.12915e-08	11.3959
ENSMUSG00000030761.16	Myo7a	-0.463341	4.86759	-8.63338	1.15785e-09	1.13886e-08	11.7258
ENSMUSG00000069255.13	Dusp22	-0.489374	4.99311	-8.62737	1.17557e-09	1.1552e-08	11.6521
ENSMUSG00000046546.3	Fam43a	-0.900456	3.21377	-8.62663	1.17775e-09	1.15623e-08	12.0679
ENSMUSG00000030208.15	Emp1	0.835897	3.21045	8.61911	1.20034e-09	1.1773e-08	12.0058
ENSMUSG00000023106.15	Denr	0.371621	6.17984	8.61487	1.21325e-09	1.18882e-08	11.3189
ENSMUSG00000036707.16	Cab39	0.254482	7.91792	8.60945	1.23e-09	1.20409e-08	11.0169
ENSMUSG00000021127.7	Zfp36l1	-0.270923	8.59669	-8.60452	1.2454e-09	1.21801e-08	10.9258
ENSMUSG00000059555.6	Tor4a	-0.507919	5.5833	-8.60386	1.24749e-09	1.2189e-08	11.4349
ENSMUSG00000041057.10	Wdr43	-0.31674	6.70206	-8.60026	1.25891e-09	1.22889e-08	11.1919
ENSMUSG00000045427.13	Hnrnph2	0.305483	7.01488	8.59765	1.26722e-09	1.23584e-08	11.1174
ENSMUSG00000026004.15	Kansl1l	0.691344	3.70532	8.59076	1.28952e-09	1.2564e-08	11.8472
ENSMUSG00000030660.9	Pik3c2a	0.392896	6.22376	8.58435	1.31059e-09	1.27572e-08	11.2505
ENSMUSG00000063535.7	Zfp773	0.569046	4.59338	8.57931	1.3274e-09	1.28978e-08	11.6442
ENSMUSG00000063888.7	Rpl7l1	-0.282614	6.48198	-8.57927	1.32754e-09	1.28978e-08	11.171
ENSMUSG00000023004.8	Tuba1b	-0.271074	9.19826	-8.57624	1.33778e-09	1.29851e-08	10.7953
ENSMUSG00000033083.16	Tbc1d4	0.288529	7.58948	8.57253	1.3504e-09	1.30953e-08	10.9674
ENSMUSG00000018427.8	Ypel2	0.683797	3.64827	8.56758	1.36743e-09	1.3248e-08	11.7889
ENSMUSG00000042594.16	Sh2b3	-0.338232	6.42951	-8.56706	1.36923e-09	1.3253e-08	11.1461
ENSMUSG00000035953.14	Pip4p1	0.503662	6.00295	8.56197	1.38701e-09	1.34125e-08	11.2453
ENSMUSG00000025060.15	Slk	-0.242392	8.065	-8.54565	1.44556e-09	1.39656e-08	10.8228
ENSMUSG00000095595.2	Fam177a	0.266512	7.32918	8.54125	1.46179e-09	1.41092e-08	10.9261
ENSMUSG00000034116.17	Vav1	0.315323	7.03943	8.5407	1.46383e-09	1.41157e-08	10.9569
ENSMUSG00000003746.16	Man1a	0.313473	6.9346	8.53422	1.48809e-09	1.43362e-08	10.983
ENSMUSG00000002204.9	Napsa	-0.283642	8.40099	-8.52473	1.52437e-09	1.46721e-08	10.7317
ENSMUSG00000024587.10	Nars	0.266543	7.63028	8.51681	1.55532e-09	1.4956e-08	10.8081
ENSMUSG00000045730.4	Adrb2	-0.763025	3.85741	-8.51554	1.56032e-09	1.49901e-08	11.7012
ENSMUSG00000001419.17	Mef2d	0.335356	6.34275	8.50448	1.6048e-09	1.53948e-08	11.0064
ENSMUSG00000040415.15	Dtx3	0.463829	5.12219	8.50432	1.60543e-09	1.53948e-08	11.3436
ENSMUSG00000021866.15	Anxa11	0.274518	7.03634	8.50261	1.61243e-09	1.54476e-08	10.8655
ENSMUSG00000048878.6	Hexim1	0.441538	5.22549	8.49729	1.63437e-09	1.56432e-08	11.2458
ENSMUSG00000060681.15	Slc9a6	-0.36557	5.81509	-8.49641	1.63803e-09	1.56637e-08	11.0905
ENSMUSG00000007880.16	Arid1a	-0.275469	7.9677	-8.49377	1.64909e-09	1.57549e-08	10.6998
ENSMUSG00000034111.6	Tmed8	0.307012	6.8429	8.49012	1.66445e-09	1.5887e-08	10.8564
ENSMUSG00000039232.12	Stx11	0.28461	6.53997	8.48616	1.68127e-09	1.60327e-08	10.9338
ENSMUSG00000030342.8	Cd9	0.269601	7.95835	8.48566	1.68344e-09	1.60385e-08	10.6924
ENSMUSG00000026202.13	Tuba4a	-0.291103	6.99479	-8.48144	1.7016e-09	1.61966e-08	10.8109
ENSMUSG00000038495.14	Otud7b	0.364454	6.40527	8.47208	1.7426e-09	1.65716e-08	10.9092
ENSMUSG00000049516.9	Spty2d1	0.387981	6.14202	8.4698	1.75273e-09	1.66526e-08	10.9917
ENSMUSG00000032741.9	Tpcn1	-0.464698	5.5978	-8.44934	1.84648e-09	1.75271e-08	11.0208
ENSMUSG00000037411.10	Serpine1	1.0317	2.7267	8.44547	1.86478e-09	1.76846e-08	11.6798
ENSMUSG00000010142.12	Tnfrsf13b	-0.407126	5.21881	-8.44081	1.88706e-09	1.78794e-08	11.0856
ENSMUSG00000070462.4	Tlnrd1	0.491282	5.00889	8.42689	1.95528e-09	1.85088e-08	11.1552
ENSMUSG00000035437.15	Rabgap1	0.290697	6.44982	8.4259	1.96022e-09	1.85385e-08	10.7739
ENSMUSG00000022898.13	Vps26c	0.346444	5.70614	8.42516	1.96388e-09	1.85562e-08	10.9403
ENSMUSG00000028233.6	Tgs1	0.309763	6.64929	8.41579	2.01144e-09	1.89881e-08	10.703
ENSMUSG00000015437.5	Gzmb	0.222954	9.14551	8.41284	2.02662e-09	1.91139e-08	10.3824
ENSMUSG00000047180.8	Neurl3	-0.352961	6.11785	-8.41217	2.03009e-09	1.91292e-08	10.8478
ENSMUSG00000009376.15	Met	0.324186	6.26948	8.4116	2.03304e-09	1.91395e-08	10.8159
ENSMUSG00000048249.14	Crebrf	0.290821	6.63633	8.4104	2.03929e-09	1.91809e-08	10.6807
ENSMUSG00000046908.5	Ltb4r1	-0.525964	4.40708	-8.4038	2.07395e-09	1.94891e-08	11.2288
ENSMUSG00000022973.18	Synj1	0.249112	7.35098	8.40129	2.08726e-09	1.95963e-08	10.5437
ENSMUSG00000024401.14	Tnf	0.45353	5.68872	8.4001	2.09366e-09	1.96385e-08	10.911
ENSMUSG00000030203.17	Dusp16	0.398733	5.96214	8.39267	2.13375e-09	1.99964e-08	10.8836
ENSMUSG00000039191.12	Rbpj	-0.193727	9.47269	-8.39074	2.14429e-09	2.00769e-08	10.3023
ENSMUSG00000023277.13	Twf2	-0.335599	6.127	-8.37552	2.2294e-09	2.08549e-08	10.7256
ENSMUSG00000018774.13	Cd68	0.34489	6.26069	8.37245	2.24697e-09	2.10002e-08	10.702
ENSMUSG00000021453.2	Gadd45g	0.686921	3.88761	8.35806	2.33121e-09	2.17678e-08	11.2353
ENSMUSG00000064363.1	mt-Nd4	0.269892	11.534	8.35317	2.3606e-09	2.20223e-08	10.0598
ENSMUSG00000021843.17	Ktn1	0.25415	7.41591	8.35167	2.36966e-09	2.20868e-08	10.4199
ENSMUSG00000016552.13	Foxred2	0.606836	4.08863	8.34563	2.4066e-09	2.24109e-08	11.0914
ENSMUSG00000030789.9	Itgax	0.224824	8.33778	8.34431	2.41478e-09	2.24668e-08	10.2814
ENSMUSG00000018572.10	Phf23	0.366337	5.7224	8.34337	2.42058e-09	2.25005e-08	10.6989
ENSMUSG00000046727.13	Cystm1	0.628552	4.30569	8.32377	2.54529e-09	2.36385e-08	11.0668
ENSMUSG00000030729.17	Pgm2l1	-0.507122	5.02301	-8.3163	2.59452e-09	2.40667e-08	10.8685
ENSMUSG00000021504.14	B4galt7	0.573252	4.44229	8.31607	2.59607e-09	2.40667e-08	10.9695
ENSMUSG00000020744.13	Slc25a19	0.484391	4.722	8.31288	2.61736e-09	2.42423e-08	10.8913
ENSMUSG00000031600.11	Vps37a	0.355463	6.20854	8.30844	2.64739e-09	2.44985e-08	10.5185
ENSMUSG00000040928.15	S100pbp	0.380882	5.71161	8.30427	2.67586e-09	2.47398e-08	10.6225
ENSMUSG00000090958.2	Lrrc32	0.512917	4.73341	8.30364	2.68021e-09	2.47577e-08	10.9285
ENSMUSG00000049047.11	Armcx3	0.622022	4.07569	8.29883	2.71345e-09	2.50424e-08	11.0364
ENSMUSG00000022587.14	Ly6e	-0.264599	9.27761	-8.29628	2.73133e-09	2.51848e-08	10.059
ENSMUSG00000021375.11	Kif13a	-0.326123	5.92673	-8.29355	2.75053e-09	2.53338e-08	10.5525
ENSMUSG00000024130.16	Abca3	-0.330363	6.00368	-8.29328	2.75239e-09	2.53338e-08	10.5409
ENSMUSG00000024222.17	Fkbp5	-0.298668	6.72522	-8.28995	2.77608e-09	2.55291e-08	10.3184
ENSMUSG00000020063.16	Sirt1	0.378595	5.68017	8.28314	2.82509e-09	2.59566e-08	10.591
ENSMUSG00000027395.15	Polr1b	-0.467037	5.18325	-8.28035	2.84537e-09	2.61197e-08	10.7117
ENSMUSG00000020125.7	Elane	-0.772335	3.08975	-8.27845	2.85932e-09	2.62244e-08	11.1476
ENSMUSG00000054277.8	Arfgap3	0.399646	5.12998	8.26714	2.94367e-09	2.6974e-08	10.6871
ENSMUSG00000027605.18	Acss2	0.674832	4.08433	8.26674	2.9467e-09	2.69778e-08	10.9787
ENSMUSG00000021067.8	Sav1	0.269629	7.11989	8.26463	2.96271e-09	2.71004e-08	10.2463
ENSMUSG00000035614.11	Togaram1	0.316265	6.14824	8.25823	3.01189e-09	2.75258e-08	10.4114
ENSMUSG00000030766.15	Arhgap17	0.392202	5.94258	8.25782	3.01507e-09	2.75306e-08	10.4377
ENSMUSG00000038623.9	Tm6sf1	-0.307335	6.21379	-8.25315	3.05152e-09	2.78387e-08	10.383
ENSMUSG00000040463.16	Mybbp1a	-0.273312	7.5331	-8.25179	3.06219e-09	2.79114e-08	10.1287
ENSMUSG00000053063.11	Clec12a	-0.292804	6.74287	-8.24308	3.13165e-09	2.85193e-08	10.2488
ENSMUSG00000029364.15	Wsb2	0.385567	6.09402	8.24084	3.14979e-09	2.86592e-08	10.3845
ENSMUSG00000020914.17	Top2a	-0.223027	8.96554	-8.23653	3.18494e-09	2.89535e-08	9.93241
ENSMUSG00000031337.16	Mtm1	0.449036	5.28347	8.23342	3.21049e-09	2.91601e-08	10.5786
ENSMUSG00000022010.19	Tsc22d1	0.462844	5.32153	8.23269	3.21656e-09	2.91895e-08	10.5152
ENSMUSG00000021709.14	Erbin	0.237825	8.30952	8.2283	3.25318e-09	2.94959e-08	9.97824
ENSMUSG00000079363.7	Gbp4	-0.326695	7.93781	-8.22668	3.26671e-09	2.95926e-08	10.016
ENSMUSG00000024236.18	Svil	-0.338457	6.38182	-8.22068	3.31769e-09	3.0028e-08	10.2879
ENSMUSG00000032560.14	Dnajc13	0.21467	7.85567	8.21387	3.37638e-09	3.05324e-08	9.99652
ENSMUSG00000033863.2	Klf9	0.412726	5.41711	8.21135	3.39841e-09	3.07047e-08	10.5125
ENSMUSG00000032841.15	Prr5l	-0.594867	4.64186	-8.20761	3.43139e-09	3.09756e-08	10.6622
ENSMUSG00000021952.16	Xpo4	-0.292843	6.52297	-8.19917	3.50684e-09	3.1629e-08	10.1726
ENSMUSG00000028437.14	Ubap1	0.364956	5.92721	8.19626	3.53334e-09	3.18402e-08	10.3071
ENSMUSG00000025047.9	Pdcd11	-0.317659	6.33686	-8.19356	3.55801e-09	3.20345e-08	10.1989
ENSMUSG00000028048.11	Gba	0.313871	6.40018	8.18518	3.63577e-09	3.2706e-08	10.1675
ENSMUSG00000025804.5	Ccr1	-0.326586	7.55435	-8.18442	3.64295e-09	3.27421e-08	9.97649
ENSMUSG00000028184.12	Adgrl2	0.757758	3.6701	8.1776	3.70769e-09	3.3295e-08	10.7905
ENSMUSG00000001418.13	Glmp	0.336264	6.32307	8.16791	3.80166e-09	3.41091e-08	10.1433
ENSMUSG00000052821.3	Cysltr1	-0.663319	4.44511	-8.16661	3.81442e-09	3.41939e-08	10.6505
ENSMUSG00000026502.13	Desi2	0.361565	5.99648	8.16408	3.83951e-09	3.4389e-08	10.1941
ENSMUSG00000020532.18	Acaca	0.226921	7.26519	8.16316	3.8486e-09	3.44404e-08	9.94061
ENSMUSG00000027035.10	Cers6	-0.239204	7.90672	-8.16018	3.87838e-09	3.46769e-08	9.86968
ENSMUSG00000073155.12	1810058I24Rik	0.373972	5.45648	8.15199	3.96139e-09	3.53884e-08	10.3167
ENSMUSG00000032601.13	Prkar2a	-0.32362	6.51584	-8.14997	3.98216e-09	3.55432e-08	10.0473
ENSMUSG00000025937.6	Lactb2	0.457926	5.67536	8.14474	4.03637e-09	3.5977e-08	10.2195
ENSMUSG00000042328.13	Hps4	0.534411	4.50611	8.14461	4.03774e-09	3.5977e-08	10.516
ENSMUSG00000026126.15	Ptpn18	-0.451324	4.72703	-8.1408	4.07774e-09	3.6283e-08	10.4561
ENSMUSG00000041360.8	Pum3	-0.308935	6.04277	-8.14067	4.07912e-09	3.6283e-08	10.1397
ENSMUSG00000023034.7	Nr4a1	0.919352	3.4021	8.14024	4.08359e-09	3.62915e-08	10.8015
ENSMUSG00000038024.17	Dennd4c	0.281723	6.81935	8.13951	4.09139e-09	3.63295e-08	9.93243
ENSMUSG00000029860.16	Zyx	-0.291105	7.77026	-8.13703	4.11768e-09	3.65316e-08	9.80484
ENSMUSG00000062210.13	Tnfaip8	-0.259787	7.03825	-8.10804	4.43878e-09	3.93465e-08	9.86708
ENSMUSG00000021846.9	Peli2	-0.451585	5.13787	-8.10535	4.46979e-09	3.95684e-08	10.2725
ENSMUSG00000025375.15	Aatk	0.545344	4.11473	8.10521	4.47148e-09	3.95684e-08	10.4429
ENSMUSG00000020149.17	Rab1a	0.236978	7.937	8.10383	4.48744e-09	3.96756e-08	9.6932
ENSMUSG00000031447.7	Lamp1	0.229671	9.41291	8.1027	4.50061e-09	3.97579e-08	9.54392
ENSMUSG00000027646.15	Src	0.508399	4.7284	8.10087	4.52201e-09	3.99128e-08	10.3865
ENSMUSG00000034957.10	Cebpa	-0.417802	5.37545	-8.09768	4.55962e-09	4.02104e-08	10.1644
ENSMUSG00000053113.3	Socs3	0.528506	5.22459	8.0972	4.56526e-09	4.02257e-08	10.2555
ENSMUSG00000008540.11	Mgst1	-0.317456	6.35919	-8.0817	4.75259e-09	4.18407e-08	9.87047
ENSMUSG00000031378.14	Abcd1	-0.34924	6.1377	-8.08131	4.75737e-09	4.1847e-08	9.94657
ENSMUSG00000070738.10	Dgkd	0.275018	6.70159	8.07882	4.78816e-09	4.20819e-08	9.82149
ENSMUSG00000021690.10	Jmy	0.543032	4.58622	8.07846	4.79264e-09	4.20855e-08	10.3364
ENSMUSG00000027132.3	Katnbl1	0.413989	5.39368	8.07254	4.86688e-09	4.27011e-08	10.129
ENSMUSG00000011008.13	Mcoln2	0.513113	4.62033	8.04344	5.24907e-09	4.60152e-08	10.204
ENSMUSG00000031591.14	Asah1	0.24558	7.46227	8.02936	5.44482e-09	4.76907e-08	9.55895
ENSMUSG00000027678.17	Ncoa3	0.204543	8.36399	8.02665	5.48337e-09	4.79877e-08	9.43488
ENSMUSG00000028885.8	Smpdl3b	-0.394025	5.51822	-8.01172	5.70069e-09	4.98472e-08	9.94962
ENSMUSG00000004730.15	Adgre1	-0.292988	6.63481	-8.00989	5.72789e-09	5.00426e-08	9.66031
ENSMUSG00000046808.17	Atp10d	-0.491086	4.41373	-8.00154	5.8538e-09	5.10994e-08	10.1781
ENSMUSG00000052446.17	Zfp961	-0.489506	4.69492	-7.9905	6.02471e-09	5.25469e-08	10.1014
ENSMUSG00000029163.9	Emilin1	-0.45439	5.12829	-7.98807	6.06291e-09	5.28354e-08	9.96214
ENSMUSG00000034807.9	Colgalt1	0.273306	7.48799	7.9838	6.1308e-09	5.3382e-08	9.42999
ENSMUSG00000044197.8	Gpr146	0.346408	5.88861	7.98258	6.1503e-09	5.35065e-08	9.74576
ENSMUSG00000014353.15	Tmem87b	0.373741	5.48386	7.97539	6.26672e-09	5.44735e-08	9.84336
ENSMUSG00000023186.14	Vwa5a	0.197589	8.4268	7.97355	6.29701e-09	5.46907e-08	9.3034
ENSMUSG00000030966.13	Trim21	-0.563963	5.19752	-7.97048	6.34753e-09	5.50831e-08	9.92681
ENSMUSG00000015852.13	Fcrls	-0.736163	3.45652	-7.96555	6.4298e-09	5.57501e-08	10.2969
ENSMUSG00000036501.7	Fam13b	0.338491	6.32774	7.9557	6.59719e-09	5.71356e-08	9.58845
ENSMUSG00000036503.13	Rnf13	0.312875	6.23473	7.9555	6.60067e-09	5.71356e-08	9.61207
ENSMUSG00000024085.13	Man2a1	-0.227273	7.71793	-7.95349	6.63541e-09	5.73883e-08	9.32344
ENSMUSG00000037260.8	Hgsnat	0.477358	4.56331	7.94947	6.70535e-09	5.79445e-08	9.99856
ENSMUSG00000006390.15	Elovl1	0.312974	6.50184	7.93766	6.91556e-09	5.97111e-08	9.48022
ENSMUSG00000025534.17	Gusb	0.276492	7.43646	7.93436	6.97538e-09	6.01772e-08	9.31334
ENSMUSG00000015647.9	Lama5	0.384283	5.24668	7.93104	7.03611e-09	6.06505e-08	9.74
ENSMUSG00000021068.17	Nin	-0.217816	8.31052	-7.92791	7.09391e-09	6.10976e-08	9.17894
ENSMUSG00000024007.15	Ppil1	-0.436762	4.81751	-7.91906	7.26012e-09	6.2477e-08	9.87415
ENSMUSG00000003882.5	Il7r	0.311959	6.1906	7.91736	7.2924e-09	6.27024e-08	9.51567
ENSMUSG00000030341.17	Tnfrsf1a	-0.302758	6.19875	-7.91319	7.37241e-09	6.32976e-08	9.47938
ENSMUSG00000079057.4	Cyp4v3	0.415924	4.90466	7.91311	7.37388e-09	6.32976e-08	9.82013
ENSMUSG00000032041.15	Tirap	-0.481768	5.18011	-7.9125	7.38565e-09	6.33459e-08	9.75239
ENSMUSG00000044199.6	S1pr4	-0.485864	4.28276	-7.91019	7.43052e-09	6.36358e-08	9.90476
ENSMUSG00000035530.13	Eif1	0.214247	8.65031	7.91012	7.43179e-09	6.36358e-08	9.10496
ENSMUSG00000026819.15	Slc25a25	0.408349	5.42154	7.90719	7.48901e-09	6.40726e-08	9.68934
ENSMUSG00000038058.14	Nod1	-0.435541	4.93083	-7.90105	7.61036e-09	6.50569e-08	9.78337
ENSMUSG00000032596.14	Uba7	-0.30149	6.884	-7.89356	7.76118e-09	6.6284e-08	9.30483
ENSMUSG00000021185.16	Dglucy	-0.419589	5.25106	-7.89328	7.76676e-09	6.6284e-08	9.68426
ENSMUSG00000033799.10	Tasor2	-0.285825	6.84987	-7.8854	7.92872e-09	6.76103e-08	9.31125
ENSMUSG00000068551.12	Zfp467	-0.89058	2.9678	-7.88161	8.00782e-09	6.82284e-08	10.1643
ENSMUSG00000025094.8	Slc18a2	0.382929	5.68183	7.87653	8.11524e-09	6.90866e-08	9.52873
ENSMUSG00000045973.18	Slc25a51	0.257826	7.02219	7.8727	8.19705e-09	6.97256e-08	9.224
ENSMUSG00000049922.8	Slc35c1	-0.376822	5.63466	-7.86609	8.34033e-09	7.08859e-08	9.5144
ENSMUSG00000089809.9	Rasgef1b	0.73257	4.99066	7.86401	8.38601e-09	7.12155e-08	9.74535
ENSMUSG00000027712.13	Anxa5	0.238526	7.9798	7.85525	8.58083e-09	7.281e-08	9.03795
ENSMUSG00000015316.11	Slamf1	0.361211	6.09297	7.84736	8.76033e-09	7.42721e-08	9.36484
ENSMUSG00000020064.9	Herc4	-0.303743	6.51188	-7.84642	8.7819e-09	7.43938e-08	9.25637
ENSMUSG00000006818.5	Sod2	0.262403	7.29776	7.84404	8.83701e-09	7.47992e-08	9.1009
ENSMUSG00000026643.16	Nmt2	0.370591	5.76806	7.83803	8.9774e-09	7.59039e-08	9.38191
ENSMUSG00000035310.15	Lin54	0.340629	5.88134	7.83783	8.98224e-09	7.59039e-08	9.36863
ENSMUSG00000058690.14	Ccser2	0.261653	7.06858	7.83539	9.03999e-09	7.63294e-08	9.12195
ENSMUSG00000043535.13	Setx	-0.224186	7.7842	-7.8316	9.13042e-09	7.703e-08	8.99237
ENSMUSG00000070691.10	Runx3	-0.262553	6.75497	-7.83033	9.16086e-09	7.72236e-08	9.1665
ENSMUSG00000023460.13	Rab12	0.403596	5.34305	7.82675	9.24733e-09	7.78889e-08	9.50166
ENSMUSG00000040712.16	Camta2	0.304412	6.32977	7.82262	9.34818e-09	7.86742e-08	9.22281
ENSMUSG00000036894.3	Rap2b	0.224363	7.42843	7.82155	9.37462e-09	7.88324e-08	9.00483
ENSMUSG00000030427.17	Lilra6	-0.559462	4.52376	-7.81961	9.42244e-09	7.917e-08	9.69458
ENSMUSG00000044447.5	Dock5	-0.279783	6.89775	-7.81592	9.51434e-09	7.98771e-08	9.10648
ENSMUSG00000020962.14	Gtf2a1	0.247078	7.46104	7.81303	9.58699e-09	8.04216e-08	8.96743
ENSMUSG00000041926.15	Rnpep	-0.318612	6.47392	-7.8098	9.66869e-09	8.10411e-08	9.16633
ENSMUSG00000073489.6	Ifi204	-0.46323	6.09919	-7.8038	9.82248e-09	8.22633e-08	9.26767
ENSMUSG00000056091.12	St3gal5	0.686522	3.68961	7.80105	9.89363e-09	8.27919e-08	9.8113
ENSMUSG00000016495.12	Plgrkt	0.33584	6.25237	7.76861	1.07754e-08	9.00976e-08	9.115
ENSMUSG00000027496.15	Aurka	-0.420024	4.95997	-7.75174	1.12653e-08	9.41175e-08	9.3754
ENSMUSG00000026701.15	Prdx6	0.245816	6.90451	7.74979	1.13233e-08	9.4526e-08	8.91741
ENSMUSG00000020696.18	Rffl	0.435788	5.48837	7.74682	1.14125e-08	9.51933e-08	9.2477
ENSMUSG00000075327.10	Zbtb2	0.475048	4.33702	7.74579	1.14433e-08	9.53729e-08	9.50828
ENSMUSG00000020806.15	Rhbdf2	0.369913	6.10509	7.7446	1.14794e-08	9.55968e-08	9.06797
ENSMUSG00000059498.13	Fcgr3	-0.226302	8.18515	-7.73991	1.16223e-08	9.67091e-08	8.69563
ENSMUSG00000030591.17	Psmd8	0.236425	7.30569	7.73489	1.17772e-08	9.7919e-08	8.79977
ENSMUSG00000024603.8	Dctn4	0.270256	6.7098	7.72899	1.19619e-08	9.93742e-08	8.89612
ENSMUSG00000027175.10	Tcp11l1	0.373606	5.95734	7.72635	1.20457e-08	9.99898e-08	9.06282
ENSMUSG00000023367.14	Tmem176a	-0.425707	5.07704	-7.72568	1.20668e-08	1.00085e-07	9.32543
ENSMUSG00000005198.15	Polr2a	0.192094	8.42205	7.71943	1.22677e-08	1.01669e-07	8.61343
ENSMUSG00000029108.14	Pcdh7	-0.53789	4.56646	-7.71774	1.23225e-08	1.02041e-07	9.37757
ENSMUSG00000061815.11	Rufy4	-0.723008	3.106	-7.71015	1.2572e-08	1.04024e-07	9.71835
ENSMUSG00000059182.7	Skap2	0.235925	7.48078	7.70972	1.25863e-08	1.04059e-07	8.70283
ENSMUSG00000064345.1	mt-Nd2	0.282119	10.106	7.70467	1.27551e-08	1.0537e-07	8.4325
ENSMUSG00000039942.15	Ptger4	0.290443	6.44862	7.70374	1.27865e-08	1.05545e-07	8.90186
ENSMUSG00000038352.15	Arl5c	0.440767	5.34256	7.70108	1.28767e-08	1.06204e-07	9.17463
ENSMUSG00000031778.13	Cx3cl1	-0.38989	5.54712	-7.70059	1.28934e-08	1.06257e-07	9.07125
ENSMUSG00000003812.13	Dnase2a	0.314075	5.75594	7.69633	1.30395e-08	1.07375e-07	9.0041
ENSMUSG00000014905.4	Dnajb9	0.337295	5.86057	7.69382	1.31263e-08	1.08003e-07	8.97845
ENSMUSG00000021756.12	Il6st	-0.235742	7.07899	-7.69349	1.31376e-08	1.08003e-07	8.71738
ENSMUSG00000030223.14	Ptpro	-0.405063	4.80412	-7.69322	1.31471e-08	1.08003e-07	9.2682
ENSMUSG00000047123.8	Ticam1	0.486989	4.92268	7.69234	1.31778e-08	1.08169e-07	9.22542
ENSMUSG00000062937.7	Mtap	-0.455785	5.22607	-7.68778	1.33376e-08	1.09394e-07	9.14759
ENSMUSG00000051285.17	Pcmtd1	0.356684	5.70672	7.68492	1.34387e-08	1.10135e-07	9.00848
ENSMUSG00000031403.14	Dkc1	-0.34226	5.88524	-7.674	1.38323e-08	1.13271e-07	8.92681
ENSMUSG00000021069.17	Pygl	-0.222599	7.96325	-7.67034	1.39672e-08	1.14285e-07	8.53152
ENSMUSG00000068606.6	Gm4841	-0.633542	4.86079	-7.66896	1.40181e-08	1.14611e-07	9.16127
ENSMUSG00000021578.17	Ccdc127	0.34992	5.76785	7.66463	1.41797e-08	1.1584e-07	8.92437
ENSMUSG00000020605.9	Hs1bp3	0.565186	4.32654	7.66399	1.42036e-08	1.15889e-07	9.28578
ENSMUSG00000028614.14	Ndc1	-0.324839	5.76379	-7.6637	1.42148e-08	1.15889e-07	8.92628
ENSMUSG00000015312.9	Gadd45b	0.332236	6.19999	7.66357	1.42194e-08	1.15889e-07	8.81395
ENSMUSG00000024410.15	Rmc1	0.363201	5.73585	7.65239	1.46466e-08	1.19277e-07	8.90355
ENSMUSG00000037266.18	Rsrp1	0.347093	7.98543	7.64605	1.48948e-08	1.21178e-07	8.44705
ENSMUSG00000028864.7	Hgf	0.262085	7.03168	7.64583	1.49036e-08	1.21178e-07	8.62248
ENSMUSG00000055170.4	Ifng	-0.716301	4.56862	-7.6454	1.49206e-08	1.21221e-07	9.32975
ENSMUSG00000040855.15	Reps2	0.933165	2.7537	7.64499	1.49365e-08	1.21255e-07	9.57958
ENSMUSG00000015659.12	Serac1	0.790048	3.5737	7.64348	1.49966e-08	1.21647e-07	9.41638
ENSMUSG00000079316.10	Rab9	0.436528	5.23116	7.63198	1.54603e-08	1.2531e-07	9.00405
ENSMUSG00000032350.9	Gclc	0.30598	5.91223	7.62829	1.56124e-08	1.26443e-07	8.76612
ENSMUSG00000005057.13	Sh2b2	0.489522	4.39849	7.62605	1.57054e-08	1.27097e-07	9.16602
ENSMUSG00000029925.13	Tbxas1	-0.292355	6.62976	-7.62036	1.59442e-08	1.28928e-07	8.59739
ENSMUSG00000056708.5	Ier5	0.288905	6.96514	7.61628	1.61178e-08	1.3023e-07	8.5443
ENSMUSG00000025981.13	Coq10b	0.463431	4.73709	7.61381	1.62236e-08	1.30982e-07	9.09629
ENSMUSG00000040268.17	Plekha1	0.227633	7.17461	7.60988	1.63937e-08	1.32252e-07	8.49068
ENSMUSG00000038279.10	Nop2	-0.358258	5.7605	-7.60846	1.64556e-08	1.32648e-07	8.77133
ENSMUSG00000061607.15	Mdc1	-0.329294	6.04899	-7.60612	1.65581e-08	1.3337e-07	8.71378
ENSMUSG00000032840.7	2410131K14Rik	0.53257	4.2492	7.60531	1.65934e-08	1.3355e-07	9.16412
ENSMUSG00000027845.15	Dclre1b	-0.342991	5.65915	-7.60293	1.66989e-08	1.34294e-07	8.78013
ENSMUSG00000026360.9	Rgs2	0.374921	5.90721	7.59986	1.68354e-08	1.35287e-07	8.72916
ENSMUSG00000029103.16	Lrpap1	0.353538	5.96806	7.59591	1.70131e-08	1.36593e-07	8.70225
ENSMUSG00000021366.8	Hivep1	-0.201704	8.18143	-7.59565	1.70245e-08	1.36593e-07	8.31884
ENSMUSG00000095687.2	Rnaset2a	0.359248	5.96069	7.59446	1.70786e-08	1.36921e-07	8.72234
ENSMUSG00000043154.15	Ppp2r3a	-0.313869	6.12916	-7.59115	1.72292e-08	1.38021e-07	8.64574
ENSMUSG00000117975.1	Itprip	-0.418632	5.15267	-7.58893	1.73312e-08	1.3873e-07	8.91693
ENSMUSG00000028035.13	Dnajb4	0.709718	3.98137	7.58402	1.75586e-08	1.40441e-07	9.2238
ENSMUSG00000029299.14	Abcg3	-0.888958	2.82529	-7.56987	1.82316e-08	1.45712e-07	9.37355
ENSMUSG00000032507.15	Fbxl2	0.755494	3.06661	7.56705	1.83685e-08	1.46692e-07	9.31233
ENSMUSG00000021993.10	Mipep	-0.486809	4.30616	-7.56449	1.84941e-08	1.47581e-07	9.07814
ENSMUSG00000036611.5	Eepd1	0.597857	4.05548	7.55928	1.87521e-08	1.49524e-07	9.08003
ENSMUSG00000025821.9	Zfp282	-0.446309	4.71829	-7.5521	1.91137e-08	1.5229e-07	8.89006
ENSMUSG00000042650.3	Alkbh5	0.261009	7.18955	7.54992	1.92245e-08	1.53054e-07	8.33223
ENSMUSG00000065947.3	mt-Nd4l	0.298458	9.05744	7.54727	1.93607e-08	1.5402e-07	8.09031
ENSMUSG00000033033.10	Calhm2	-0.56453	3.59787	-7.54569	1.94425e-08	1.54551e-07	9.16005
ENSMUSG00000004709.14	Cd244a	0.468194	4.84554	7.54282	1.95914e-08	1.55615e-07	8.83245
ENSMUSG00000048120.16	Entpd1	0.328954	6.35389	7.54252	1.96068e-08	1.55617e-07	8.43759
ENSMUSG00000052397.8	Ezr	0.22835	7.9137	7.53816	1.98357e-08	1.57313e-07	8.19022
ENSMUSG00000018001.18	Cyth3	0.352069	5.79339	7.53469	2.00197e-08	1.58651e-07	8.56642
ENSMUSG00000001248.15	Gramd1a	0.334703	5.95341	7.52589	2.04945e-08	1.62289e-07	8.50586
ENSMUSG00000001052.15	Sec24b	-0.266275	6.68162	-7.52426	2.05837e-08	1.6287e-07	8.34879
ENSMUSG00000061878.15	Sphk1	0.919705	2.74201	7.52045	2.07933e-08	1.64403e-07	9.26796
ENSMUSG00000031557.16	Plekha2	-0.230604	7.77998	-7.5139	2.11595e-08	1.6717e-07	8.14007
ENSMUSG00000068747.14	Sort1	-0.249594	7.00043	-7.51127	2.13086e-08	1.68219e-07	8.24163
ENSMUSG00000079442.12	St6galnac4	0.415832	5.46527	7.50827	2.14796e-08	1.6944e-07	8.56139
ENSMUSG00000028436.8	Dcaf12	-0.308061	6.44706	-7.50756	2.15201e-08	1.69629e-07	8.33996
ENSMUSG00000038773.11	Kdm3b	-0.254891	7.29919	-7.50509	2.16622e-08	1.70618e-07	8.19016
ENSMUSG00000021779.17	Thrb	0.655967	3.25744	7.50339	2.17606e-08	1.71263e-07	9.08397
ENSMUSG00000032554.15	Trf	-0.289345	6.44869	-7.50272	2.17996e-08	1.71439e-07	8.33808
ENSMUSG00000020629.12	Adi1	0.45613	4.87183	7.50223	2.1828e-08	1.71532e-07	8.7338
ENSMUSG00000029504.5	Ddx51	-0.503925	4.60057	-7.49354	2.23396e-08	1.75419e-07	8.79071
ENSMUSG00000037995.15	Igsf9	-0.868028	3.13452	-7.49324	2.23579e-08	1.75428e-07	9.14764
ENSMUSG00000036402.13	Gng12	0.224384	7.56866	7.48266	2.29979e-08	1.80291e-07	8.07743
ENSMUSG00000024525.7	Impa2	-0.422655	4.87927	-7.48242	2.30125e-08	1.80291e-07	8.68833
ENSMUSG00000068735.14	Trp53i11	-0.432228	5.17269	-7.47711	2.3341e-08	1.82726e-07	8.58045
ENSMUSG00000040723.14	Rcsd1	-0.269793	6.16745	-7.47471	2.34909e-08	1.8364e-07	8.31293
ENSMUSG00000024293.16	Esco1	0.276411	6.4552	7.47467	2.34934e-08	1.8364e-07	8.26249
ENSMUSG00000034135.15	Sik3	0.275916	6.93995	7.46822	2.39016e-08	1.8669e-07	8.15667
ENSMUSG00000032515.8	Csrnp1	0.444194	5.82555	7.46284	2.42474e-08	1.89143e-07	8.39156
ENSMUSG00000022884.15	Eif4a2	0.198479	8.90597	7.46276	2.42523e-08	1.89143e-07	7.87664
ENSMUSG00000024066.9	Xdh	-0.224783	7.97043	-7.45449	2.47941e-08	1.93222e-07	7.95601
ENSMUSG00000004561.14	Mettl17	0.583281	4.30307	7.45094	2.50304e-08	1.94916e-07	8.74486
ENSMUSG00000024639.5	Gnaq	0.217719	6.93863	7.45006	2.5089e-08	1.95225e-07	8.08788
ENSMUSG00000042408.13	Zmym6	0.503527	4.63996	7.44493	2.54354e-08	1.97771e-07	8.62928
ENSMUSG00000032265.14	Tent5a	-0.3184	6.67891	-7.44021	2.57588e-08	2.00135e-07	8.16447
ENSMUSG00000034614.14	Pik3ip1	0.768871	3.02052	7.43774	2.59291e-08	2.01185e-07	9.00745
ENSMUSG00000032279.11	Idh3a	-0.323492	6.07706	-7.43769	2.59329e-08	2.01185e-07	8.2504
ENSMUSG00000020366.18	Mapk9	-0.289771	5.95692	-7.42467	2.68513e-08	2.08153e-07	8.24374
ENSMUSG00000028041.17	Adam15	-0.355954	5.59009	-7.41963	2.72161e-08	2.10822e-07	8.30371
ENSMUSG00000074886.11	Grk6	-0.283748	6.39936	-7.41885	2.72729e-08	2.11104e-07	8.12303
ENSMUSG00000032305.15	Fam219b	-0.445766	4.32628	-7.41554	2.75158e-08	2.12825e-07	8.61936
ENSMUSG00000015133.17	Lrrk1	-0.208678	8.18749	-7.41502	2.75539e-08	2.12959e-07	7.82758
ENSMUSG00000045005.9	Fzd5	0.554344	4.43864	7.40758	2.81084e-08	2.17082e-07	8.59849
ENSMUSG00000018381.15	Abi3	-0.647356	3.89375	-7.39741	2.88842e-08	2.22907e-07	8.6907
ENSMUSG00000033102.15	Cdc14b	0.402553	5.1006	7.39619	2.89785e-08	2.23468e-07	8.37096
ENSMUSG00000020220.16	Vps13d	0.219802	7.80301	7.39525	2.9052e-08	2.23867e-07	7.81232
ENSMUSG00000001962.8	Fam50a	0.468452	5.30725	7.39414	2.9138e-08	2.24362e-07	8.35315
ENSMUSG00000070639.5	Lrrc8b	0.360834	5.29654	7.39309	2.92205e-08	2.2483e-07	8.3288
ENSMUSG00000039704.7	Lmbrd2	0.357363	5.96068	7.38992	2.94697e-08	2.26578e-07	8.15226
ENSMUSG00000054400.16	Cklf	0.498729	4.60486	7.38791	2.96286e-08	2.27631e-07	8.48352
ENSMUSG00000034908.16	Sidt2	0.207365	7.84608	7.38624	2.97611e-08	2.28478e-07	7.7852
ENSMUSG00000040848.11	Sft2d2	-0.234836	8.04293	-7.38555	2.98168e-08	2.28736e-07	7.76145
ENSMUSG00000031389.17	Arhgap4	-0.301812	6.2853	-7.38337	2.99911e-08	2.29902e-07	8.06033
ENSMUSG00000026687.14	Aldh9a1	0.212441	7.59654	7.38118	3.01674e-08	2.31082e-07	7.8043
ENSMUSG00000060519.11	Tor3a	0.392815	6.05207	7.38005	3.02592e-08	2.31613e-07	8.10949
ENSMUSG00000020717.19	Pecam1	0.291836	6.80085	7.37796	3.04295e-08	2.32744e-07	7.91372
ENSMUSG00000026648.18	Dclre1c	0.325359	6.47965	7.37585	3.06022e-08	2.33891e-07	7.9978
ENSMUSG00000032352.16	Lrrc1	-0.687691	3.70456	-7.36432	3.15627e-08	2.41054e-07	8.64706
ENSMUSG00000070305.10	Mpzl3	-0.654426	3.6804	-7.3603	3.19049e-08	2.43488e-07	8.67406
ENSMUSG00000019188.16	H13	-0.266546	6.62521	-7.35972	3.1955e-08	2.43689e-07	7.90494
ENSMUSG00000031948.14	Kars	-0.245029	6.80218	-7.34788	3.29857e-08	2.51363e-07	7.84805
ENSMUSG00000040813.16	Tex264	0.453344	4.54264	7.34437	3.32984e-08	2.53559e-07	8.37725
ENSMUSG00000022897.15	Dyrk1a	0.237174	7.10066	7.343	3.34213e-08	2.54307e-07	7.7708
ENSMUSG00000028970.9	Abcb1b	0.438348	4.70464	7.33923	3.37609e-08	2.56702e-07	8.34618
ENSMUSG00000022962.15	Gart	-0.323598	6.28803	-7.33082	3.45316e-08	2.62178e-07	7.91705
ENSMUSG00000027630.13	Tbl1xr1	-0.238111	7.6686	-7.33082	3.45319e-08	2.62178e-07	7.65653
ENSMUSG00000004609.11	Cd33	0.222375	7.63332	7.3231	3.52558e-08	2.67478e-07	7.64179
ENSMUSG00000004508.6	Gab2	0.288017	6.81379	7.3208	3.54741e-08	2.68936e-07	7.77603
ENSMUSG00000004591.16	Pkn2	0.248043	6.90498	7.31749	3.57914e-08	2.71142e-07	7.75841
ENSMUSG00000053801.18	Grwd1	-0.602967	3.95759	-7.31458	3.60721e-08	2.73068e-07	8.46306
ENSMUSG00000042834.15	Nrep	-0.642735	4.43844	-7.30691	3.68241e-08	2.78556e-07	8.32307
ENSMUSG00000042520.16	Ubap2l	0.203325	7.98543	7.30297	3.72155e-08	2.81311e-07	7.5424
ENSMUSG00000024772.9	Ehd1	-0.206436	8.00732	-7.29382	3.81433e-08	2.88113e-07	7.53399
ENSMUSG00000004562.16	Arhgef40	-0.308491	6.41575	-7.29292	3.82356e-08	2.88599e-07	7.80155
ENSMUSG00000035356.17	Nfkbiz	0.457204	4.95037	7.2883	3.87136e-08	2.91994e-07	8.14774
ENSMUSG00000102644.5	Thap6	0.381606	4.90521	7.28479	3.90812e-08	2.94551e-07	8.13212
ENSMUSG00000074677.11	Sirpb1c	-0.823934	2.93575	-7.2795	3.96417e-08	2.98557e-07	8.60952
ENSMUSG00000020865.16	Abcc3	-0.672556	3.3945	-7.27856	3.97425e-08	2.99088e-07	8.49614
ENSMUSG00000016256.10	Ctsz	0.219022	9.22573	7.2783	3.97702e-08	2.99088e-07	7.34787
ENSMUSG00000012114.17	Med15	0.294918	6.67004	7.26563	4.11494e-08	3.09235e-07	7.64444
ENSMUSG00000047824.13	Pygo2	-0.322374	5.62609	-7.26273	4.1473e-08	3.1144e-07	7.89234
ENSMUSG00000020671.9	Rab10	0.202426	7.88012	7.26197	4.15571e-08	3.11844e-07	7.4467
ENSMUSG00000032402.12	Smad3	0.701292	3.79639	7.25989	4.17914e-08	3.13375e-07	8.33579
ENSMUSG00000024681.11	Ms4a3	-0.441642	4.99486	-7.25942	4.18438e-08	3.1354e-07	8.06865
ENSMUSG00000027010.16	Slc25a12	-0.269738	6.40932	-7.25511	4.23327e-08	3.16973e-07	7.67178
ENSMUSG00000046949.16	Nqo2	-0.491405	4.72866	-7.25397	4.24626e-08	3.17715e-07	8.10985
ENSMUSG00000037926.15	Ssh2	-0.319832	6.57687	-7.253	4.25746e-08	3.18322e-07	7.66284
ENSMUSG00000035232.8	Pdk3	-0.311776	5.78283	-7.24312	4.37234e-08	3.2662e-07	7.79031
ENSMUSG00000005501.14	Usp40	0.321446	5.80014	7.24291	4.37477e-08	3.2662e-07	7.7447
ENSMUSG00000033545.14	Znrf1	0.388227	5.45182	7.2378	4.43554e-08	3.30917e-07	7.88387
ENSMUSG00000018500.2	Adora2b	-0.424692	5.18625	-7.23687	4.44662e-08	3.31504e-07	7.98611
ENSMUSG00000024480.9	Ap3s1	0.241298	6.84576	7.23569	4.4608e-08	3.32322e-07	7.54342
ENSMUSG00000026484.13	Rnf2	0.352821	5.354	7.23444	4.47586e-08	3.33203e-07	7.89006
ENSMUSG00000030930.14	Chst15	-0.375106	5.5031	-7.23262	4.49786e-08	3.34599e-07	7.85589
ENSMUSG00000029560.12	Snx8	0.261519	6.39968	7.23047	4.52397e-08	3.36299e-07	7.60111
ENSMUSG00000070803.6	Cited4	0.835399	2.92489	7.22863	4.54659e-08	3.37737e-07	8.45908
ENSMUSG00000025936.15	Gm4956	-0.717438	3.14677	-7.22358	4.60894e-08	3.42123e-07	8.37134
ENSMUSG00000020850.14	Prpf8	-0.185098	8.95792	-7.22161	4.63348e-08	3.43697e-07	7.21896
ENSMUSG00000036850.4	Mrpl41	0.51028	4.35055	7.21511	4.71548e-08	3.49528e-07	8.08378
ENSMUSG00000073639.6	Rab18	0.252243	6.66324	7.21219	4.75272e-08	3.52036e-07	7.50111
ENSMUSG00000037940.17	Inpp4b	0.338859	6.17663	7.21172	4.75876e-08	3.5223e-07	7.65239
ENSMUSG00000029063.16	Nadk	-0.225076	7.38365	-7.21024	4.77782e-08	3.53387e-07	7.37417
ENSMUSG00000030956.15	Fam53b	-0.35973	6.27471	-7.20921	4.79116e-08	3.5394e-07	7.5755
ENSMUSG00000039810.11	Zc3h10	0.545239	4.43014	7.20913	4.79215e-08	3.5394e-07	8.05184
ENSMUSG00000032754.14	Slc8b1	0.365097	5.29359	7.20771	4.81065e-08	3.55052e-07	7.80368
ENSMUSG00000017009.3	Sdc4	0.416402	5.31671	7.20226	4.88193e-08	3.60055e-07	7.77844
ENSMUSG00000033720.12	Sfxn5	-0.703348	3.68713	-7.2008	4.90122e-08	3.6122e-07	8.23344
ENSMUSG00000052749.9	Trim30b	-0.525341	4.56945	-7.20053	4.90478e-08	3.61224e-07	8.05338
ENSMUSG00000059316.2	Slc27a4	0.310325	5.65729	7.1972	4.94914e-08	3.64232e-07	7.65922
ENSMUSG00000027276.7	Jag1	0.832509	2.91552	7.19413	4.99031e-08	3.67e-07	8.38835
ENSMUSG00000033088.19	Triobp	0.271756	6.63629	7.19306	5.00475e-08	3.67799e-07	7.46135
ENSMUSG00000060441.15	Trim5	-0.415268	4.70739	-7.18028	5.18054e-08	3.80447e-07	7.91738
ENSMUSG00000034591.5	Slc41a2	0.381932	5.44165	7.17961	5.18991e-08	3.80864e-07	7.69649
ENSMUSG00000026029.14	Casp8	-0.265955	6.97942	-7.17721	5.22371e-08	3.83072e-07	7.36635
ENSMUSG00000028479.18	Gne	-0.369263	5.02474	-7.17006	5.32567e-08	3.90271e-07	7.79654
ENSMUSG00000038876.12	Rnf146	0.338807	5.74209	7.16162	5.44864e-08	3.98817e-07	7.59183
ENSMUSG00000020134.13	Peli1	0.248861	6.18929	7.16153	5.45001e-08	3.98817e-07	7.47415
ENSMUSG00000048865.16	Arhgap30	0.186353	8.67456	7.16062	5.46337e-08	3.99511e-07	7.07155
ENSMUSG00000023067.14	Cdkn1a	0.190044	8.9053	7.15944	5.48095e-08	4.00513e-07	7.03364
ENSMUSG00000031278.12	Acsl4	0.197061	7.55051	7.1552	5.54409e-08	4.0484e-07	7.20611
ENSMUSG00000028430.14	Nol6	-0.290383	5.84407	-7.1531	5.57567e-08	4.06858e-07	7.51818
ENSMUSG00000028207.18	Asph	0.265494	6.63913	7.15255	5.584e-08	4.07178e-07	7.37318
ENSMUSG00000035173.14	Ccdc186	0.300801	5.82444	7.14732	5.66353e-08	4.12686e-07	7.53052
ENSMUSG00000026064.16	Ptp4a1	1.10092	3.14015	7.14285	5.73251e-08	4.17418e-07	8.18144
ENSMUSG00000040084.9	Bub1b	-0.257998	6.06949	-7.12709	5.98254e-08	4.35316e-07	7.39914
ENSMUSG00000029672.16	Fam3c	-0.338645	5.43419	-7.12564	6.006e-08	4.36716e-07	7.56965
ENSMUSG00000034997.5	Htr2a	0.646991	3.95832	7.12316	6.04644e-08	4.39347e-07	7.99663
ENSMUSG00000046062.5	Ppp1r15b	0.206409	7.95411	7.12007	6.0974e-08	4.42737e-07	7.04895
ENSMUSG00000022257.4	Laptm4b	0.692578	3.4637	7.11461	6.18814e-08	4.48959e-07	8.05879
ENSMUSG00000020733.3	Slc9a3r1	0.259565	6.53774	7.1144	6.19179e-08	4.48959e-07	7.27808
ENSMUSG00000016494.9	Cd34	-0.54371	3.99551	-7.11254	6.22311e-08	4.50913e-07	7.91495
ENSMUSG00000032011.5	Thy1	-0.230545	7.41642	-7.11109	6.24751e-08	4.52364e-07	7.09454
ENSMUSG00000027287.14	Snap23	0.240167	7.52057	7.11073	6.2536e-08	4.52487e-07	7.08938
ENSMUSG00000032690.16	Oas2	-0.492627	5.03049	-7.10032	6.4326e-08	4.65113e-07	7.67319
ENSMUSG00000004843.7	Chmp2b	0.366169	5.93788	7.07783	6.83728e-08	4.94027e-07	7.30434
ENSMUSG00000046556.7	Zfp319	0.405713	5.0698	7.07653	6.86155e-08	4.95433e-07	7.54705
ENSMUSG00000060002.14	Chpt1	0.300106	5.71339	7.06851	7.01256e-08	5.05984e-07	7.33854
ENSMUSG00000025220.8	Oga	-0.210339	7.86556	-7.06168	7.14384e-08	5.15095e-07	6.90589
ENSMUSG00000030213.12	Atf7ip	-0.254671	7.16855	-7.05781	7.21928e-08	5.20171e-07	6.96603
ENSMUSG00000047388.10	Atmin	-0.262895	6.75599	-7.05666	7.24182e-08	5.21431e-07	7.08158
ENSMUSG00000005667.8	Mthfd2	0.306729	6.65686	7.05596	7.25563e-08	5.22061e-07	7.08442
ENSMUSG00000036752.4	Tubb4b	-0.258752	7.20366	-7.04825	7.40916e-08	5.32736e-07	6.93831
ENSMUSG00000052395.17	Rft1	-0.508409	4.38647	-7.04654	7.4437e-08	5.34848e-07	7.62442
ENSMUSG00000004356.8	Utp20	-0.239886	6.73502	-7.04456	7.48396e-08	5.37366e-07	7.02633
ENSMUSG00000051495.7	Irf2bp2	-0.290373	7.79062	-7.04387	7.4979e-08	5.37993e-07	6.86944
ENSMUSG00000032737.13	Inppl1	-0.394718	5.31692	-7.04315	7.51267e-08	5.38678e-07	7.40915
ENSMUSG00000054693.14	Adam10	-0.204885	7.94958	-7.04013	7.57449e-08	5.42733e-07	6.81766
ENSMUSG00000009585.18	Apobec3	-0.199906	7.96413	-7.03265	7.73012e-08	5.53501e-07	6.80775
ENSMUSG00000071646.9	Mta2	-0.203606	7.42695	-7.03173	7.74946e-08	5.545e-07	6.8671
ENSMUSG00000046574.8	Prr12	-0.335311	5.86243	-7.03134	7.75759e-08	5.54697e-07	7.17903
ENSMUSG00000036180.15	Gatad2a	0.209476	7.3591	7.0264	7.86268e-08	5.61822e-07	6.86357
ENSMUSG00000031885.14	Cbfb	-0.194188	7.26146	-7.02534	7.88531e-08	5.63049e-07	6.868
ENSMUSG00000030921.17	Trim30a	-0.288439	7.48077	-7.02117	7.97522e-08	5.69076e-07	6.88077
ENSMUSG00000040528.15	Milr1	-0.389622	5.1447	-7.01396	8.13329e-08	5.79954e-07	7.30972
ENSMUSG00000053907.10	Mat2a	-0.246133	7.88115	-7.01127	8.19299e-08	5.83807e-07	6.73497
ENSMUSG00000045725.5	Prr15	-0.773723	2.84722	-7.01034	8.21381e-08	5.84495e-07	7.89644
ENSMUSG00000025888.6	Casp1	-0.28232	6.18659	-7.01033	8.21397e-08	5.84495e-07	7.06671
ENSMUSG00000037242.8	Clic4	0.178264	9.24963	7.00898	8.24426e-08	5.86246e-07	6.60804
ENSMUSG00000021215.15	Net1	0.189658	7.94143	7.0084	8.25719e-08	5.86761e-07	6.73421
ENSMUSG00000074896.3	Ifit3	-0.803027	3.99589	-7.00545	8.32382e-08	5.91088e-07	7.74542
ENSMUSG00000015214.14	Mtmr1	0.249782	7.03161	7.00494	8.33529e-08	5.91496e-07	6.8737
ENSMUSG00000028633.7	Ctps	-0.432872	4.96008	-7.00451	8.3452e-08	5.91792e-07	7.35009
ENSMUSG00000033685.13	Ucp2	-0.199961	8.45335	-7.00085	8.42874e-08	5.97215e-07	6.65464
ENSMUSG00000079419.4	Ms4a6c	-0.574262	4.09424	-7.00065	8.43324e-08	5.97215e-07	7.56641
ENSMUSG00000042105.18	Inpp5f	0.348263	5.08249	6.9998	8.45277e-08	5.98187e-07	7.26051
ENSMUSG00000033159.14	Cnppd1	0.269331	6.32613	6.99672	8.52395e-08	6.02811e-07	6.96828
ENSMUSG00000004285.12	Atp6v1f	0.315078	6.09398	6.99521	8.55907e-08	6.0488e-07	7.05023
ENSMUSG00000059588.13	Calcrl	-0.398421	5.0992	-6.99314	8.6074e-08	6.07879e-07	7.34404
ENSMUSG00000035181.6	Heatr5a	-0.25062	6.44568	-6.99148	8.64641e-08	6.10216e-07	6.93301
ENSMUSG00000024270.11	Slc39a6	0.321275	6.42548	6.98601	8.77625e-08	6.18957e-07	6.92459
ENSMUSG00000021395.11	Spin1	0.228802	6.51416	6.98525	8.79439e-08	6.19812e-07	6.90658
ENSMUSG00000041058.15	Wwp1	0.272763	6.47736	6.98295	8.8496e-08	6.23277e-07	6.90255
ENSMUSG00000036620.14	Mgat4b	0.326137	5.62266	6.97971	8.92825e-08	6.28388e-07	7.09664
ENSMUSG00000024679.10	Ms4a6d	-0.292834	6.51	-6.97809	8.96768e-08	6.30733e-07	6.87316
ENSMUSG00000022721.19	Trmt2a	-0.320533	5.54417	-6.97782	8.97429e-08	6.30768e-07	7.13345
ENSMUSG00000038175.10	Mylip	-0.42997	4.86219	-6.96993	9.16927e-08	6.44033e-07	7.30897
ENSMUSG00000063894.15	Zkscan8	-0.353967	5.1469	-6.95246	9.61658e-08	6.74992e-07	7.15015
ENSMUSG00000039623.13	Ap5z1	0.405067	4.89843	6.94869	9.71589e-08	6.81499e-07	7.20557
ENSMUSG00000027068.6	Dhrs9	-0.517482	4.32235	-6.94458	9.82555e-08	6.88723e-07	7.40627
ENSMUSG00000028572.13	Hook1	0.436243	4.99479	6.94285	9.87209e-08	6.91515e-07	7.1964
ENSMUSG00000058240.14	Cryzl1	0.38957	4.88294	6.94221	9.88938e-08	6.92256e-07	7.20748
ENSMUSG00000026721.16	Rabgap1l	0.235847	8.27055	6.93777	1.00099e-07	7.00218e-07	6.52187
ENSMUSG00000091649.3	Phf11b	-0.55899	4.44863	-6.9337	1.01216e-07	7.07552e-07	7.31369
ENSMUSG00000015501.10	Hivep2	-0.377349	5.29605	-6.931	1.01964e-07	7.12301e-07	7.12747
ENSMUSG00000037287.15	Tbcel	0.310553	5.42622	6.9305	1.02102e-07	7.12783e-07	7.02589
ENSMUSG00000003153.10	Slc2a3	0.299567	5.83007	6.92994	1.02259e-07	7.13394e-07	6.93291
ENSMUSG00000033565.18	Rbfox2	-0.712997	3.33361	-6.92677	1.0315e-07	7.19121e-07	7.62011
ENSMUSG00000038991.17	Txndc5	-0.326812	5.93204	-6.92625	1.03294e-07	7.19642e-07	6.87879
ENSMUSG00000032244.9	Fem1b	0.245769	6.72393	6.92105	1.04773e-07	7.29454e-07	6.68372
ENSMUSG00000059897.5	Zfp930	-0.545866	3.67265	-6.91704	1.05926e-07	7.36983e-07	7.46451
ENSMUSG00000018916.5	Csf2	-0.737331	2.99986	-6.91104	1.07676e-07	7.48621e-07	7.66268
ENSMUSG00000062373.8	Tmem65	0.29515	6.06141	6.91081	1.07744e-07	7.48621e-07	6.83029
ENSMUSG00000024360.8	Etf1	0.192782	8.32113	6.90241	1.10245e-07	7.65483e-07	6.40616
ENSMUSG00000027255.14	Arfgap2	0.261184	6.47953	6.89786	1.11624e-07	7.74208e-07	6.6675
ENSMUSG00000025612.5	Bach1	0.20778	7.06098	6.89777	1.11652e-07	7.74208e-07	6.54914
ENSMUSG00000001552.14	Jup	0.414045	4.93328	6.89014	1.14006e-07	7.90001e-07	7.00857
ENSMUSG00000057729.12	Prtn3	-0.594574	3.53245	-6.88388	1.15971e-07	8.03082e-07	7.37092
ENSMUSG00000039095.8	En2	0.68014	3.29966	6.8793	1.17434e-07	8.12664e-07	7.42797
ENSMUSG00000074151.13	Nlrc5	0.181647	8.45433	6.87708	1.18148e-07	8.17059e-07	6.32397
ENSMUSG00000040322.10	Slc25a24	-0.284088	6.23785	-6.87001	1.20456e-07	8.3246e-07	6.64301
ENSMUSG00000057561.10	Eif1a	0.219739	7.0642	6.86767	1.21232e-07	8.37262e-07	6.47842
ENSMUSG00000032845.16	Alpk2	0.412244	4.45751	6.86571	1.21882e-07	8.41192e-07	7.14213
ENSMUSG00000073555.1	Gm4951	-0.41257	6.22753	-6.86471	1.22216e-07	8.42929e-07	6.62505
ENSMUSG00000001053.15	N4bp3	0.542951	4.02533	6.85815	1.24431e-07	8.57637e-07	7.14988
ENSMUSG00000026203.16	Dnajb2	0.549903	3.80937	6.85705	1.24804e-07	8.59633e-07	7.24997
ENSMUSG00000039428.11	Tmem135	0.340502	5.37405	6.85547	1.25346e-07	8.62791e-07	6.83772
ENSMUSG00000020741.17	Cluh	-0.235859	6.72667	-6.85462	1.25639e-07	8.64229e-07	6.48852
ENSMUSG00000024081.9	Cebpz	-0.293845	6.37109	-6.84962	1.2737e-07	8.7555e-07	6.59548
ENSMUSG00000055866.9	Per2	0.647988	3.70234	6.83951	1.30944e-07	8.99523e-07	7.2904
ENSMUSG00000049090.3	Zadh2	-0.334832	5.58463	-6.83838	1.31349e-07	9.01705e-07	6.71618
ENSMUSG00000043067.15	Dpy19l1	-0.268217	5.92114	-6.83663	1.31981e-07	9.05439e-07	6.63568
ENSMUSG00000018567.14	Gabarap	0.215469	8.20008	6.83521	1.32496e-07	9.08367e-07	6.23165
ENSMUSG00000063884.6	Ptcd3	-0.264244	5.77522	-6.83091	1.34066e-07	9.1852e-07	6.67296
ENSMUSG00000049686.14	Orai1	-0.337773	5.86372	-6.82916	1.34712e-07	9.22333e-07	6.63759
ENSMUSG00000021242.9	Npc2	0.180153	8.81281	6.82406	1.36608e-07	9.34695e-07	6.1342
ENSMUSG00000034189.5	Hsdl1	0.335982	5.61266	6.82202	1.37373e-07	9.39304e-07	6.66472
ENSMUSG00000025477.14	Inpp5a	0.425866	4.95202	6.82059	1.37912e-07	9.41789e-07	6.82431
ENSMUSG00000063972.13	Nr6a1	0.684578	2.85296	6.82057	1.37918e-07	9.41789e-07	7.33708
ENSMUSG00000030707.15	Coro1a	-0.190299	8.82014	-6.82007	1.3811e-07	9.42471e-07	6.11921
ENSMUSG00000006281.8	Tep1	-0.197216	7.73719	-6.81735	1.39144e-07	9.48901e-07	6.22709
ENSMUSG00000064367.1	mt-Nd5	0.286493	11.1698	6.81641	1.395e-07	9.507e-07	5.93926
ENSMUSG00000018076.12	Med13l	0.19686	8.15112	6.81379	1.40505e-07	9.56918e-07	6.16755
ENSMUSG00000042605.16	Atxn2	0.277017	5.85602	6.80997	1.41988e-07	9.66377e-07	6.55882
ENSMUSG00000038539.15	Atf5	0.387479	5.47044	6.80396	1.44346e-07	9.8178e-07	6.6829
ENSMUSG00000095567.8	Noc2l	-0.279096	6.43612	-6.79959	1.46085e-07	9.92954e-07	6.41734
ENSMUSG00000048696.11	Mex3d	0.84108	2.86901	6.79652	1.47323e-07	1.00058e-06	7.29264
ENSMUSG00000026069.15	Il1rl1	0.235981	6.55766	6.79632	1.47401e-07	1.00058e-06	6.36961
ENSMUSG00000021057.15	Akap5	-0.517514	4.27469	-6.7938	1.48423e-07	1.00685e-06	6.97706
ENSMUSG00000026192.13	Atic	-0.318299	6.34259	-6.78365	1.52617e-07	1.03463e-06	6.39252
ENSMUSG00000063904.4	Dpp3	-0.268264	6.24189	-6.78247	1.53111e-07	1.03687e-06	6.40793
ENSMUSG00000062519.13	Zfp398	-0.286817	6.03612	-6.78238	1.53149e-07	1.03687e-06	6.50496
ENSMUSG00000053838.14	Nudcd3	0.265337	6.02953	6.77895	1.54598e-07	1.04577e-06	6.44897
ENSMUSG00000052040.10	Klf13	-0.229743	7.39333	-6.77847	1.548e-07	1.04577e-06	6.17575
ENSMUSG00000096727.3	Psmb9	-0.233961	6.80876	-6.77843	1.54819e-07	1.04577e-06	6.274
ENSMUSG00000029648.13	Flt1	-0.220892	7.10156	-6.77831	1.54868e-07	1.04577e-06	6.16968
ENSMUSG00000039456.10	Morc3	-0.266395	6.88454	-6.77715	1.55364e-07	1.04843e-06	6.26721
ENSMUSG00000027514.14	Zbp1	-0.247449	7.15305	-6.7717	1.57706e-07	1.06354e-06	6.19617
ENSMUSG00000020653.12	Klf11	0.597255	3.81798	6.77121	1.57919e-07	1.06428e-06	7.07239
ENSMUSG00000038280.12	Ostm1	0.280151	6.2985	6.77085	1.58073e-07	1.06462e-06	6.36246
ENSMUSG00000020029.6	Nudt4	-0.294937	6.23098	-6.7704	1.58269e-07	1.06524e-06	6.37869
ENSMUSG00000054203.7	Ifi205	0.792241	3.0282	6.7666	1.59931e-07	1.07573e-06	7.23613
ENSMUSG00000038963.15	Slco4a1	0.339766	5.18091	6.76303	1.61504e-07	1.0856e-06	6.66397
ENSMUSG00000041268.17	Dmxl2	0.18988	7.84469	6.75932	1.63161e-07	1.09603e-06	6.04979
ENSMUSG00000037847.14	Nmrk1	0.54796	3.8318	6.75698	1.64213e-07	1.10237e-06	6.97282
ENSMUSG00000031976.14	Urb2	-0.351935	5.36799	-6.74966	1.67548e-07	1.12403e-06	6.54009
ENSMUSG00000070780.11	Rbm47	0.266287	6.22024	6.74906	1.67826e-07	1.12516e-06	6.30956
ENSMUSG00000073910.10	Mob3b	-0.420102	5.14941	-6.74176	1.71224e-07	1.1472e-06	6.60174
ENSMUSG00000032484.8	Ngp	0.174944	10.3537	6.74042	1.71856e-07	1.15069e-06	5.76614
ENSMUSG00000036052.14	Dnajb5	0.666773	3.21321	6.74004	1.72035e-07	1.15114e-06	7.06709
ENSMUSG00000041415.10	Dicer1	-0.200983	7.07471	-6.73678	1.73587e-07	1.16077e-06	6.10965
ENSMUSG00000067203.8	H2-K2	0.197654	7.8707	6.72987	1.76913e-07	1.18225e-06	5.97744
ENSMUSG00000021408.15	Ripk1	0.231849	7.04184	6.72918	1.77249e-07	1.18373e-06	6.09723
ENSMUSG00000025579.14	Gaa	0.359531	5.34431	6.72735	1.78143e-07	1.18893e-06	6.49127
ENSMUSG00000033294.11	Noc4l	-0.349563	5.19682	-6.72174	1.80915e-07	1.20665e-06	6.5245
ENSMUSG00000040746.15	Rnf167	-0.377867	4.87061	-6.72034	1.8161e-07	1.2105e-06	6.60019
ENSMUSG00000020160.18	Meis1	-0.479912	4.51872	-6.71742	1.83077e-07	1.21949e-06	6.71294
ENSMUSG00000002205.16	Vrk3	0.344954	5.2507	6.71371	1.84957e-07	1.23122e-06	6.47753
ENSMUSG00000027932.14	Slc27a3	-0.714416	3.79053	-6.71125	1.86209e-07	1.23875e-06	6.89341
ENSMUSG00000032834.11	Pwp2	-0.447891	4.78191	-6.70819	1.87787e-07	1.24845e-06	6.57628
ENSMUSG00000043998.10	Mgat2	-0.242305	6.48667	-6.70576	1.89044e-07	1.25599e-06	6.13104
ENSMUSG00000069114.8	Zbtb10	0.355587	5.06468	6.70231	1.9085e-07	1.26718e-06	6.51012
ENSMUSG00000005803.14	Sqor	-0.315221	5.32067	-6.70181	1.91114e-07	1.26811e-06	6.42904
ENSMUSG00000008373.16	Prpf31	-0.251067	6.39443	-6.69967	1.92239e-07	1.27476e-06	6.14995
ENSMUSG00000041225.16	Arhgap12	0.346988	5.04088	6.69506	1.94697e-07	1.29023e-06	6.46092
ENSMUSG00000022018.7	Rgcc	0.671557	3.5288	6.6941	1.9521e-07	1.2928e-06	6.88976
ENSMUSG00000028413.13	B4galt1	0.208799	7.21927	6.69345	1.9556e-07	1.29429e-06	5.96068
ENSMUSG00000046785.8	Epm2aip1	0.284215	6.01437	6.6915	1.96616e-07	1.30044e-06	6.20458
ENSMUSG00000055675.6	Kbtbd11	0.431345	5.11511	6.68678	1.99187e-07	1.3166e-06	6.42094
ENSMUSG00000112226.1	Gm48786	0.707153	3.24529	6.68456	2.00408e-07	1.32382e-06	6.88667
ENSMUSG00000026880.11	Stom	0.289998	6.17021	6.66879	2.09306e-07	1.38171e-06	6.11088
ENSMUSG00000028063.15	Lmna	0.450371	4.68398	6.66575	2.11065e-07	1.39244e-06	6.46174
ENSMUSG00000029575.17	Mmab	0.568375	3.65757	6.66267	2.12863e-07	1.4034e-06	6.74845
ENSMUSG00000042608.15	Stk40	0.314617	5.77946	6.66176	2.13402e-07	1.40605e-06	6.19916
ENSMUSG00000027002.13	Nckap1	0.33065	5.64677	6.6597	2.14617e-07	1.41316e-06	6.20891
ENSMUSG00000048264.16	Dip2c	-0.265558	6.66397	-6.65732	2.16028e-07	1.42154e-06	5.9611
ENSMUSG00000030788.16	Rnf141	-0.295393	5.5771	-6.65571	2.16991e-07	1.42696e-06	6.22847
ENSMUSG00000052160.7	Pld4	-0.270719	6.3368	-6.64962	2.2066e-07	1.45017e-06	5.9981
ENSMUSG00000021048.7	Mthfd1	-0.294624	5.67308	-6.63888	2.27298e-07	1.49284e-06	6.16898
ENSMUSG00000020248.18	Nfyb	-0.339235	5.13074	-6.63112	2.32216e-07	1.52418e-06	6.26277
ENSMUSG00000029004.15	Kmt2e	0.18442	7.71638	6.63074	2.3246e-07	1.5248e-06	5.71382
ENSMUSG00000036779.12	Tent4b	0.243519	6.37612	6.62704	2.34841e-07	1.53945e-06	5.93753
ENSMUSG00000072568.4	Lratd2	-0.373707	5.04235	-6.62604	2.35495e-07	1.54275e-06	6.35556
ENSMUSG00000022557.11	Bop1	-0.342346	5.40553	-6.62058	2.39065e-07	1.56515e-06	6.18919
ENSMUSG00000047415.12	Gpr68	0.3695	5.31687	6.61737	2.41193e-07	1.57808e-06	6.19576
ENSMUSG00000019866.15	Crybg1	-0.196824	7.54606	-6.61665	2.41675e-07	1.58023e-06	5.71947
ENSMUSG00000003617.16	Cp	-0.476116	4.54105	-6.61575	2.42275e-07	1.58315e-06	6.3396
ENSMUSG00000019916.14	P4ha1	0.336419	5.70606	6.61372	2.4364e-07	1.59106e-06	6.12303
ENSMUSG00000031367.15	Ap1s2	-0.318617	5.61749	-6.61048	2.45826e-07	1.60432e-06	6.0799
ENSMUSG00000003420.8	Fcgrt	-0.431354	4.43327	-6.6097	2.46356e-07	1.60677e-06	6.38771
ENSMUSG00000039682.12	Lap3	0.225424	7.05737	6.60932	2.46614e-07	1.60743e-06	5.75118
ENSMUSG00000029561.17	Oasl2	-0.338141	7.18524	-6.59509	2.56501e-07	1.66997e-06	5.71353
ENSMUSG00000024695.16	Zfp91	0.193635	7.59575	6.59504	2.56533e-07	1.66997e-06	5.63658
ENSMUSG00000020108.4	Ddit4	0.473534	4.52945	6.59023	2.59965e-07	1.69125e-06	6.3254
ENSMUSG00000035212.14	Leprot	-0.267551	5.90735	-6.58887	2.60944e-07	1.69655e-06	5.96642
ENSMUSG00000037351.9	Actr1b	0.303921	5.87378	6.58765	2.61826e-07	1.70121e-06	5.96034
ENSMUSG00000034543.15	Morc2a	0.22202	6.33969	6.58218	2.65813e-07	1.72603e-06	5.81528
ENSMUSG00000024601.9	Isoc1	-0.288234	6.11376	-6.57868	2.68394e-07	1.74169e-06	5.87138
ENSMUSG00000024897.9	Apba1	0.301007	5.47186	6.57305	2.72607e-07	1.76792e-06	5.98237
ENSMUSG00000041219.14	Arhgap11a	-0.277605	6.57584	-6.57236	2.73125e-07	1.77017e-06	5.75091
ENSMUSG00000020899.16	Pfas	-0.310657	6.03989	-6.56404	2.79483e-07	1.81024e-06	5.85596
ENSMUSG00000010609.15	Psen2	0.346799	5.49327	6.56274	2.8049e-07	1.81562e-06	6.01446
ENSMUSG00000018983.9	E2f2	-0.313693	5.43765	-6.55294	2.88197e-07	1.86434e-06	5.95351
ENSMUSG00000114279.1	H2bc14	-0.368895	5.59798	-6.55089	2.89837e-07	1.87377e-06	5.92182
ENSMUSG00000038187.14	Btbd10	0.378885	4.7952	6.54552	2.94176e-07	1.90063e-06	6.11769
ENSMUSG00000034664.13	Itga2b	0.319836	5.83456	6.54392	2.95483e-07	1.90788e-06	5.869
ENSMUSG00000027423.15	Snx5	0.192357	8.15556	6.53891	2.99601e-07	1.93326e-06	5.40366
ENSMUSG00000003283.14	Hck	-0.294097	5.99605	-6.5371	3.01111e-07	1.94179e-06	5.82061
ENSMUSG00000032322.14	Pstpip1	-0.309638	5.74251	-6.53476	3.03069e-07	1.9532e-06	5.84971
ENSMUSG00000020640.10	Itsn2	0.154208	8.54788	6.53257	3.04905e-07	1.9638e-06	5.34413
ENSMUSG00000005950.14	P2rx5	-0.323443	5.15642	-6.53166	3.05676e-07	1.96754e-06	6.01552
ENSMUSG00000029428.13	Stx2	0.345951	5.16323	6.52961	3.07417e-07	1.97751e-06	5.97486
ENSMUSG00000061411.12	Nol4l	0.459986	4.60199	6.52815	3.0866e-07	1.98427e-06	6.08415
ENSMUSG00000021252.11	Erg28	0.396313	5.11675	6.5265	3.10075e-07	1.99212e-06	5.9825
ENSMUSG00000074622.4	Mafb	0.575968	4.22673	6.52241	3.13606e-07	2.01355e-06	6.21932
ENSMUSG00000004207.14	Psap	0.171199	11.8053	6.51865	3.16885e-07	2.03335e-06	5.07027
ENSMUSG00000000673.9	Haao	-0.571512	3.57168	-6.5168	3.18518e-07	2.04255e-06	6.37721
ENSMUSG00000039770.6	Ypel5	0.283741	6.14457	6.51211	3.22679e-07	2.06795e-06	5.69492
ENSMUSG00000051457.7	Spn	-0.211968	7.33353	-6.50962	3.24917e-07	2.081e-06	5.43029
ENSMUSG00000033596.5	Rfwd3	-0.214608	6.99826	-6.50814	3.26245e-07	2.08745e-06	5.48579
ENSMUSG00000039013.16	Siglecf	0.441692	4.47781	6.50805	3.26328e-07	2.08745e-06	6.10732
ENSMUSG00000026271.15	Gpr35	-0.318477	5.04861	-6.50147	3.32334e-07	2.12455e-06	5.90178
ENSMUSG00000005102.13	Eif2ak4	0.274548	5.94838	6.49547	3.37908e-07	2.15884e-06	5.70906
ENSMUSG00000033323.14	Ctdp1	0.337009	5.23144	6.49514	3.38215e-07	2.15947e-06	5.87646
ENSMUSG00000060510.14	Zfp266	-0.276179	5.73093	-6.49474	3.38592e-07	2.16054e-06	5.73061
ENSMUSG00000037362.8	Ccn3	-0.22413	6.77991	-6.49426	3.39044e-07	2.16209e-06	5.47224
ENSMUSG00000053950.10	Adnp2	0.364322	5.75885	6.49002	3.43051e-07	2.18629e-06	5.73366
ENSMUSG00000033157.17	Abhd10	0.485845	3.92229	6.4889	3.44115e-07	2.19172e-06	6.21068
ENSMUSG00000025340.14	Rabgef1	0.393099	5.54271	6.48791	3.45058e-07	2.19637e-06	5.80341
ENSMUSG00000019066.13	Rab3d	-0.314796	5.89847	-6.48113	3.51611e-07	2.2367e-06	5.63496
ENSMUSG00000056069.10	Otulinl	0.286032	5.71476	6.47646	3.56189e-07	2.26442e-06	5.62204
ENSMUSG00000032109.15	Nlrx1	-0.415325	4.50701	-6.47577	3.56873e-07	2.26737e-06	6.02324
ENSMUSG00000094724.8	Rnaset2b	0.23266	6.81898	6.4727	3.59921e-07	2.28533e-06	5.42416
ENSMUSG00000041132.11	N4bp2l1	0.259398	6.18409	6.46872	3.63921e-07	2.30931e-06	5.52007
ENSMUSG00000018476.7	Kdm6b	0.261615	6.52781	6.46808	3.64563e-07	2.31196e-06	5.49619
ENSMUSG00000027322.11	Siglec1	-0.661714	3.52919	-6.46674	3.65922e-07	2.31813e-06	6.28222
ENSMUSG00000029462.18	Vps29	0.253295	6.09482	6.46668	3.65986e-07	2.31813e-06	5.56673
ENSMUSG00000038844.10	Kif16b	0.285118	5.75885	6.46454	3.68159e-07	2.33047e-06	5.6622
ENSMUSG00000002996.17	Hbp1	0.219591	6.39744	6.46104	3.71758e-07	2.35181e-06	5.47843
ENSMUSG00000030805.14	Stx4a	0.274397	5.72093	6.45932	3.73531e-07	2.36158e-06	5.65552
ENSMUSG00000028423.15	Nfx1	0.198079	7.06395	6.45857	3.7431e-07	2.36505e-06	5.33208
ENSMUSG00000010277.7	2610507B11Rik	-0.178598	8.36708	-6.45537	3.77646e-07	2.38467e-06	5.15444
ENSMUSG00000033222.16	Ttf2	-0.319533	5.14006	-6.4481	3.85346e-07	2.43181e-06	5.76263
ENSMUSG00000005774.12	Rfx5	-0.318186	5.41416	-6.44693	3.866e-07	2.43823e-06	5.72035
ENSMUSG00000051232.13	Tmem199	0.461388	4.33728	6.44357	3.90217e-07	2.45954e-06	5.94025
ENSMUSG00000029723.16	Tsc22d4	-0.272511	5.92712	-6.44067	3.93377e-07	2.47656e-06	5.54115
ENSMUSG00000032652.13	Crebl2	0.32743	5.39394	6.44065	3.93398e-07	2.47656e-06	5.66279
ENSMUSG00000032849.14	Abcc4	-0.414748	5.19498	-6.43994	3.94168e-07	2.4799e-06	5.73066
ENSMUSG00000023132.8	Gzma	0.185457	8.36102	6.43795	3.96358e-07	2.49188e-06	5.11118
ENSMUSG00000029217.16	Tec	0.230823	6.61384	6.43758	3.96759e-07	2.49188e-06	5.37363
ENSMUSG00000053706.2	B430305J03Rik	0.722356	2.88724	6.43755	3.96798e-07	2.49188e-06	6.30277
ENSMUSG00000022026.7	Olfm4	0.503616	4.06956	6.43528	3.99305e-07	2.5061e-06	5.99348
ENSMUSG00000051735.7	Rinl	-0.258405	6.00244	-6.43459	4.00068e-07	2.50936e-06	5.49919
ENSMUSG00000031400.10	G6pdx	-0.186762	7.55704	-6.43338	4.01421e-07	2.51632e-06	5.18582
ENSMUSG00000058290.4	Espl1	-0.340733	5.15142	-6.43165	4.03354e-07	2.5269e-06	5.71089
ENSMUSG00000112148.1	Lilrb4a	0.840466	6.73281	6.43036	4.04793e-07	2.53438e-06	5.33729
ENSMUSG00000037643.14	Prkci	0.362145	5.07774	6.42962	4.05635e-07	2.53811e-06	5.70618
ENSMUSG00000022378.14	Fam49b	-0.187037	7.69877	-6.42243	4.13816e-07	2.58773e-06	5.13498
ENSMUSG00000015575.15	Atp6v0e	0.18676	7.31975	6.41755	4.19459e-07	2.62143e-06	5.18366
ENSMUSG00000005583.16	Mef2c	-0.443289	4.3655	-6.41539	4.21978e-07	2.63558e-06	5.94411
ENSMUSG00000026073.13	Il1r2	-0.267609	6.26437	-6.41507	4.22358e-07	2.63635e-06	5.34577
ENSMUSG00000040433.16	Zbtb38	0.26156	6.53328	6.41313	4.2464e-07	2.649e-06	5.31163
ENSMUSG00000055435.6	Maf	0.42672	4.43415	6.41056	4.27684e-07	2.66637e-06	5.87231
ENSMUSG00000020458.16	Rtn4	0.17792	7.80175	6.40988	4.28493e-07	2.6698e-06	5.09182
ENSMUSG00000029998.14	Pcyox1	-0.370507	5.03798	-6.40931	4.29167e-07	2.6711e-06	5.68356
ENSMUSG00000034640.9	Tiparp	0.29322	6.60033	6.40927	4.29219e-07	2.6711e-06	5.29568
ENSMUSG00000000340.10	Dbt	-0.396238	4.79578	-6.40463	4.34786e-07	2.70411e-06	5.74615
ENSMUSG00000027540.13	Ptpn1	0.18891	8.31236	6.39902	4.41619e-07	2.74495e-06	4.99383
ENSMUSG00000028691.12	Prdx1	0.192832	8.62476	6.38874	4.54424e-07	2.82285e-06	4.94525
ENSMUSG00000075700.9	Selenot	-0.197012	7.65032	-6.38755	4.5593e-07	2.8305e-06	5.04796
ENSMUSG00000069893.10	9930111J21Rik1	-0.385333	6.14203	-6.38101	4.64305e-07	2.88076e-06	5.31796
ENSMUSG00000046027.17	Stard5	0.414953	4.49187	6.37835	4.67743e-07	2.90034e-06	5.72909
ENSMUSG00000032739.16	Pram1	-0.292664	5.57501	-6.37499	4.72133e-07	2.92531e-06	5.4331
ENSMUSG00000038507.6	Parp12	-0.254562	6.64834	-6.37484	4.72336e-07	2.92531e-06	5.18819
ENSMUSG00000025790.14	Slco3a1	-0.316994	5.78371	-6.37444	4.72861e-07	2.9268e-06	5.45467
ENSMUSG00000070565.11	Rasal2	0.49659	3.71158	6.37418	4.73207e-07	2.92719e-06	5.94566
ENSMUSG00000099517.2	H3c8	-0.398244	4.65812	-6.37231	4.75669e-07	2.94066e-06	5.6868
ENSMUSG00000036478.8	Btg1	0.17673	10.0255	6.37154	4.76694e-07	2.94522e-06	4.7786
ENSMUSG00000031709.15	Tbc1d9	0.285372	5.6675	6.3598	4.92513e-07	3.04114e-06	5.37839
ENSMUSG00000023990.18	Tfeb	0.385933	4.66484	6.35674	4.96726e-07	3.06468e-06	5.56138
ENSMUSG00000038517.15	Tbkbp1	-0.366144	4.86096	-6.3566	4.96918e-07	3.06468e-06	5.5489
ENSMUSG00000022150.16	Dab2	-0.23202	7.32112	-6.35473	4.99521e-07	3.07888e-06	5.00883
ENSMUSG00000020253.15	Ppm1m	-0.267513	5.73263	-6.34099	5.18994e-07	3.197e-06	5.28453
ENSMUSG00000042460.5	C1galt1	0.256755	6.39723	6.33984	5.20653e-07	3.20531e-06	5.16097
ENSMUSG00000024043.13	Arhgap28	0.481363	4.36367	6.33776	5.23676e-07	3.22199e-06	5.68616
ENSMUSG00000025364.13	Pa2g4	-0.205005	7.50403	-6.33749	5.24078e-07	3.22255e-06	4.92383
ENSMUSG00000020530.14	Ggnbp2	0.199677	7.06788	6.33682	5.25051e-07	3.22661e-06	5.0015
ENSMUSG00000059586.10	Nsmce2	0.365632	4.96703	6.33288	5.30841e-07	3.26025e-06	5.50882
ENSMUSG00000019952.15	Poc1b	0.461902	4.05867	6.33183	5.32399e-07	3.26787e-06	5.7409
ENSMUSG00000000561.14	Wdr77	-0.26897	5.51823	-6.32808	5.37989e-07	3.30022e-06	5.31869
ENSMUSG00000034855.13	Cxcl10	-0.487783	4.10831	-6.32414	5.43935e-07	3.33472e-06	5.68807
ENSMUSG00000032316.8	Clk3	0.267714	5.92118	6.323	5.45665e-07	3.34333e-06	5.21371
ENSMUSG00000026384.13	Ptpn4	0.224046	6.88356	6.32142	5.48068e-07	3.35606e-06	4.98387
ENSMUSG00000042129.8	Rassf4	-0.167376	8.02188	-6.32119	5.4841e-07	3.35616e-06	4.81059
ENSMUSG00000027665.13	Pik3ca	0.190331	6.85571	6.32041	5.4961e-07	3.36152e-06	4.98244
ENSMUSG00000040687.16	Madd	0.199246	6.76062	6.31882	5.5205e-07	3.37444e-06	4.97407
ENSMUSG00000041313.14	Slc7a1	0.22483	7.14483	6.31727	5.54434e-07	3.38701e-06	4.93533
ENSMUSG00000030019.6	Fbxl14	-0.307953	5.5844	-6.31529	5.57504e-07	3.40374e-06	5.28195
ENSMUSG00000020739.11	Nup85	-0.28596	5.68892	-6.31426	5.59101e-07	3.41148e-06	5.2505
ENSMUSG00000024899.7	Papss2	0.300866	6.17396	6.31238	5.62039e-07	3.42738e-06	5.14675
ENSMUSG00000040809.10	Chil3	-0.159378	13.816	-6.31072	5.64643e-07	3.44122e-06	4.39192
ENSMUSG00000058794.12	Nfe2	-0.262786	6.18392	-6.31042	5.65125e-07	3.44212e-06	5.08721
ENSMUSG00000020692.14	Nle1	-0.668143	3.08895	-6.30967	5.66305e-07	3.44728e-06	5.94868
ENSMUSG00000058392.13	Rrp1b	-0.344936	5.49363	-6.30911	5.67193e-07	3.45065e-06	5.29157
ENSMUSG00000026213.15	Stk11ip	0.279862	5.54023	6.30662	5.7114e-07	3.47261e-06	5.23929
ENSMUSG00000047434.14	Xxylt1	-0.424776	3.91577	-6.30547	5.72972e-07	3.4817e-06	5.66311
ENSMUSG00000107476.3	Zfp862-ps	-0.393566	4.39016	-6.29923	5.83031e-07	3.54074e-06	5.55193
ENSMUSG00000066877.11	Nck2	0.293655	5.40534	6.28941	5.99208e-07	3.63684e-06	5.2807
ENSMUSG00000022565.15	Plec	-0.213035	8.92935	-6.28473	6.07087e-07	3.68249e-06	4.6053
ENSMUSG00000038582.15	Pptc7	0.238767	6.43763	6.28265	6.10618e-07	3.70173e-06	4.95626
ENSMUSG00000037426.18	Depdc5	0.252549	6.23949	6.28168	6.12273e-07	3.70959e-06	5.03311
ENSMUSG00000028159.14	Dapp1	-0.243522	6.75492	-6.27757	6.19326e-07	3.75012e-06	4.90352
ENSMUSG00000029322.12	Plac8	-0.186214	7.61128	-6.26944	6.33534e-07	3.8339e-06	4.71246
ENSMUSG00000022723.16	Crybg3	-0.211016	7.16185	-6.2652	6.41066e-07	3.87721e-06	4.79175
ENSMUSG00000006127.9	Inpp5k	-0.263967	5.68519	-6.26155	6.47636e-07	3.91465e-06	5.09368
ENSMUSG00000030220.13	Arhgdib	-0.166148	9.00675	-6.26088	6.48853e-07	3.91971e-06	4.53698
ENSMUSG00000040010.10	Slc7a5	0.177907	7.33095	6.25969	6.50996e-07	3.93036e-06	4.71409
ENSMUSG00000036989.16	Trim3	0.484869	4.16501	6.25926	6.51776e-07	3.93276e-06	5.51014
ENSMUSG00000001924.15	Uba1	-0.195992	8.63445	-6.25798	6.54114e-07	3.94457e-06	4.56993
ENSMUSG00000028086.15	Fbxw7	0.335516	5.43981	6.25111	6.66789e-07	4.01865e-06	5.10883
ENSMUSG00000018433.14	Nol11	-0.289083	5.59521	-6.25087	6.67222e-07	4.01891e-06	5.08614
ENSMUSG00000027639.16	Samhd1	-0.15076	10.1356	-6.24088	6.861e-07	4.13021e-06	4.39642
ENSMUSG00000031862.11	Atp13a1	-0.246435	6.16517	-6.23719	6.93196e-07	4.17049e-06	4.91597
ENSMUSG00000029036.18	Atad3a	-0.355687	5.02091	-6.23593	6.9564e-07	4.18276e-06	5.18772
ENSMUSG00000035158.15	Mitf	0.299215	5.48421	6.23306	7.01243e-07	4.21399e-06	5.07173
ENSMUSG00000032915.6	Adgre4	-0.528649	4.02906	-6.23206	7.03201e-07	4.2233e-06	5.51207
ENSMUSG00000069833.13	Ahnak	-0.155454	10.7388	-6.22868	7.09883e-07	4.26095e-06	4.31722
ENSMUSG00000041762.16	Gpr155	-0.613645	3.28412	-6.22308	7.21061e-07	4.32553e-06	5.60915
ENSMUSG00000022752.9	Tomm70a	-0.187112	7.23148	-6.22244	7.22364e-07	4.33082e-06	4.6497
ENSMUSG00000048578.11	Mlec	-0.176144	8.20627	-6.21628	7.34894e-07	4.40339e-06	4.50295
ENSMUSG00000003528.15	Slc25a1	0.365071	5.46636	6.21363	7.40358e-07	4.43355e-06	5.02062
ENSMUSG00000029071.16	Dvl1	0.283755	5.23157	6.21135	7.45098e-07	4.45935e-06	5.0537
ENSMUSG00000029082.17	Bst1	0.267823	6.41089	6.2097	7.48528e-07	4.47729e-06	4.77736
ENSMUSG00000021752.13	Kctd6	0.590135	3.41985	6.20314	7.62373e-07	4.55745e-06	5.52905
ENSMUSG00000037991.9	Rmi2	-0.370691	4.98501	-6.20132	7.66278e-07	4.57815e-06	5.13761
ENSMUSG00000027715.9	Ccna2	-0.247832	6.80096	-6.19952	7.70128e-07	4.59848e-06	4.65578
ENSMUSG00000061039.5	Olfr920	0.688241	4.09548	6.19769	7.74088e-07	4.61946e-06	5.39761
ENSMUSG00000033530.8	Ttc7b	0.255281	5.98462	6.19614	7.77444e-07	4.6368e-06	4.82364
ENSMUSG00000032640.10	Chsy1	-0.230761	6.11829	-6.19331	7.8361e-07	4.67088e-06	4.80068
ENSMUSG00000047710.8	Champ1	-0.352234	5.22499	-6.19041	7.89993e-07	4.70621e-06	5.03604
ENSMUSG00000020516.15	Rps6kb1	0.225515	6.66553	6.18525	8.01479e-07	4.77188e-06	4.63931
ENSMUSG00000053799.8	Exoc6	-0.28203	5.68321	-6.18345	8.05522e-07	4.79318e-06	4.87845
ENSMUSG00000022575.5	Gsdmd	-0.249477	6.45181	-6.17691	8.20382e-07	4.87879e-06	4.67514
ENSMUSG00000021877.12	Arf4	0.185864	7.38923	6.1746	8.25717e-07	4.90769e-06	4.50224
ENSMUSG00000032092.5	Mpzl2	-0.581697	3.2448	-6.17206	8.31591e-07	4.93976e-06	5.48659
ENSMUSG00000019883.11	Echdc1	0.343192	4.85432	6.17004	8.36318e-07	4.96498e-06	5.07927
ENSMUSG00000038059.7	Smim3	0.399865	4.98163	6.1684	8.40145e-07	4.98483e-06	5.07869
ENSMUSG00000026718.17	Stam	0.306683	5.43704	6.16406	8.50411e-07	5.04284e-06	4.88721
ENSMUSG00000036172.17	Cd200r3	0.285104	5.98694	6.16017	8.5973e-07	5.09517e-06	4.74207
ENSMUSG00000025278.9	Flnb	0.196801	7.49947	6.15583	8.70238e-07	5.15449e-06	4.43023
ENSMUSG00000028016.9	Ints12	0.292469	5.74234	6.15167	8.80408e-07	5.21173e-06	4.7857
ENSMUSG00000037822.12	Smim14	0.303992	5.35399	6.15013	8.84214e-07	5.23126e-06	4.88503
ENSMUSG00000037486.18	Asxl2	0.252561	6.867	6.1483	8.88763e-07	5.25516e-06	4.49455
ENSMUSG00000020114.12	Cand1	-0.196388	7.31508	-6.14744	8.90908e-07	5.26483e-06	4.4254
ENSMUSG00000040907.15	Atp1a3	-0.337541	5.83132	-6.14551	8.95723e-07	5.29025e-06	4.7188
ENSMUSG00000042712.10	Tceal9	0.419779	4.34113	6.14463	8.9794e-07	5.30031e-06	5.15125
ENSMUSG00000037921.15	Ddx60	-0.384914	5.85836	-6.14289	9.02326e-07	5.32315e-06	4.74032
ENSMUSG00000035919.16	Bbs9	0.603983	3.41825	6.14197	9.04657e-07	5.33386e-06	5.42784
ENSMUSG00000020897.12	Aurkb	-0.325665	5.23756	-6.13789	9.15042e-07	5.39201e-06	4.86496
ENSMUSG00000024277.14	Mapre2	0.226136	6.68558	6.12446	9.50112e-07	5.59546e-06	4.47865
ENSMUSG00000005506.16	Celf1	0.174829	7.6407	6.12209	9.56443e-07	5.62954e-06	4.29032
ENSMUSG00000033917.15	Gde1	0.339017	4.78669	6.12056	9.60546e-07	5.65046e-06	4.96624
ENSMUSG00000022433.20	Csnk1e	0.373708	5.15939	6.11965	9.6298e-07	5.66156e-06	4.82291
ENSMUSG00000022090.10	Pdlim2	-0.474749	3.75424	-6.11842	9.66328e-07	5.678e-06	5.22843
ENSMUSG00000049313.8	Sorl1	0.167308	8.45662	6.11461	9.76674e-07	5.73553e-06	4.18383
ENSMUSG00000028214.13	Gem	0.666794	4.13671	6.11359	9.79471e-07	5.74868e-06	5.17163
ENSMUSG00000056999.15	Ide	-0.231752	7.19647	-6.1077	9.95762e-07	5.84097e-06	4.33336
ENSMUSG00000051391.9	Ywhag	-0.157646	8.7177	-6.10696	9.97841e-07	5.84984e-06	4.13144
ENSMUSG00000027207.15	Galk2	0.270228	5.77702	6.10604	1.00042e-06	5.86162e-06	4.66131
ENSMUSG00000048277.15	Syngr2	-0.159017	8.39645	-6.0959	1.02925e-06	6.02714e-06	4.13776
ENSMUSG00000047714.14	Ppp1r2	0.234392	6.37394	6.09258	1.03887e-06	6.08002e-06	4.45328
ENSMUSG00000027195.10	Hsd17b12	0.22825	6.42565	6.09187	1.04095e-06	6.08871e-06	4.44343
ENSMUSG00000033949.12	Trim36	0.344881	4.82167	6.08859	1.05056e-06	6.13723e-06	4.85101
ENSMUSG00000036986.16	Pml	-0.350145	6.25503	-6.08844	1.05099e-06	6.13723e-06	4.5243
ENSMUSG00000024773.15	Atg2a	0.280074	5.90711	6.08843	1.05103e-06	6.13723e-06	4.55786
ENSMUSG00000029298.15	Gbp9	-0.260735	6.79455	-6.08391	1.06442e-06	6.21195e-06	4.32381
ENSMUSG00000039275.9	Foxk2	0.228045	6.20329	6.07638	1.08713e-06	6.3409e-06	4.43916
ENSMUSG00000031875.7	Cmtm3	0.312508	5.21921	6.07607	1.08808e-06	6.34282e-06	4.67369
ENSMUSG00000027122.15	Arl14ep	0.319636	5.25845	6.07172	1.10143e-06	6.417e-06	4.67458
ENSMUSG00000019942.13	Cdk1	-0.292964	5.97353	-6.06987	1.10716e-06	6.44677e-06	4.468
ENSMUSG00000025816.15	Sec61a2	0.487365	4.07296	6.06824	1.11223e-06	6.47261e-06	5.0065
ENSMUSG00000044258.10	Ctla2a	0.389316	4.65339	6.0664	1.11801e-06	6.50258e-06	4.85592
ENSMUSG00000109864.1	Eid3	0.6908	3.202	6.05785	1.14513e-06	6.65615e-06	5.23259
ENSMUSG00000026177.11	Slc11a1	0.424933	4.37355	6.05767	1.1457e-06	6.65615e-06	4.88777
ENSMUSG00000000532.11	Acvr1b	-0.34425	4.80468	-6.05612	1.15069e-06	6.6814e-06	4.75289
ENSMUSG00000040296.15	Ddx58	-0.277839	6.46518	-6.04966	1.17173e-06	6.79661e-06	4.34941
ENSMUSG00000041849.7	Card6	-0.54157	3.7686	-6.04959	1.17195e-06	6.79661e-06	5.05773
ENSMUSG00000037020.16	Wdr62	0.427625	4.57957	6.04943	1.17251e-06	6.79661e-06	4.78618
ENSMUSG00000037395.15	Rcor3	0.360033	4.68092	6.04896	1.17406e-06	6.80174e-06	4.73219
ENSMUSG00000049327.17	Kmt5a	0.22013	7.20557	6.04764	1.1784e-06	6.82306e-06	4.16114
ENSMUSG00000063193.9	Cd300lb	-0.267469	5.81015	-6.04676	1.18132e-06	6.83616e-06	4.4705
ENSMUSG00000092329.1	Gm20388	-0.982636	4.67755	-6.04519	1.18651e-06	6.86236e-06	4.79291
ENSMUSG00000000861.15	Bcl11a	-0.567671	3.0564	-6.04447	1.18893e-06	6.87249e-06	5.12894
ENSMUSG00000058355.8	Abce1	-0.193385	7.44349	-6.03962	1.20523e-06	6.96278e-06	4.09681
ENSMUSG00000032020.15	Ubash3b	-0.229729	6.30927	-6.03913	1.20689e-06	6.96848e-06	4.30392
ENSMUSG00000031903.7	Pla2g15	0.223203	6.16602	6.03613	1.21709e-06	7.02344e-06	4.30532
ENSMUSG00000026113.17	Inpp4a	0.252997	6.2263	6.0347	1.22198e-06	7.0477e-06	4.28074
ENSMUSG00000020838.12	Slc6a4	0.552366	3.20348	6.03216	1.2307e-06	7.09407e-06	5.12818
ENSMUSG00000055541.17	Lair1	-0.232157	6.35934	-6.03059	1.23614e-06	7.12142e-06	4.26989
ENSMUSG00000046519.15	Golph3l	-0.256193	6.37049	-6.02736	1.24741e-06	7.18102e-06	4.27968
ENSMUSG00000016534.15	Lamp2	0.159944	8.75513	6.02723	1.24787e-06	7.18102e-06	3.90366
ENSMUSG00000024019.18	Cmtr1	-0.201901	7.22318	-6.02581	1.25284e-06	7.2056e-06	4.10642
ENSMUSG00000026832.12	Cytip	-0.141349	9.79032	-6.0231	1.26243e-06	7.2567e-06	3.81264
ENSMUSG00000034973.16	Dop1a	-0.242653	6.09902	-6.02275	1.26367e-06	7.25976e-06	4.30425
ENSMUSG00000007836.6	Hnrnpa0	-0.210166	7.13083	-6.02239	1.26493e-06	7.26298e-06	4.0858
ENSMUSG00000032324.11	Tspan3	0.266786	5.73459	6.01737	1.28288e-06	7.36192e-06	4.43515
ENSMUSG00000057191.13	AB124611	-0.296991	5.40928	-6.01607	1.28757e-06	7.38475e-06	4.47951
ENSMUSG00000026866.16	Kynu	0.213392	7.15505	6.01508	1.29117e-06	7.40126e-06	4.07413
ENSMUSG00000005339.10	Fcer1a	0.345355	5.11614	6.01277	1.29957e-06	7.44528e-06	4.55738
ENSMUSG00000042682.9	Selenok	0.241603	6.16961	6.01151	1.30418e-06	7.46753e-06	4.27801
ENSMUSG00000034243.17	Golgb1	0.171548	7.5895	6.01058	1.3076e-06	7.48296e-06	3.99852
ENSMUSG00000020787.14	P2rx1	0.454537	4.08952	6.01035	1.30844e-06	7.48366e-06	4.82749
ENSMUSG00000049339.16	Retreg2	0.328227	5.55394	6.00655	1.32248e-06	7.55976e-06	4.40156
ENSMUSG00000046865.7	Fbl	-0.331545	6.10094	-6.00564	1.32583e-06	7.57472e-06	4.26447
ENSMUSG00000043505.8	Gimap5	-0.540654	3.76616	-5.99978	1.34787e-06	7.69634e-06	4.96092
ENSMUSG00000021699.17	Pde4d	0.324028	5.66748	5.99912	1.35036e-06	7.70633e-06	4.413
ENSMUSG00000033918.16	Parl	-0.26793	5.66831	-5.99789	1.35504e-06	7.72874e-06	4.35696
ENSMUSG00000101249.1	Gm29216	0.323667	10.5428	5.99616	1.36164e-06	7.76208e-06	3.6753
ENSMUSG00000023861.17	Mpc1	0.21825	6.37698	5.99584	1.36285e-06	7.7647e-06	4.17308
ENSMUSG00000033066.15	Gas7	-0.177248	7.40148	-5.99547	1.36428e-06	7.76856e-06	3.96353
ENSMUSG00000027425.18	Kat14	-0.267324	5.48326	-5.99402	1.36982e-06	7.7939e-06	4.38181
ENSMUSG00000025236.11	Adpgk	-0.331583	5.38257	-5.99392	1.37024e-06	7.7939e-06	4.41903
ENSMUSG00000020644.9	Id2	0.161144	8.17351	5.99323	1.37288e-06	7.80464e-06	3.8695
ENSMUSG00000022534.14	Mefv	-0.445081	4.22109	-5.99266	1.37508e-06	7.81282e-06	4.78364
ENSMUSG00000022403.15	St13	0.191235	7.61595	5.99008	1.38509e-06	7.86538e-06	3.94003
ENSMUSG00000048661.14	Lemd3	0.269968	5.51237	5.98913	1.3888e-06	7.88208e-06	4.39076
ENSMUSG00000018765.5	Fxr2	0.268	5.91571	5.98356	1.4107e-06	8.00198e-06	4.24403
ENSMUSG00000029422.15	Rsrc2	0.240068	6.61567	5.98305	1.4127e-06	8.00892e-06	4.07856
ENSMUSG00000026110.15	Mgat4a	-0.191618	7.24268	-5.97999	1.42493e-06	8.0738e-06	3.99832
ENSMUSG00000023025.16	Larp4	0.159314	7.90099	5.97849	1.43092e-06	8.10331e-06	3.85403
ENSMUSG00000044783.16	Hjurp	-0.199118	7.34408	-5.97708	1.4366e-06	8.13101e-06	3.93579
ENSMUSG00000009575.14	Cbx5	-0.175987	8.05057	-5.97686	1.43749e-06	8.13161e-06	3.83606
ENSMUSG00000037474.13	Dtl	-0.32149	5.40703	-5.9746	1.44667e-06	8.17903e-06	4.42876
ENSMUSG00000029009.17	Mthfr	0.309775	5.31744	5.97179	1.45813e-06	8.2393e-06	4.37431
ENSMUSG00000036565.7	Ttyh3	0.215388	7.14199	5.9706	1.463e-06	8.26233e-06	3.95565
ENSMUSG00000019087.13	Atp6ap1	0.215902	7.12425	5.96443	1.4886e-06	8.4023e-06	3.94433
ENSMUSG00000038463.8	Olfml2b	-0.641876	2.88089	-5.96007	1.50698e-06	8.50135e-06	4.93326
ENSMUSG00000027215.13	Cd82	0.259554	6.57009	5.95796	1.51591e-06	8.5471e-06	4.04153
ENSMUSG00000061731.9	Ext1	-0.353498	5.45808	-5.95462	1.53023e-06	8.6231e-06	4.34208
ENSMUSG00000002578.18	Ikzf4	0.211012	6.43293	5.95324	1.53619e-06	8.652e-06	4.05226
ENSMUSG00000020883.18	Fbxl20	-0.238047	6.26717	-5.95304	1.53704e-06	8.65201e-06	4.07831
ENSMUSG00000004771.12	Rab11a	0.224336	6.5488	5.95091	1.54627e-06	8.69924e-06	4.01448
ENSMUSG00000038806.7	Sde2	0.302014	5.62835	5.95043	1.54838e-06	8.70635e-06	4.24513
ENSMUSG00000040128.9	Pnrc1	0.200416	7.36503	5.94971	1.55152e-06	8.71929e-06	3.86515
ENSMUSG00000072872.3	Rybp	0.267118	5.99524	5.94878	1.55556e-06	8.73721e-06	4.12696
ENSMUSG00000031015.8	Swap70	0.213938	7.20608	5.94661	1.5651e-06	8.786e-06	3.88347
ENSMUSG00000025384.15	Faap100	-0.434027	4.00734	-5.94572	1.569e-06	8.80314e-06	4.66489
ENSMUSG00000040648.14	Ppip5k2	-0.239131	6.14123	-5.94389	1.57712e-06	8.84385e-06	4.09853
ENSMUSG00000030102.11	Itpr1	-0.193562	6.83437	-5.94209	1.58512e-06	8.8797e-06	3.94676
ENSMUSG00000042535.9	Gtpbp1	-0.246101	6.02439	-5.94206	1.58523e-06	8.8797e-06	4.12375
ENSMUSG00000006442.10	Srm	-0.345624	5.20823	-5.94179	1.58646e-06	8.88175e-06	4.31209
ENSMUSG00000021775.11	Nr1d2	0.632707	3.79008	5.93975	1.59558e-06	8.92797e-06	4.70132
ENSMUSG00000039960.5	Rhou	-0.51029	3.81278	-5.93301	1.62611e-06	9.09386e-06	4.67746
ENSMUSG00000115338.2	Pnp	-0.253616	6.9627	-5.93141	1.63345e-06	9.12996e-06	3.87857
ENSMUSG00000024299.17	Adamts10	-0.322733	4.77656	-5.93018	1.63911e-06	9.15663e-06	4.38727
ENSMUSG00000042265.13	Trem1	-0.448193	4.33935	-5.92996	1.6401e-06	9.15725e-06	4.62878
ENSMUSG00000028868.13	Wasf2	-0.167519	7.84795	-5.92944	1.64254e-06	9.16587e-06	3.73564
ENSMUSG00000023110.12	Prmt5	-0.277526	5.39818	-5.92361	1.6697e-06	9.31239e-06	4.2357
ENSMUSG00000051344.13	Plekhm3	0.28259	5.49802	5.92238	1.67545e-06	9.33943e-06	4.15544
ENSMUSG00000022620.14	Arsa	0.424555	4.50196	5.91784	1.697e-06	9.45023e-06	4.46525
ENSMUSG00000029714.11	Gigyf1	0.306105	5.72797	5.91781	1.69716e-06	9.45023e-06	4.09658
ENSMUSG00000027349.5	Fam98b	-0.259237	5.75374	-5.91179	1.72617e-06	9.60657e-06	4.10736
ENSMUSG00000028995.14	Fam126a	0.226191	6.7266	5.91078	1.73103e-06	9.62846e-06	3.82621
ENSMUSG00000020571.12	Pdia6	-0.193869	7.64531	-5.90736	1.74781e-06	9.7163e-06	3.69387
ENSMUSG00000068036.16	Afdn	0.241175	6.13754	5.90717	1.74871e-06	9.7163e-06	3.96729
ENSMUSG00000025355.7	Mmp19	0.411687	4.9685	5.90473	1.76078e-06	9.77812e-06	4.31811
ENSMUSG00000018340.13	Anxa6	-0.183594	7.0758	-5.90185	1.77513e-06	9.85247e-06	3.76205
ENSMUSG00000020918.14	Kat2a	-0.354914	4.87799	-5.89994	1.78467e-06	9.90013e-06	4.30692
ENSMUSG00000023942.15	Slc29a1	-0.426544	4.40674	-5.89451	1.81216e-06	1.00472e-05	4.42071
ENSMUSG00000003269.17	Cyth2	0.262152	5.30764	5.89064	1.83204e-06	1.0152e-05	4.14949
ENSMUSG00000040667.11	Nup88	-0.188494	6.78839	-5.88896	1.84071e-06	1.01946e-05	3.79
ENSMUSG00000029177.9	Cenpa	0.298712	5.72848	5.8886	1.84259e-06	1.01995e-05	4.03034
ENSMUSG00000032727.14	Mier3	0.241193	5.66897	5.8869	1.85139e-06	1.02427e-05	4.02735
ENSMUSG00000004929.12	Thop1	-0.485072	3.73824	-5.8862	1.85505e-06	1.02575e-05	4.59341
ENSMUSG00000021054.6	Sgpp1	-0.293573	5.72914	-5.8856	1.85822e-06	1.02695e-05	4.03791
ENSMUSG00000072437.4	Nanos1	-0.490319	3.47947	-5.88501	1.86129e-06	1.02809e-05	4.62236
ENSMUSG00000029238.11	Clock	0.289094	5.75176	5.88447	1.86413e-06	1.02911e-05	3.99245
ENSMUSG00000030657.11	Xylt1	0.341712	5.20767	5.87781	1.89939e-06	1.04802e-05	4.08575
ENSMUSG00000002428.12	Hltf	-0.217279	6.21169	-5.87554	1.91158e-06	1.05418e-05	3.89146
ENSMUSG00000018752.19	Tnfsfm13	1.02212	2.87715	5.87327	1.92383e-06	1.06037e-05	4.7571
ENSMUSG00000024330.17	Col11a2	0.597196	2.79069	5.87135	1.93426e-06	1.06555e-05	4.7628
ENSMUSG00000052117.5	D630039A03Rik	0.255931	5.89838	5.8703	1.94002e-06	1.06815e-05	3.92236
ENSMUSG00000052085.7	Dock8	-0.163202	8.66872	-5.86643	1.96129e-06	1.07886e-05	3.47327
ENSMUSG00000079477.9	Rab7	0.163314	8.85472	5.86638	1.96157e-06	1.07886e-05	3.43942
ENSMUSG00000027399.1	Il1a	1.02281	4.60394	5.86222	1.98466e-06	1.09098e-05	4.45688
ENSMUSG00000021458.17	Aopep	0.276312	5.59697	5.86145	1.98897e-06	1.09277e-05	3.98148
ENSMUSG00000073889.10	Il11ra1	0.50982	3.68541	5.85726	2.01259e-06	1.10516e-05	4.52879
ENSMUSG00000026605.14	Cenpf	-0.321272	6.17842	-5.85361	2.03339e-06	1.11599e-05	3.82749
ENSMUSG00000021725.9	Parp8	-0.316166	4.95463	-5.84936	2.05788e-06	1.12883e-05	4.15294
ENSMUSG00000028101.18	Pias3	-0.378782	4.54455	-5.84847	2.06307e-06	1.13107e-05	4.25097
ENSMUSG00000048216.13	Gpr85	-0.469143	3.686	-5.84693	2.07202e-06	1.13538e-05	4.48774
ENSMUSG00000029135.10	Fosl2	-0.277083	7.69208	-5.84394	2.08953e-06	1.14436e-05	3.53474
ENSMUSG00000056211.13	R3hdm1	0.228331	6.48978	5.84198	2.10111e-06	1.15009e-05	3.72945
ENSMUSG00000022814.6	Umps	-0.32874	4.93376	-5.84067	2.10889e-06	1.15374e-05	4.14467
ENSMUSG00000056131.13	Pgm3	-0.420012	3.95009	-5.83513	2.14205e-06	1.17126e-05	4.39444
ENSMUSG00000015176.11	Nolc1	-0.24293	6.48245	-5.83404	2.14865e-06	1.174e-05	3.69171
ENSMUSG00000078502.10	Gm13212	0.225703	5.93855	5.83393	2.14934e-06	1.174e-05	3.82581
ENSMUSG00000029538.14	Srsf9	-0.226516	6.03209	-5.8313	2.16535e-06	1.18212e-05	3.78739
ENSMUSG00000020263.14	Appl2	0.356068	4.60682	5.83008	2.17277e-06	1.18554e-05	4.18157
ENSMUSG00000030888.14	Rrp8	-0.332245	4.90251	-5.82648	2.19494e-06	1.19701e-05	4.07664
ENSMUSG00000031864.16	Ints10	-0.333868	5.11275	-5.82238	2.22046e-06	1.21029e-05	4.04503
ENSMUSG00000038068.15	Rnf144b	0.509925	3.90024	5.82189	2.22355e-06	1.21133e-05	4.27782
ENSMUSG00000041351.16	Rap1gap	0.500744	3.57026	5.81985	2.23634e-06	1.21765e-05	4.40992
ENSMUSG00000000605.9	Clcn4	0.280043	5.9347	5.81903	2.24152e-06	1.21983e-05	3.77419
ENSMUSG00000031103.12	Elf4	-0.156293	7.84968	-5.81823	2.2466e-06	1.22142e-05	3.40214
ENSMUSG00000015143.15	Actn1	-0.166764	8.43955	-5.81819	2.24681e-06	1.22142e-05	3.34989
ENSMUSG00000039005.13	Tlr4	0.209277	7.51515	5.81661	2.25689e-06	1.22626e-05	3.46752
ENSMUSG00000040479.12	Dgkz	0.224184	6.69594	5.81389	2.27422e-06	1.23502e-05	3.58523
ENSMUSG00000038594.9	Cep85l	0.340593	6.23609	5.80595	2.32572e-06	1.26233e-05	3.71155
ENSMUSG00000005800.3	Mmp8	-0.173286	7.54584	-5.80389	2.33925e-06	1.269e-05	3.39193
ENSMUSG00000005804.14	Bloc1s6	-0.231167	6.17097	-5.80231	2.34973e-06	1.27402e-05	3.67962
ENSMUSG00000061859.17	Patj	0.576825	3.0152	5.80093	2.35885e-06	1.27829e-05	4.53106
ENSMUSG00000001525.10	Tubb5	-0.160474	9.59413	-5.79411	2.40468e-06	1.30244e-05	3.16878
ENSMUSG00000003348.10	Mob3a	-0.177397	7.52281	-5.79321	2.41082e-06	1.30508e-05	3.39676
ENSMUSG00000052949.14	Rnf157	0.54322	3.67964	5.79287	2.41308e-06	1.30562e-05	4.37174
ENSMUSG00000031556.6	Tm2d2	-0.411133	4.75174	-5.79191	2.41968e-06	1.3085e-05	4.05184
ENSMUSG00000079659.5	Tmem243	-0.452369	4.26653	-5.78953	2.43596e-06	1.31662e-05	4.17149
ENSMUSG00000052609.9	Plekhg3	-0.333434	5.17902	-5.78757	2.44949e-06	1.32324e-05	3.904
ENSMUSG00000078812.10	Eif5a	-0.174498	9.08784	-5.78662	2.45604e-06	1.32608e-05	3.18926
ENSMUSG00000028811.11	Yars	0.255491	5.9478	5.78624	2.45869e-06	1.32682e-05	3.6988
ENSMUSG00000031264.13	Btk	-0.192765	6.69744	-5.78514	2.46633e-06	1.33024e-05	3.50005
ENSMUSG00000033952.14	Aspm	-0.283979	5.78527	-5.78357	2.47725e-06	1.33544e-05	3.72708
ENSMUSG00000043391.10	2510009E07Rik	-0.475965	4.22763	-5.78302	2.48112e-06	1.33682e-05	4.15642
ENSMUSG00000040225.15	Prrc2c	-0.138707	9.37931	-5.78121	2.49379e-06	1.34295e-05	3.15917
ENSMUSG00000038784.13	Cnot4	0.24052	5.93797	5.77781	2.51781e-06	1.35518e-05	3.65146
ENSMUSG00000020359.13	Phykpl	0.466464	4.15571	5.77627	2.52878e-06	1.36037e-05	4.14783
ENSMUSG00000024247.14	Pkdcc	0.661641	3.34098	5.77533	2.53554e-06	1.3631e-05	4.33594
ENSMUSG00000060063.9	Alox5ap	-0.214122	7.07818	-5.77519	2.5365e-06	1.3631e-05	3.40227
ENSMUSG00000020231.15	Dip2a	0.274249	5.21065	5.77477	2.53952e-06	1.36402e-05	3.82374
ENSMUSG00000021876.15	Rnase4	0.524536	3.33915	5.77329	2.55017e-06	1.36903e-05	4.37566
ENSMUSG00000019820.11	Utrn	0.195353	7.75061	5.77207	2.55897e-06	1.37303e-05	3.31074
ENSMUSG00000001376.17	Vps50	0.27825	5.81609	5.77156	2.56265e-06	1.37403e-05	3.68196
ENSMUSG00000019578.11	Ubxn6	0.327231	4.7893	5.77144	2.56348e-06	1.37403e-05	3.96989
ENSMUSG00000025779.10	Ly96	0.562361	3.24986	5.76977	2.57563e-06	1.37982e-05	4.39117
ENSMUSG00000025809.15	Itgb1	0.15161	9.5441	5.76764	2.59111e-06	1.3874e-05	3.10522
ENSMUSG00000023988.8	Bysl	-0.39817	4.60639	-5.76683	2.59705e-06	1.38985e-05	4.01148
ENSMUSG00000025156.17	Gps1	-0.249532	5.64889	-5.76655	2.5991e-06	1.39023e-05	3.70787
ENSMUSG00000033416.15	Gucd1	0.25806	5.64813	5.76498	2.61062e-06	1.39567e-05	3.69558
ENSMUSG00000090231.10	Cfb	-0.35004	5.2237	-5.76161	2.6356e-06	1.40829e-05	3.7915
ENSMUSG00000033706.13	Smyd5	-0.397412	4.84802	-5.76089	2.64095e-06	1.41042e-05	3.91352
ENSMUSG00000052688.12	Rab7b	0.436788	4.30748	5.75822	2.6609e-06	1.42034e-05	4.0139
ENSMUSG00000026784.14	Pdss1	-0.429959	3.95453	-5.75722	2.66848e-06	1.42365e-05	4.13845
ENSMUSG00000033557.17	Fam20b	0.228037	7.07119	5.75681	2.67155e-06	1.42455e-05	3.34533
ENSMUSG00000046058.7	Eid2	-0.624046	3.13086	-5.75586	2.67867e-06	1.42761e-05	4.39998
ENSMUSG00000028847.8	Trappc3	0.261651	5.68193	5.75368	2.69522e-06	1.43569e-05	3.67401
ENSMUSG00000025531.14	Chm	0.283948	5.73294	5.75296	2.70069e-06	1.43786e-05	3.66429
ENSMUSG00000035754.8	Wdr18	-0.317836	4.59411	-5.74509	2.76139e-06	1.46942e-05	3.93363
ENSMUSG00000042659.15	Arrdc4	-0.227947	6.8692	-5.74388	2.77083e-06	1.47368e-05	3.36906
ENSMUSG00000027722.14	Spata5	0.270893	5.5585	5.74339	2.77463e-06	1.47494e-05	3.66625
ENSMUSG00000027710.14	Acad9	-0.301314	5.28235	-5.74213	2.78452e-06	1.47923e-05	3.77475
ENSMUSG00000024397.14	Aif1	-0.446175	3.59082	-5.74188	2.78649e-06	1.47923e-05	4.15393
ENSMUSG00000020238.14	Ncln	-0.27934	5.76759	-5.74182	2.787e-06	1.47923e-05	3.58929
ENSMUSG00000014426.9	Map3k4	-0.384724	4.76648	-5.73579	2.83485e-06	1.50385e-05	3.86677
ENSMUSG00000068663.14	Clec16a	0.232278	6.00617	5.7355	2.83716e-06	1.50431e-05	3.54494
ENSMUSG00000006304.14	Arpc2	-0.142984	9.16053	-5.73503	2.84095e-06	1.50554e-05	3.04194
ENSMUSG00000018707.13	Dync1h1	0.134765	9.79264	5.73407	2.84859e-06	1.50882e-05	2.98639
ENSMUSG00000046138.15	9930021J03Rik	0.278512	5.45734	5.7288	2.89131e-06	1.53066e-05	3.62357
ENSMUSG00000040842.17	Szrd1	-0.207887	6.47113	-5.72823	2.89598e-06	1.53234e-05	3.39803
ENSMUSG00000020111.15	Micu1	0.317981	5.35552	5.72379	2.93251e-06	1.55088e-05	3.69448
ENSMUSG00000096010.2	H4f16	-0.393539	5.01892	-5.7236	2.93412e-06	1.55094e-05	3.77717
ENSMUSG00000049969.3	Plekhf2	0.22984	6.39578	5.72206	2.94687e-06	1.55688e-05	3.39732
ENSMUSG00000029581.14	Fscn1	-0.20435	8.27092	-5.7218	2.94902e-06	1.55722e-05	3.11666
ENSMUSG00000031583.13	Wrn	-0.182649	6.73814	-5.71845	2.97708e-06	1.57123e-05	3.31302
ENSMUSG00000020745.15	Pafah1b1	0.153829	8.12722	5.71324	3.02119e-06	1.59369e-05	3.07852
ENSMUSG00000051439.7	Cd14	0.392378	4.94609	5.71227	3.02946e-06	1.59724e-05	3.84084
ENSMUSG00000000732.9	Icosl	-0.305036	5.24118	-5.70526	3.09003e-06	1.62826e-05	3.64392
ENSMUSG00000029417.9	Cxcl9	-0.482338	3.34952	-5.7051	3.09145e-06	1.62826e-05	4.10035
ENSMUSG00000017716.15	Birc5	-0.251718	5.72103	-5.70371	3.10358e-06	1.63362e-05	3.51253
ENSMUSG00000055371.17	Stam2	0.246801	5.75166	5.70358	3.1048e-06	1.63362e-05	3.50658
ENSMUSG00000041992.9	Rapgef5	0.481191	3.66788	5.70079	3.12935e-06	1.6457e-05	4.04067
ENSMUSG00000024251.10	Thada	-0.24906	5.97686	-5.70039	3.13284e-06	1.6467e-05	3.44387
ENSMUSG00000074221.12	Zfp568	0.217122	5.89443	5.69644	3.16801e-06	1.66433e-05	3.44599
ENSMUSG00000025995.16	Wdr75	-0.243342	5.65113	-5.69576	3.17411e-06	1.66669e-05	3.50096
ENSMUSG00000027679.13	Dnajc19	-0.370034	4.15004	-5.69526	3.17862e-06	1.66821e-05	3.93416
ENSMUSG00000050107.2	Haspin	-0.387297	4.13325	-5.69406	3.18935e-06	1.67299e-05	3.89979
ENSMUSG00000038712.16	Mindy1	0.291385	5.77342	5.69154	3.21215e-06	1.68409e-05	3.46597
ENSMUSG00000022995.16	Enah	-0.245613	5.7121	-5.69057	3.22099e-06	1.68787e-05	3.4782
ENSMUSG00000030605.15	Mfge8	0.237955	6.10771	5.68809	3.24363e-06	1.69887e-05	3.37747
ENSMUSG00000001348.15	Acp5	0.528411	3.38642	5.68522	3.27004e-06	1.71183e-05	4.12491
ENSMUSG00000048047.3	Zbtb33	-0.256215	6.24572	-5.68212	3.29883e-06	1.72603e-05	3.31136
ENSMUSG00000017119.19	Nbr1	0.216704	6.48309	5.68037	3.31511e-06	1.73299e-05	3.25156
ENSMUSG00000010936.11	Vac14	0.219446	6.19515	5.68033	3.31549e-06	1.73299e-05	3.3344
ENSMUSG00000032120.11	C2cd2l	0.365737	4.56707	5.67819	3.33562e-06	1.74263e-05	3.72103
ENSMUSG00000061100.5	Retnla	-0.496751	3.6998	-5.67761	3.34106e-06	1.74459e-05	4.0052
ENSMUSG00000110720.1	Gm46223	-0.195152	7.75335	-5.67741	3.34296e-06	1.7447e-05	3.02903
ENSMUSG00000051329.13	Nup160	-0.234646	6.48222	-5.67021	3.41169e-06	1.77967e-05	3.23185
ENSMUSG00000029836.15	Cbx3	-0.184166	7.37179	-5.66775	3.43552e-06	1.79119e-05	3.05956
ENSMUSG00000020448.16	Rnf185	0.316665	5.0134	5.66531	3.45926e-06	1.80266e-05	3.62447
ENSMUSG00000035840.7	Lysmd3	0.338893	4.98576	5.66388	3.4733e-06	1.80906e-05	3.59
ENSMUSG00000021595.18	Nsun2	-0.217011	6.92666	-5.66359	3.47618e-06	1.80965e-05	3.12521
ENSMUSG00000039699.14	Batf2	-0.374496	4.43594	-5.66273	3.48455e-06	1.81309e-05	3.7146
ENSMUSG00000062300.14	Nectin2	-0.341866	5.55247	-5.66171	3.49466e-06	1.81743e-05	3.47098
ENSMUSG00000024937.15	Ehbp1l1	-0.158816	7.64291	-5.66057	3.50588e-06	1.82235e-05	2.98807
ENSMUSG00000032267.8	Usp28	0.393585	4.45743	5.65682	3.54333e-06	1.84089e-05	3.70459
ENSMUSG00000014778.10	Fhod1	-0.399762	4.80961	-5.65488	3.56277e-06	1.84987e-05	3.66106
ENSMUSG00000037347.7	Chst7	-0.550043	3.23399	-5.65474	3.56421e-06	1.84987e-05	4.09481
ENSMUSG00000041124.11	Msantd4	0.260712	5.51065	5.65223	3.5896e-06	1.86212e-05	3.43025
ENSMUSG00000026834.13	Acvr1c	-0.612892	3.29625	-5.64871	3.62542e-06	1.87975e-05	4.03056
ENSMUSG00000058446.14	Znrf2	0.154348	7.74662	5.64523	3.66129e-06	1.8974e-05	2.92829
ENSMUSG00000000290.13	Itgb2	0.142326	9.1326	5.64132	3.70197e-06	1.91752e-05	2.77486
ENSMUSG00000017781.17	Pitpna	-0.163671	8.04811	-5.63779	3.73914e-06	1.9358e-05	2.87624
ENSMUSG00000040618.7	Pck2	0.303015	5.13895	5.63651	3.75271e-06	1.94185e-05	3.46066
ENSMUSG00000026728.9	Vim	0.140016	10.8238	5.63497	3.769e-06	1.9493e-05	2.63257
ENSMUSG00000024978.11	Gpam	-0.428387	4.09823	-5.63103	3.81122e-06	1.97015e-05	3.74728
ENSMUSG00000038437.11	Mllt6	0.13856	8.46605	5.63013	3.82101e-06	1.97422e-05	2.80377
[truncated: 3,146 more rows]
