# Supplementary material for: PIKfyve, expressed by CD11c-positive cells, controls tumor immunity
Source: Nat Commun. 2024 Jun 28;15:5487. doi: 10.1038/s41467-024-48931-9 (PMC11213953; doi:10.1038/s41467-024-48931-9)
Supplement: Supplementary file 9 — Supplementary Data 6 [file 41467_2024_48931_MOESM9_ESM.xlsx]

## Sheet: Supplementary Data 6
Supplementary Data 6: Differentially expressed genes in Apilimod versus DMSO-treated cDCs at 8 hours post-treatment
Adjusted p values accounting for multiple comparisons were calculated from differential gene expression analysis from linear models.
gene_id	gene_name	logFC	AveExpr	t	P.Value	adj.P.Val	B
ENSMUSG00000015837.15	Sqstm1	2.14242	8.6574	82.9399	2.93731e-37	3.03072e-33	75.2025
ENSMUSG00000027737.10	Slc7a11	2.06908	8.30205	68.7897	8.20555e-35	4.23324e-31	69.6907
ENSMUSG00000015568.16	Lpl	-1.91116	10.2458	-65.3458	3.84454e-34	1.32227e-30	68.1994
ENSMUSG00000058258.14	Idi1	2.06715	7.92425	60.9343	3.1396e-33	8.09861e-30	66.075
ENSMUSG00000051506.17	Wdfy4	-1.70052	8.68165	-59.2217	7.38879e-33	1.52475e-29	65.2285
ENSMUSG00000044468.14	Tent5c	2.35228	7.05552	55.7926	4.42284e-32	6.60107e-29	63.3021
ENSMUSG00000020300.14	Cpeb4	1.90157	7.51599	55.7694	4.47834e-32	6.60107e-29	63.4269
ENSMUSG00000029816.10	Gpnmb	1.89815	8.35933	54.6496	8.22571e-32	9.76861e-29	62.836
ENSMUSG00000073902.5	Gm1966	-1.61915	8.72923	-54.5854	8.52079e-32	9.76861e-29	62.801
ENSMUSG00000049103.14	Ccr2	-3.87728	6.83496	-53.7923	1.32115e-31	1.36316e-28	61.4923
ENSMUSG00000037071.3	Scd1	2.23852	7.12015	51.1334	6.02899e-31	5.65519e-28	60.7922
ENSMUSG00000001467.5	Cyp51	2.20631	7.37022	49.7654	1.35714e-30	1.16692e-27	60.0243
ENSMUSG00000047250.13	Ptgs1	-1.96284	7.85556	-48.9079	2.28226e-30	1.81141e-27	59.5096
ENSMUSG00000019818.15	Cd164	-1.52544	9.50273	-48.3381	3.23986e-30	2.34781e-27	59.1351
ENSMUSG00000039395.8	Mreg	1.95597	7.0811	48.2539	3.41317e-30	2.34781e-27	59.1087
ENSMUSG00000028238.6	Atp6v0d2	2.48996	5.85721	48.1459	3.64955e-30	2.3535e-27	58.9322
ENSMUSG00000038650.15	Rnh1	1.57416	7.64054	48.0284	3.926e-30	2.38285e-27	58.9729
ENSMUSG00000059743.12	Fdps	2.10169	6.92777	47.0329	7.34084e-30	4.02512e-27	58.3187
ENSMUSG00000032068.14	Plet1	-1.57655	8.51144	-47.0177	7.41202e-30	4.02512e-27	58.3293
ENSMUSG00000021670.14	Hmgcr	1.58883	8.16915	46.5099	1.02511e-29	5.07567e-27	58.0039
ENSMUSG00000021939.8	Ctsb	1.33958	9.37169	46.4979	1.03304e-29	5.07567e-27	57.9407
ENSMUSG00000031596.15	Slc7a2	1.38043	7.64344	46.238	1.22128e-29	5.72781e-27	57.8341
ENSMUSG00000093930.2	Hmgcs1	2.6614	7.95278	46.0261	1.40078e-29	6.28403e-27	57.7024
ENSMUSG00000020097.14	Sgpl1	1.30158	7.9882	45.9309	1.49013e-29	6.4063e-27	57.6256
ENSMUSG00000066621.12	Tecpr1	1.91672	6.51495	45.7982	1.62453e-29	6.70477e-27	57.5322
ENSMUSG00000007891.16	Ctsd	1.34813	10.1601	45.6388	1.80261e-29	7.15361e-27	57.3496
ENSMUSG00000041324.14	Inhba	2.26775	7.41886	45.3512	2.17696e-29	8.31921e-27	57.2567
ENSMUSG00000028341.9	Nr4a3	1.09012	8.98584	45.1174	2.54003e-29	9.36001e-27	57.0555
ENSMUSG00000021190.14	Lgmn	1.57245	7.0624	44.8377	3.05762e-29	1.08788e-26	56.9238
ENSMUSG00000019970.15	Sgk1	2.38962	5.83483	44.7661	3.20694e-29	1.10297e-26	56.6022
ENSMUSG00000024413.14	Npc1	1.52322	7.67107	44.2731	4.46224e-29	1.48521e-26	56.5334
ENSMUSG00000031604.10	Msmo1	2.33862	6.63517	43.3953	8.10588e-29	2.58428e-26	55.9208
ENSMUSG00000034593.16	Myo5a	1.06696	8.58034	43.367	8.2653e-29	2.58428e-26	55.8697
ENSMUSG00000033960.6	Jcad	1.62996	6.443	42.4573	1.55432e-28	4.71689e-26	55.2963
ENSMUSG00000028249.15	Sdcbp	1.26162	8.60157	42.4111	1.60561e-28	4.73333e-26	55.2006
ENSMUSG00000026358.13	Rgs1	1.86977	7.5369	42.3576	1.66713e-28	4.77817e-26	55.2114
ENSMUSG00000030530.15	Furin	1.21761	8.07028	42.3163	1.71619e-28	4.78585e-26	55.1689
ENSMUSG00000026012.2	Cd28	2.48351	5.47548	42.0446	2.07905e-28	5.64516e-26	54.8097
ENSMUSG00000045294.11	Insig1	2.55106	7.02109	41.9857	2.16769e-28	5.73494e-26	54.9574
ENSMUSG00000026981.15	Il1rn	1.45542	7.88749	41.7802	2.50852e-28	6.47073e-26	54.7655
ENSMUSG00000029648.13	Flt1	-1.7289	7.10156	-41.1293	4.00267e-28	9.77749e-26	54.3503
ENSMUSG00000021273.11	Fdft1	2.45056	5.95747	41.117	4.03834e-28	9.77749e-26	54.237
ENSMUSG00000052270.7	Fpr2	-2.35818	6.54258	-41.1046	4.07475e-28	9.77749e-26	54.2103
ENSMUSG00000046245.13	Pilra	-2.12578	5.80653	-40.9168	4.6697e-28	1.09504e-25	53.9957
ENSMUSG00000053581.13	Zfand2a	2.11928	6.03556	40.6444	5.69601e-28	1.28719e-25	53.9675
ENSMUSG00000021701.8	Plk2	1.45613	7.6056	40.6342	5.7386e-28	1.28719e-25	53.9565
ENSMUSG00000032018.14	Sc5d	1.75859	6.35802	40.557	6.07224e-28	1.33305e-25	53.9258
ENSMUSG00000027782.10	Kpna4	1.10022	8.77833	40.4258	6.68669e-28	1.43736e-25	53.7327
ENSMUSG00000033105.12	Lss	2.4671	5.84897	40.3107	7.27801e-28	1.53254e-25	53.6385
ENSMUSG00000029413.14	Naaa	-1.29773	7.51409	-39.7311	1.11936e-27	2.29171e-25	53.3145
ENSMUSG00000026748.13	Plxdc2	-1.62516	6.70167	-39.7152	1.13275e-27	2.29171e-25	53.3116
ENSMUSG00000040950.13	Mgl2	-1.3228	9.57409	-39.6622	1.17854e-27	2.33849e-25	53.1497
ENSMUSG00000026628.13	Atf3	1.32842	7.3398	39.5458	1.28607e-27	2.50371e-25	53.1636
ENSMUSG00000061175.12	Fnip2	2.25535	7.96477	39.5176	1.31364e-27	2.51002e-25	53.1182
ENSMUSG00000001128.7	Cfp	-1.30856	7.72386	-39.4664	1.36527e-27	2.56125e-25	53.1076
ENSMUSG00000021728.8	Emb	-1.6587	7.48647	-38.7623	2.33009e-27	4.2932e-25	52.5903
ENSMUSG00000025993.10	Slc40a1	2.39202	5.30948	38.6688	2.5033e-27	4.53141e-25	52.3462
ENSMUSG00000027435.8	Cd93	1.85166	7.22842	38.4987	2.85333e-27	5.03019e-25	52.3805
ENSMUSG00000045551.7	Fpr1	-3.06395	5.38599	-38.4883	2.87634e-27	5.03019e-25	51.6849
ENSMUSG00000017737.2	Mmp9	-2.24917	6.2623	-38.4272	3.01507e-27	5.18492e-25	52.1992
ENSMUSG00000037362.8	Ccn3	-1.59909	6.77991	-38.2994	3.32849e-27	5.61331e-25	52.2387
ENSMUSG00000001627.12	Ifrd1	1.61708	6.88874	38.2822	3.37299e-27	5.61331e-25	52.214
ENSMUSG00000026980.15	Ly75	1.03032	8.32813	38.1858	3.63515e-27	5.94182e-25	52.0451
ENSMUSG00000045763.8	Basp1	1.04458	8.31328	38.1681	3.68556e-27	5.94182e-25	52.0329
ENSMUSG00000022797.16	Tfrc	-1.12924	8.49785	-38.0416	4.06695e-27	6.45582e-25	51.9272
ENSMUSG00000031441.15	Atp11a	1.11966	8.10845	37.8352	4.7792e-27	7.44767e-25	51.7775
ENSMUSG00000038508.7	Gdf15	5.18833	1.84252	37.8201	4.83615e-27	7.44767e-25	49.7066
ENSMUSG00000004814.10	Ccl24	-1.55438	8.35957	-37.713	5.26037e-27	7.98183e-25	51.7251
ENSMUSG00000045382.6	Cxcr4	1.32481	7.25283	37.4662	6.39076e-27	9.55651e-25	51.5676
ENSMUSG00000000303.12	Cdh1	-1.54059	7.70781	-37.4449	6.49938e-27	9.58008e-25	51.5353
ENSMUSG00000027698.14	Nceh1	1.44567	6.36478	37.343	7.04631e-27	1.024e-24	51.4899
ENSMUSG00000034707.7	Gns	1.30543	7.65153	37.3201	7.17562e-27	1.02831e-24	51.4106
ENSMUSG00000024743.16	Syt7	1.59053	6.07566	37.2245	7.74276e-27	1.08941e-24	51.3964
ENSMUSG00000020189.15	Osbpl8	1.03735	8.21116	37.2131	7.8132e-27	1.08941e-24	51.2731
ENSMUSG00000021115.15	Vrk1	-1.26703	7.22675	-37.1157	8.44403e-27	1.16167e-24	51.2987
ENSMUSG00000058099.16	Nfam1	-1.49028	7.43252	-36.8555	1.04011e-26	1.41208e-24	51.0799
ENSMUSG00000021062.15	Rab15	5.43176	2.53378	36.7999	1.08773e-26	1.45756e-24	49.1864
ENSMUSG00000039783.15	Kmo	-1.84525	6.48705	-36.781	1.10435e-26	1.46086e-24	51.0156
ENSMUSG00000001930.17	Vwf	1.8133	5.56052	36.6503	1.22725e-26	1.60288e-24	50.898
ENSMUSG00000037944.8	Ccr7	0.89722	9.35855	36.6033	1.27474e-26	1.6441e-24	50.7042
ENSMUSG00000058135.12	Gstm1	2.03837	4.86931	36.5624	1.31771e-26	1.67853e-24	50.7736
ENSMUSG00000018927.3	Ccl6	1.15014	10.417	36.5228	1.36062e-26	1.71206e-24	50.5851
ENSMUSG00000032193.9	Ldlr	1.62493	7.76719	36.4484	1.44537e-26	1.78941e-24	50.7024
ENSMUSG00000028613.15	Lrp8	1.36186	7.04937	36.4387	1.45678e-26	1.78941e-24	50.7273
ENSMUSG00000020572.8	Nampt	1.02901	8.3483	36.3053	1.62394e-26	1.97128e-24	50.536
ENSMUSG00000004043.14	Stat5a	1.08532	7.4326	36.2095	1.75606e-26	2.10687e-24	50.507
ENSMUSG00000024423.6	Impact	1.75245	6.34238	36.1806	1.798e-26	2.13239e-24	50.5548
ENSMUSG00000031266.7	Gla	2.37485	5.35344	36.1645	1.82187e-26	2.13614e-24	50.4598
ENSMUSG00000024164.15	C3	-1.00638	10.1935	-36.1059	1.91146e-26	2.216e-24	50.2781
ENSMUSG00000023832.14	Acat2	1.90004	5.79795	36.0779	1.95588e-26	2.24231e-24	50.4579
ENSMUSG00000025351.14	Cd63	1.09066	7.54486	36.0149	2.05973e-26	2.33541e-24	50.3318
ENSMUSG00000020120.15	Plek	0.913315	9.13307	35.7617	2.53791e-26	2.84632e-24	50.0263
ENSMUSG00000056429.4	Tgoln1	1.08182	8.30196	35.5189	3.10453e-26	3.44436e-24	49.8613
ENSMUSG00000026821.16	Ralgds	1.51846	6.68754	35.4932	3.17178e-26	3.48154e-24	49.9724
ENSMUSG00000049723.14	Mmp12	1.49941	9.41679	35.4111	3.39665e-26	3.68912e-24	49.678
ENSMUSG00000052459.13	Atp6v1a	1.02296	8.21248	35.3662	3.5264e-26	3.79014e-24	49.7377
ENSMUSG00000054364.5	Rhob	1.75392	5.62487	35.3511	3.57123e-26	3.79876e-24	49.8163
ENSMUSG00000032323.13	Cyp11a1	1.42413	6.44557	35.3278	3.64163e-26	3.83412e-24	49.8382
ENSMUSG00000021831.9	Ero1l	0.965237	8.17796	35.1733	4.14568e-26	4.31674e-24	49.5794
ENSMUSG00000097715.2	Gpr137b-ps	1.93091	5.66689	35.1624	4.1837e-26	4.31674e-24	49.688
ENSMUSG00000022500.15	Litaf	1.11825	8.32881	35.138	4.2705e-26	4.36267e-24	49.5486
ENSMUSG00000023809.10	Rps6ka2	2.32649	5.20954	35.0344	4.65994e-26	4.67411e-24	49.5328
ENSMUSG00000112023.1	Lilr4b	1.04215	9.29603	35.0329	4.66595e-26	4.67411e-24	49.3983
ENSMUSG00000049625.6	Tifab	-4.16082	5.5123	-34.9	5.22058e-26	5.17942e-24	48.603
ENSMUSG00000022295.8	Atp6v1c1	1.32405	6.74866	34.8775	5.32102e-26	5.22878e-24	49.4326
ENSMUSG00000005413.8	Hmox1	2.09451	6.13772	34.857	5.41432e-26	5.27028e-24	49.4479
ENSMUSG00000022636.13	Alcam	1.40854	5.9769	34.5131	7.25711e-26	6.99802e-24	49.1576
ENSMUSG00000004952.13	Rasa4	2.25313	4.89548	34.4809	7.46015e-26	7.12418e-24	48.9466
ENSMUSG00000019987.9	Arg1	-2.12923	6.98828	-34.469	7.53636e-26	7.12418e-24	49.1192
ENSMUSG00000002602.16	Axl	-1.18395	8.26994	-34.46	7.59508e-26	7.12418e-24	48.9883
ENSMUSG00000035164.8	Zc3h12c	1.18283	7.64541	34.3519	8.33365e-26	7.74654e-24	48.9348
ENSMUSG00000022351.14	Sqle	1.91578	6.42077	34.085	1.04912e-25	9.66504e-24	48.7922
ENSMUSG00000035992.15	Fnip1	1.34992	7.45365	34.0594	1.07269e-25	9.79471e-24	48.6868
ENSMUSG00000034993.7	Vat1	1.23564	7.25365	33.9871	1.1421e-25	1.0337e-23	48.6075
ENSMUSG00000019790.17	Stxbp5	1.1438	7.23777	33.9377	1.19225e-25	1.06971e-23	48.5907
ENSMUSG00000029304.14	Spp1	1.40377	6.87493	33.8451	1.29237e-25	1.14954e-23	48.5147
ENSMUSG00000030144.4	Clec4d	1.91058	5.09554	33.8285	1.31122e-25	1.14957e-23	48.5211
ENSMUSG00000028494.12	Plin2	1.25574	7.50551	33.8255	1.31469e-25	1.14957e-23	48.4646
ENSMUSG00000023951.17	Vegfa	1.92537	5.52619	33.6848	1.48667e-25	1.28903e-23	48.4169
ENSMUSG00000005615.15	Pcyt1a	1.17675	7.74952	33.634	1.55446e-25	1.33658e-23	48.2854
ENSMUSG00000075602.10	Ly6a	-1.2211	7.6965	-33.4189	1.87831e-25	1.60169e-23	48.1375
ENSMUSG00000033066.15	Gas7	-1.14188	7.40148	-33.3531	1.99071e-25	1.68362e-23	48.0996
ENSMUSG00000023186.14	Vwa5a	0.821817	8.4268	33.3422	2.00996e-25	1.68608e-23	47.9532
ENSMUSG00000043953.12	Ccrl2	2.41386	4.45376	33.2866	2.11125e-25	1.75676e-23	47.7546
ENSMUSG00000030560.17	Ctsc	-0.908994	9.15951	-33.2683	2.1458e-25	1.77123e-23	47.8758
ENSMUSG00000021306.11	Gpr137b	1.9222	5.6387	33.1296	2.42707e-25	1.9875e-23	47.9537
ENSMUSG00000010095.13	Slc3a2	1.00354	7.74838	32.9565	2.83226e-25	2.30104e-23	47.6727
ENSMUSG00000057137.9	Tmem140	2.05303	5.19222	32.8903	3.00537e-25	2.42261e-23	47.6742
ENSMUSG00000027315.13	Spint1	-1.79754	6.08531	-32.8343	3.16013e-25	2.52761e-23	47.6794
ENSMUSG00000005054.7	Cstb	1.3292	7.03827	32.8087	3.23353e-25	2.56643e-23	47.5757
ENSMUSG00000058624.13	Gda	-1.0787	7.62099	-32.7187	3.50597e-25	2.76142e-23	47.5113
ENSMUSG00000072572.9	Slc39a2	3.9191	2.40277	32.4623	4.4202e-25	3.45512e-23	45.9434
ENSMUSG00000021770.11	Samd8	1.26315	6.54068	32.4192	4.59653e-25	3.56482e-23	47.2779
ENSMUSG00000024378.9	Stard4	1.24034	6.95501	32.4113	4.62963e-25	3.56482e-23	47.2478
ENSMUSG00000044309.8	Apol7c	-1.12055	7.65039	-32.2459	5.38219e-25	4.11359e-23	47.049
ENSMUSG00000000078.7	Klf6	0.979489	9.05251	32.2348	5.43726e-25	4.12512e-23	46.9018
ENSMUSG00000022346.15	Myc	-1.67657	6.29007	-32.0557	6.40618e-25	4.82474e-23	46.988
ENSMUSG00000028691.12	Prdx1	0.939768	8.62476	32.0379	6.51142e-25	4.84597e-23	46.7231
ENSMUSG00000024621.16	Csf1r	-1.25651	7.58484	-32.0351	6.52829e-25	4.84597e-23	46.854
ENSMUSG00000030161.8	Gabarapl1	1.34699	6.14422	31.9445	7.09591e-25	5.22969e-23	46.8653
ENSMUSG00000001865.2	Cpa3	1.11342	7.37827	31.88	7.53026e-25	5.51044e-23	46.6922
ENSMUSG00000017929.13	B4galt5	1.0563	7.16871	31.7838	8.23036e-25	5.98034e-23	46.6123
ENSMUSG00000021948.17	Prkcd	-0.815813	9.40152	-31.7091	8.81994e-25	6.36392e-23	46.3922
ENSMUSG00000050708.16	Ftl1	0.878841	11.2948	31.6897	8.98047e-25	6.43476e-23	46.2499
ENSMUSG00000035095.11	Fam167a	3.76969	3.28633	31.614	9.635e-25	6.85613e-23	45.2939
ENSMUSG00000032802.8	Srxn1	1.4619	6.19848	31.545	1.02741e-24	7.26082e-23	46.4926
ENSMUSG00000030096.8	Slc6a6	0.799636	8.73176	31.5156	1.05595e-24	7.41177e-23	46.2409
ENSMUSG00000026675.12	Hsd17b7	2.20979	5.56208	31.4017	1.17457e-24	8.18865e-23	46.3575
ENSMUSG00000072596.4	Ear2	-1.65608	6.15521	-31.3015	1.29027e-24	8.88637e-23	46.2893
ENSMUSG00000008348.9	Ubc	0.906166	9.98971	31.3001	1.29187e-24	8.88637e-23	45.9655
ENSMUSG00000030148.15	Clec4a2	-2.35115	5.57287	-31.2598	1.34174e-24	9.13811e-23	46.1327
ENSMUSG00000018920.11	Cxcl16	1.28358	6.51963	31.2563	1.34618e-24	9.13811e-23	46.1999
ENSMUSG00000014547.10	Wdfy2	-1.015	8.09759	-31.2352	1.37317e-24	9.2604e-23	46.0676
ENSMUSG00000036564.17	Ndrg4	3.01904	4.01452	31.2129	1.40222e-24	9.39485e-23	45.8263
ENSMUSG00000031442.21	Mcf2l	1.19464	6.27732	31.1899	1.43294e-24	9.53874e-23	46.1452
ENSMUSG00000098557.1	Kctd12	-1.01335	8.05002	-31.1276	1.51969e-24	1.00335e-22	45.9725
ENSMUSG00000091971.3	Hspa1a	4.94975	2.62522	31.1227	1.5267e-24	1.00335e-22	45.0092
ENSMUSG00000020859.16	Spag9	0.781715	8.31249	31.1017	1.55723e-24	1.01264e-22	45.8775
ENSMUSG00000045502.6	Hcar2	1.65474	5.95136	31.0995	1.56047e-24	1.01264e-22	46.0995
ENSMUSG00000020611.14	Gna13	0.888571	8.03165	30.975	1.7557e-24	1.13221e-22	45.7831
ENSMUSG00000039318.12	Rab3gap2	1.08508	6.62475	30.8837	1.91467e-24	1.22705e-22	45.8174
ENSMUSG00000029098.17	Acox3	0.959817	7.67146	30.8741	1.9322e-24	1.23065e-22	45.7294
ENSMUSG00000005800.3	Mmp8	-1.08352	7.54584	-30.7992	2.07499e-24	1.31348e-22	45.7187
ENSMUSG00000034312.15	Iqsec1	0.987431	7.46108	30.7732	2.12706e-24	1.33823e-22	45.6413
ENSMUSG00000022305.13	Lrp12	1.07851	7.33506	30.7586	2.15691e-24	1.34879e-22	45.6343
ENSMUSG00000053641.9	Dennd4a	0.913801	8.49948	30.7443	2.18655e-24	1.35909e-22	45.5358
ENSMUSG00000040809.10	Chil3	-0.789876	13.816	-30.6889	2.30563e-24	1.42452e-22	45.2014
ENSMUSG00000042406.8	Atf4	0.96262	7.76375	30.6417	2.41204e-24	1.4814e-22	45.4981
ENSMUSG00000048897.15	Zfp710	-1.42933	6.44101	-30.5674	2.59025e-24	1.58143e-22	45.5775
ENSMUSG00000005125.13	Ndrg1	1.27879	6.41842	30.5179	2.71635e-24	1.64867e-22	45.5022
ENSMUSG00000029772.17	Ahcyl2	0.967627	7.48119	30.5109	2.7348e-24	1.65016e-22	45.3642
ENSMUSG00000055782.9	Abcd2	-1.82861	6.20873	-30.4085	3.01809e-24	1.80965e-22	45.4358
ENSMUSG00000034612.7	Chst11	1.14544	6.78515	30.403	3.03421e-24	1.80965e-22	45.3359
ENSMUSG00000020641.16	Rsad2	2.21061	5.73043	30.3574	3.1707e-24	1.88019e-22	45.3885
ENSMUSG00000021880.7	Rnase6	-2.82076	5.4715	-30.3292	3.25858e-24	1.91651e-22	45.0548
ENSMUSG00000038179.13	Slamf7	0.860619	7.94785	30.3217	3.28233e-24	1.91651e-22	45.1463
ENSMUSG00000029915.14	Clec5a	-1.42776	6.86764	-30.32	3.28768e-24	1.91651e-22	45.324
ENSMUSG00000008730.17	Hipk1	-0.796013	8.78385	-30.2001	3.69287e-24	2.14062e-22	44.9813
ENSMUSG00000032238.17	Rora	1.94756	5.13279	30.1197	3.99307e-24	2.3017e-22	45.1357
ENSMUSG00000034854.8	Mfsd12	1.29922	6.55018	30.0331	4.34467e-24	2.49046e-22	45.0043
ENSMUSG00000031402.12	Mpp1	1.10519	6.34632	30.0247	4.38026e-24	2.49699e-22	45.028
ENSMUSG00000025044.16	Msr1	-2.16206	4.88793	-29.9017	4.94056e-24	2.80092e-22	44.8116
ENSMUSG00000036833.16	Pnpla7	1.05177	6.88958	29.819	5.3583e-24	3.02114e-22	44.7651
ENSMUSG00000056399.2	Prss34	0.856892	8.35409	29.7933	5.49514e-24	3.08146e-22	44.5805
ENSMUSG00000050335.17	Lgals3	0.867115	9.82714	29.7848	5.54118e-24	3.09048e-22	44.4631
ENSMUSG00000025203.6	Scd2	1.08151	9.37357	29.7272	5.86475e-24	3.25336e-22	44.4759
ENSMUSG00000049866.12	Arl4c	0.913224	7.65624	29.7093	5.9692e-24	3.2936e-22	44.5739
ENSMUSG00000024750.11	Zfand5	1.18348	7.69565	29.7022	6.0108e-24	3.29891e-22	44.5581
ENSMUSG00000049037.8	Clec4a1	-3.78548	4.56159	-29.6685	6.2144e-24	3.3926e-22	43.7102
ENSMUSG00000043832.13	Clec4a3	-2.51538	5.44119	-29.5018	7.329e-24	3.98003e-22	44.3983
ENSMUSG00000026526.14	Fh1	-1.42343	6.3505	-29.4755	7.52326e-24	4.06414e-22	44.5096
ENSMUSG00000021733.11	Slc4a7	-1.29841	7.43924	-29.4408	7.7872e-24	4.18481e-22	44.3945
ENSMUSG00000000982.5	Ccl3	1.7398	6.49922	29.4242	7.91652e-24	4.23226e-22	44.4171
ENSMUSG00000006517.5	Mvd	2.27558	5.22151	29.384	8.23967e-24	4.38231e-22	44.422
ENSMUSG00000028874.14	Fgr	-1.43364	6.0585	-29.331	8.68709e-24	4.59658e-22	44.3786
ENSMUSG00000041390.18	Mdfic	1.07023	6.29663	29.3016	8.94541e-24	4.70912e-22	44.2917
ENSMUSG00000034926.3	Dhcr24	1.35731	6.88331	29.2898	9.05149e-24	4.74078e-22	44.2402
ENSMUSG00000000278.10	Scpep1	1.15427	7.02973	29.2113	9.79115e-24	5.07669e-22	44.1293
ENSMUSG00000018796.13	Acsl1	0.871768	7.64373	29.2113	9.79126e-24	5.07669e-22	44.066
ENSMUSG00000030142.10	Clec4e	1.65508	5.52037	29.185	1.00531e-23	5.18641e-22	44.2388
ENSMUSG00000044340.7	Phlpp1	1.44278	5.2776	29.1658	1.02482e-23	5.26075e-22	44.2205
ENSMUSG00000022126.6	Acod1	1.17907	7.3486	29.0345	1.16948e-23	5.97359e-22	43.9256
ENSMUSG00000030283.7	St8sia1	-1.41495	6.08032	-28.9464	1.27812e-23	6.4964e-22	44.0007
ENSMUSG00000020077.14	Srgn	0.821052	9.03821	28.9293	1.30048e-23	6.57761e-22	43.6502
ENSMUSG00000025283.15	Sat1	1.07947	7.87817	28.9094	1.32679e-23	6.67796e-22	43.7327
ENSMUSG00000028646.16	Rragc	1.0954	7.10214	28.8524	1.40574e-23	7.04099e-22	43.7593
ENSMUSG00000007812.16	Zfp655	1.10035	6.5443	28.8282	1.44065e-23	7.1511e-22	43.8049
ENSMUSG00000030208.15	Emp1	3.46947	3.21045	28.8275	1.44159e-23	7.1511e-22	42.8591
ENSMUSG00000021614.16	Vcan	-1.02158	7.34077	-28.6532	1.72112e-23	8.49692e-22	43.566
ENSMUSG00000036667.14	Tcaf1	-1.63432	5.87799	-28.6238	1.7737e-23	8.71476e-22	43.6741
ENSMUSG00000098188.1	Sowahc	1.23704	6.60132	28.6134	1.79246e-23	8.76523e-22	43.5615
ENSMUSG00000005802.12	Slc30a4	-0.911237	8.81564	-28.6034	1.8109e-23	8.81363e-22	43.3671
ENSMUSG00000039062.15	Anpep	0.859782	7.43964	28.5574	1.89818e-23	9.19505e-22	43.381
ENSMUSG00000024679.10	Ms4a6d	-1.46683	6.51	-28.4551	2.10796e-23	1.01635e-21	43.4707
ENSMUSG00000051969.7	Tlr11	-3.29365	3.25829	-28.4414	2.13786e-23	1.02597e-21	42.4089
ENSMUSG00000022895.16	Ets2	1.21995	6.4783	28.3492	2.35034e-23	1.12272e-21	43.3241
ENSMUSG00000063856.7	Gpx1	-0.93619	8.24374	-28.3383	2.37711e-23	1.13028e-21	43.1251
ENSMUSG00000032633.12	Flcn	1.60426	6.00424	28.3297	2.39825e-23	1.1351e-21	43.3453
ENSMUSG00000000805.18	Car4	-1.82015	5.32671	-28.3229	2.41497e-23	1.13654e-21	43.3313
ENSMUSG00000090877.3	Hspa1b	3.78936	2.90099	28.3196	2.42333e-23	1.13654e-21	42.9107
ENSMUSG00000060477.14	Irak2	1.03661	6.60269	28.3126	2.44095e-23	1.13753e-21	43.2488
ENSMUSG00000028278.14	Rragd	2.33293	4.57454	28.31	2.4475e-23	1.13753e-21	43.2716
ENSMUSG00000013089.15	Etv5	-2.73786	4.48036	-28.1805	2.79801e-23	1.29461e-21	42.7502
ENSMUSG00000074345.4	Tnfaip8l3	-3.36501	2.9627	-28.1276	2.9555e-23	1.36138e-21	42.0897
ENSMUSG00000046207.14	Pik3r6	-1.31177	6.04572	-28.1177	2.98609e-23	1.36935e-21	43.1469
ENSMUSG00000021200.14	Asb2	-1.81168	5.291	-28.0471	3.21348e-23	1.46711e-21	43.079
ENSMUSG00000030123.15	Plxnd1	0.721055	9.26224	28.0027	3.36562e-23	1.5298e-21	42.6651
ENSMUSG00000054263.12	Lifr	-2.4234	4.95273	-27.9471	3.56644e-23	1.61397e-21	42.7879
ENSMUSG00000039959.13	Hip1	-0.850287	7.99684	-27.852	3.93919e-23	1.77487e-21	42.6341
ENSMUSG00000021003.10	Galc	1.41457	5.62139	27.8443	3.97105e-23	1.78145e-21	42.8533
ENSMUSG00000024197.10	Plin3	1.10576	6.32894	27.7526	4.37224e-23	1.95294e-21	42.6912
ENSMUSG00000037992.16	Rara	-1.72638	5.95921	-27.7289	4.48229e-23	1.99346e-21	42.7486
ENSMUSG00000029553.10	Tfec	-1.22189	6.20935	-27.706	4.59158e-23	2.0333e-21	42.7005
ENSMUSG00000037820.15	Tgm2	1.07486	9.14358	27.5999	5.13491e-23	2.26419e-21	42.2658
ENSMUSG00000047843.16	Bri3	1.40709	5.65084	27.5935	5.1698e-23	2.26987e-21	42.5946
ENSMUSG00000003518.13	Dusp3	1.17905	6.59323	27.5211	5.58132e-23	2.44017e-21	42.3968
ENSMUSG00000058486.11	Wdr91	1.29913	5.77562	27.5096	5.64954e-23	2.45958e-21	42.4861
ENSMUSG00000022157.8	Mcpt8	0.894777	7.81253	27.4998	5.7084e-23	2.47476e-21	42.2275
ENSMUSG00000020689.4	Itgb3	0.815011	7.52742	27.4516	6.00803e-23	2.59376e-21	42.2123
ENSMUSG00000024095.15	Hnrnpll	0.719426	8.03094	27.4447	6.05211e-23	2.6019e-21	42.1702
ENSMUSG00000052102.15	Gnpda1	0.959542	6.74699	27.3818	6.47022e-23	2.77012e-21	42.2348
ENSMUSG00000027346.15	Gpcpd1	0.899005	7.29461	27.3684	6.56323e-23	2.79832e-21	42.1683
ENSMUSG00000031007.2	Atp6ap2	0.955336	7.56601	27.3183	6.92339e-23	2.93973e-21	42.0667
ENSMUSG00000072812.4	Ahnak2	3.92874	2.04887	27.2794	7.21602e-23	3.05143e-21	41.4498
ENSMUSG00000030691.15	Fchsd2	1.01711	7.26026	27.2312	7.59789e-23	3.1998e-21	42.011
ENSMUSG00000056529.7	Ptafr	1.22608	6.55211	27.2103	7.7694e-23	3.25873e-21	42.0699
ENSMUSG00000045362.8	Tnfrsf26	1.46486	5.33874	27.139	8.38618e-23	3.50318e-21	42.1234
ENSMUSG00000026031.15	Cflar	0.768034	8.3528	27.1067	8.68223e-23	3.61223e-21	41.7583
ENSMUSG00000048440.16	Cyp4f16	-2.80686	5.15662	-27.0909	8.83086e-23	3.65931e-21	41.8849
ENSMUSG00000026872.18	Zeb2	1.01264	7.94678	27.0849	8.88715e-23	3.6679e-21	41.7811
ENSMUSG00000025355.7	Mmp19	1.9659	4.9685	27.0712	9.01898e-23	3.70748e-21	42.0471
ENSMUSG00000090213.1	Tmem189	0.97737	6.41584	27.0226	9.5034e-23	3.89111e-21	41.8867
ENSMUSG00000079227.10	Ccr5	-1.11402	7.11363	-27.007	9.66487e-23	3.94045e-21	41.8144
ENSMUSG00000026020.9	Nop58	-0.934174	6.91467	-27.0036	9.70029e-23	3.94045e-21	41.8306
ENSMUSG00000043017.9	Ptgir	1.46573	5.7555	26.9688	1.00711e-22	4.07504e-21	41.9082
ENSMUSG00000036528.16	Ppfibp2	1.4815	5.34821	26.9615	1.01511e-22	4.09136e-21	41.9258
ENSMUSG00000027007.16	Itprid2	0.786599	7.30617	26.8713	1.11899e-22	4.4925e-21	41.6156
ENSMUSG00000056234.15	Ncoa4	0.8078	8.33723	26.753	1.27215e-22	5.0746e-21	41.3662
ENSMUSG00000027808.8	Serp1	-0.805481	8.33314	-26.7518	1.27381e-22	5.0746e-21	41.4024
ENSMUSG00000022102.13	Dok2	-1.63881	5.97241	-26.6908	1.3613e-22	5.40227e-21	41.6259
ENSMUSG00000034341.17	Wbp2	1.13816	6.42276	26.6809	1.37606e-22	5.43992e-21	41.5163
ENSMUSG00000066406.16	Akap13	0.611844	9.83902	26.6413	1.43671e-22	5.65799e-21	41.1352
ENSMUSG00000021114.9	Atp6v1d	1.01266	6.5578	26.6148	1.47894e-22	5.80216e-21	41.4262
ENSMUSG00000031387.14	Renbp	1.46245	5.98072	26.6021	1.4996e-22	5.84417e-21	41.482
ENSMUSG00000074802.11	Gas2l3	1.08757	6.40459	26.6012	1.50097e-22	5.84417e-21	41.4465
ENSMUSG00000030102.11	Itpr1	-0.91553	6.83437	-26.5745	1.5455e-22	5.99492e-21	41.3713
ENSMUSG00000040435.12	Ppp1r15a	1.35992	5.66751	26.5596	1.57081e-22	6.07028e-21	41.4652
ENSMUSG00000024665.8	Fads2	1.52216	5.81752	26.5277	1.62666e-22	6.26263e-21	41.4558
ENSMUSG00000068739.13	Sars	0.927424	6.84228	26.5175	1.64494e-22	6.30947e-21	41.2842
ENSMUSG00000022665.15	Ccdc80	-2.5829	4.63987	-26.4646	1.74325e-22	6.64533e-21	41.0608
ENSMUSG00000020484.19	Xbp1	-0.803647	7.93287	-26.4635	1.74538e-22	6.64533e-21	41.1198
ENSMUSG00000004730.15	Adgre1	-1.09061	6.63481	-26.4461	1.77903e-22	6.74852e-21	41.2777
ENSMUSG00000033487.14	Fndc3a	0.851288	7.87085	26.3951	1.8816e-22	7.11148e-21	41.0263
ENSMUSG00000024661.7	Fth1	0.912846	10.1453	26.3249	2.03283e-22	7.65501e-21	40.7533
ENSMUSG00000027199.14	Gatm	-1.19101	6.45704	-26.3199	2.04415e-22	7.6621e-21	41.1757
ENSMUSG00000030589.15	Rasgrp4	-1.35218	5.71425	-26.3175	2.04956e-22	7.6621e-21	41.2246
ENSMUSG00000070348.5	Ccnd1	-1.69776	5.83627	-26.2938	2.10397e-22	7.83709e-21	41.2028
ENSMUSG00000030774.13	Pak1	-1.73819	5.06583	-26.2486	2.21179e-22	8.20908e-21	41.1171
ENSMUSG00000030536.10	Iqgap1	0.594251	10.6162	26.2364	2.24164e-22	8.29004e-21	40.6336
ENSMUSG00000042444.10	Mindy2	0.894538	6.88827	26.1459	2.47831e-22	9.13258e-21	40.8459
ENSMUSG00000026104.14	Stat1	-0.819983	9.62555	-25.949	3.08609e-22	1.13318e-20	40.3953
ENSMUSG00000053063.11	Clec12a	-1.07029	6.74287	-25.9455	3.09806e-22	1.13354e-20	40.7165
ENSMUSG00000026073.13	Il1r2	-1.58384	6.26437	-25.9371	3.12747e-22	1.14025e-20	40.8076
ENSMUSG00000036636.10	Clcn7	0.976375	6.96809	25.9296	3.15373e-22	1.14578e-20	40.5982
ENSMUSG00000038615.17	Nfe2l1	0.736671	7.73644	25.8954	3.27684e-22	1.18633e-20	40.4581
ENSMUSG00000015053.14	Gata2	0.932111	6.30407	25.8392	3.4896e-22	1.25894e-20	40.5821
ENSMUSG00000036469.16	2022-03-01	-1.49972	5.85396	-25.7709	3.76824e-22	1.35473e-20	40.6141
ENSMUSG00000020250.10	Txnrd1	0.692376	7.97223	25.7203	3.98908e-22	1.42914e-20	40.224
ENSMUSG00000071068.7	Treml2	-0.919165	7.45826	-25.7108	4.032e-22	1.43952e-20	40.3303
ENSMUSG00000020593.16	Lpin1	1.41382	5.60272	25.6545	4.29652e-22	1.52867e-20	40.4772
ENSMUSG00000015656.17	Hspa8	-0.722452	11.1027	-25.6336	4.3992e-22	1.55983e-20	39.9109
ENSMUSG00000024190.7	Dusp1	1.6279	5.65576	25.5976	4.58183e-22	1.61548e-20	40.3855
ENSMUSG00000022587.14	Ly6e	-0.854801	9.27761	-25.5965	4.58749e-22	1.61548e-20	40.0116
ENSMUSG00000030342.8	Cd9	0.811742	7.95835	25.5923	4.6094e-22	1.61768e-20	40.0839
ENSMUSG00000040463.16	Mybbp1a	-0.892571	7.5331	-25.5875	4.63441e-22	1.62094e-20	40.1525
ENSMUSG00000049470.13	Aff4	0.690596	7.83818	25.54	4.89108e-22	1.70494e-20	40.0553
ENSMUSG00000040522.5	Tlr8	-2.60752	4.58904	-25.4585	5.3654e-22	1.86398e-20	39.9459
ENSMUSG00000039361.11	Picalm	-0.694257	9.02281	-25.4417	5.46882e-22	1.89353e-20	39.8574
ENSMUSG00000026581.14	Sell	-1.14607	7.33117	-25.4345	5.51341e-22	1.90259e-20	40.0769
ENSMUSG00000027712.13	Anxa5	0.768278	7.9798	25.4078	5.68418e-22	1.95498e-20	39.8691
ENSMUSG00000006024.13	Napa	0.897719	6.479	25.3896	5.80284e-22	1.98773e-20	40.047
ENSMUSG00000004266.15	Ptpn6	-0.822794	7.79942	-25.3874	5.81795e-22	1.98773e-20	39.8995
ENSMUSG00000040209.12	Zfp704	1.13826	5.99884	25.3759	5.89475e-22	2.00733e-20	40.0877
ENSMUSG00000052684.4	Jun	1.00132	6.60358	25.3575	6.01987e-22	2.04319e-20	40.0038
ENSMUSG00000020741.17	Cluh	-0.958487	6.72667	-25.3374	6.1597e-22	2.0838e-20	39.9782
ENSMUSG00000031960.14	Aars	0.877769	7.52622	25.2466	6.83409e-22	2.30438e-20	39.7533
ENSMUSG00000026812.16	Tsc1	0.992405	6.19537	25.1778	7.39513e-22	2.48544e-20	39.8291
ENSMUSG00000029291.11	Rufy3	1.11548	5.8025	25.1328	7.78752e-22	2.60882e-20	39.8381
ENSMUSG00000024644.17	Cndp2	0.773624	7.43239	25.1157	7.94253e-22	2.65214e-20	39.5853
ENSMUSG00000033004.16	Mycbp2	-0.659289	8.96217	-25.1033	8.05663e-22	2.68156e-20	39.4506
ENSMUSG00000035493.10	Tgfbi	-2.03671	5.54962	-25.0946	8.13817e-22	2.69246e-20	39.8505
ENSMUSG00000025364.13	Pa2g4	-0.859882	7.50403	-25.0942	8.14158e-22	2.69246e-20	39.5863
ENSMUSG00000000184.12	Ccnd2	-0.659381	9.83689	-25.0903	8.17867e-22	2.69609e-20	39.3783
ENSMUSG00000022303.9	Dcstamp	1.08035	6.25572	25.0161	8.90961e-22	2.92769e-20	39.6645
ENSMUSG00000053040.13	Aph1c	1.74009	4.59248	24.9876	9.20858e-22	3.01632e-20	39.7143
ENSMUSG00000034792.8	Gna15	-1.72747	5.35278	-24.9581	9.52827e-22	3.11116e-20	39.6949
ENSMUSG00000041488.16	Stx3	1.07488	6.12356	24.9381	9.75201e-22	3.17417e-20	39.5577
ENSMUSG00000041417.15	Pik3r1	0.606126	9.09968	24.9265	9.88386e-22	3.20697e-20	39.2109
ENSMUSG00000064289.15	Tank	0.86137	7.03505	24.9224	9.93133e-22	3.21227e-20	39.4105
ENSMUSG00000040253.15	Gbp7	-0.863056	7.912	-24.898	1.02162e-21	3.29409e-20	39.3583
ENSMUSG00000035969.15	Rusc2	1.81711	4.63475	24.891	1.02991e-21	3.31049e-20	39.6165
ENSMUSG00000028076.12	Cd1d1	-1.52142	5.60153	-24.8561	1.07252e-21	3.43674e-20	39.5832
ENSMUSG00000000275.16	Trim25	0.796195	7.81393	24.8489	1.08154e-21	3.45491e-20	39.2423
ENSMUSG00000025408.15	Ddit3	1.86871	4.39967	24.8436	1.08823e-21	3.45507e-20	39.5129
ENSMUSG00000031438.11	Rnf128	1.42337	4.50773	24.8436	1.08829e-21	3.45507e-20	39.5686
ENSMUSG00000036875.15	Dna2	-1.34184	5.89285	-24.8049	1.13835e-21	3.6029e-20	39.5
ENSMUSG00000013629.16	Cad	-0.928525	6.77077	-24.7694	1.18655e-21	3.74397e-20	39.2809
ENSMUSG00000047881.14	Rell1	1.51424	4.82201	24.7401	1.22778e-21	3.86028e-20	39.4479
ENSMUSG00000045312.12	Lhfpl2	1.90757	4.5871	24.7379	1.23089e-21	3.86028e-20	39.4375
ENSMUSG00000031403.14	Dkc1	-1.23067	5.88524	-24.7103	1.27122e-21	3.97469e-20	39.3596
ENSMUSG00000026180.8	Cxcr2	-1.11147	6.92067	-24.7039	1.28083e-21	3.99264e-20	39.2434
ENSMUSG00000062593.17	Gm49339	0.731719	9.80108	24.6997	1.28715e-21	4.00026e-20	38.8903
ENSMUSG00000051314.11	Ffar2	-1.69392	5.50326	-24.6833	1.31209e-21	4.0655e-20	39.3796
ENSMUSG00000046841.5	Ckap4	-1.0183	7.11459	-24.6764	1.32269e-21	4.08608e-20	39.1941
ENSMUSG00000020184.15	Mdm2	0.722204	7.94221	24.6566	1.35363e-21	4.15705e-20	38.9822
ENSMUSG00000040061.17	Plcb2	0.744877	7.67487	24.6566	1.35372e-21	4.15705e-20	39.0195
ENSMUSG00000023830.14	Igf2r	1.19462	5.86099	24.6205	1.41216e-21	4.32363e-20	39.2038
ENSMUSG00000028917.14	Plekhm2	0.815542	6.72714	24.5915	1.46096e-21	4.45983e-20	39.057
ENSMUSG00000013160.7	Atp6v0d1	0.744075	7.13119	24.563	1.5108e-21	4.5885e-20	38.9714
ENSMUSG00000002204.9	Napsa	-0.876726	8.40099	-24.5623	1.51201e-21	4.5885e-20	38.8737
ENSMUSG00000032279.11	Idh3a	-1.18816	6.07706	-24.5286	1.57311e-21	4.75993e-20	39.1249
ENSMUSG00000040713.12	Creg1	0.891028	7.14567	24.4574	1.71075e-21	5.16126e-20	38.8212
ENSMUSG00000037280.12	Galnt6	1.02197	6.11502	24.3876	1.85794e-21	5.589e-20	38.9044
ENSMUSG00000029482.4	Aacs	1.3793	5.88841	24.37	1.89691e-21	5.68962e-20	38.9292
ENSMUSG00000039232.12	Stx11	0.841384	6.53997	24.3432	1.95807e-21	5.85605e-20	38.8063
ENSMUSG00000004535.12	Tax1bp1	0.701098	8.6088	24.3132	2.02902e-21	6.0507e-20	38.5223
ENSMUSG00000029063.16	Nadk	-0.801462	7.38365	-24.3064	2.04546e-21	6.08214e-20	38.6641
ENSMUSG00000041935.10	AW549877	0.897107	6.88593	24.3038	2.05186e-21	6.08364e-20	38.6975
ENSMUSG00000031328.16	Flna	-0.571009	10.448	-24.2585	2.16518e-21	6.40123e-20	38.325
ENSMUSG00000003882.5	Il7r	0.922143	6.1906	24.2062	2.30419e-21	6.79274e-20	38.6493
ENSMUSG00000046157.13	Tmem229b	-0.961807	6.47601	-24.1985	2.32522e-21	6.83522e-20	38.7014
ENSMUSG00000036057.11	Ptpn23	0.943068	6.11718	24.1927	2.34137e-21	6.86315e-20	38.6804
ENSMUSG00000022246.14	Rai14	0.814057	7.11446	24.1463	2.47459e-21	7.23309e-20	38.478
ENSMUSG00000027405.16	Nop56	-0.836354	6.98725	-24.037	2.8204e-21	8.22059e-20	38.3817
ENSMUSG00000026024.14	Als2	1.09661	5.84792	24.0058	2.92788e-21	8.50981e-20	38.4913
ENSMUSG00000078922.9	Tgtp1	-1.32071	8.55291	-23.9292	3.21022e-21	9.30422e-20	38.1076
ENSMUSG00000074785.5	Plxnc1	0.674424	8.09544	23.8744	3.42925e-21	9.91119e-20	38.0199
ENSMUSG00000032220.10	Myo1e	-0.817803	7.51264	-23.8577	3.49881e-21	1.0084e-19	38.0949
ENSMUSG00000018930.3	Ccl4	1.51744	5.19066	23.841	3.57006e-21	1.02607e-19	38.3458
ENSMUSG00000051367.8	Six1	-1.17749	5.67766	-23.8205	3.65967e-21	1.0489e-19	38.3236
ENSMUSG00000029470.15	P2rx4	0.925062	6.10601	23.8085	3.71295e-21	1.06123e-19	38.2038
ENSMUSG00000034165.16	Ccnd3	-0.881718	6.87926	-23.7799	3.84356e-21	1.09552e-19	38.0939
ENSMUSG00000020919.11	Stat5b	0.69352	7.18275	23.7614	3.9306e-21	1.11724e-19	37.9789
ENSMUSG00000006611.15	Hfe	-1.26607	5.72447	-23.7495	3.98764e-21	1.13034e-19	38.2591
ENSMUSG00000042688.16	Mapk6	0.797751	6.92404	23.699	4.23965e-21	1.19849e-19	37.9609
ENSMUSG00000027465.13	Tbc1d20	0.929901	6.96267	23.6343	4.58629e-21	1.29293e-19	37.8758
ENSMUSG00000005514.14	Por	0.899182	6.5039	23.6155	4.69264e-21	1.31931e-19	37.8933
ENSMUSG00000058454.15	Dhcr7	1.45679	4.83469	23.5713	4.95226e-21	1.38852e-19	38.0567
ENSMUSG00000020914.17	Top2a	-0.658684	8.96554	-23.5639	4.99716e-21	1.39731e-19	37.5771
ENSMUSG00000098112.8	Bin2	-0.857682	6.95691	-23.5028	5.38435e-21	1.50151e-19	37.7466
ENSMUSG00000057554.13	Lgals8	1.17319	5.98801	23.4413	5.80554e-21	1.6146e-19	37.7942
ENSMUSG00000037972.7	Snn	0.820502	6.30166	23.4258	5.91675e-21	1.6411e-19	37.6944
ENSMUSG00000022969.13	Il10rb	1.02521	5.96726	23.4117	6.02041e-21	1.66538e-19	37.7415
ENSMUSG00000021591.8	Glrx	-0.993291	7.30148	-23.3936	6.15562e-21	1.69823e-19	37.5945
ENSMUSG00000026672.11	Optn	1.53222	4.7097	23.3806	6.25431e-21	1.72085e-19	37.8258
ENSMUSG00000071714.7	Csf2rb2	0.55646	9.62104	23.3538	6.46411e-21	1.77385e-19	37.2425
ENSMUSG00000030786.18	Itgam	-0.599014	9.69306	-23.3184	6.75202e-21	1.84794e-19	37.2169
ENSMUSG00000095595.2	Fam177a	0.719318	7.32918	23.3079	6.83994e-21	1.86705e-19	37.389
ENSMUSG00000038658.15	Ric1	0.616683	7.91089	23.2813	7.06798e-21	1.92421e-19	37.3132
ENSMUSG00000056124.5	B4galt6	-1.13512	5.90902	-23.2776	7.10036e-21	1.92793e-19	37.6463
ENSMUSG00000029925.13	Tbxas1	-1.02315	6.62976	-23.2592	7.26349e-21	1.96705e-19	37.5037
ENSMUSG00000041308.6	Sntb2	1.11685	5.69523	23.2428	7.41189e-21	2.00199e-19	37.5478
ENSMUSG00000032300.7	1700017B05Rik	1.12106	5.97102	23.2319	7.51256e-21	2.02388e-19	37.5296
ENSMUSG00000020092.9	Pald1	-2.28662	4.44359	-23.131	8.51215e-21	2.2872e-19	37.3488
ENSMUSG00000018846.8	Pank3	0.859592	7.4629	23.1257	8.56849e-21	2.29339e-19	37.158
ENSMUSG00000041028.16	Ghitm	0.654876	7.86879	23.1226	8.60085e-21	2.29339e-19	37.1061
ENSMUSG00000021996.16	Esd	0.785823	7.226	23.1225	8.60189e-21	2.29339e-19	37.1594
ENSMUSG00000003363.15	Pld3	0.924092	5.90756	23.1158	8.67438e-21	2.30676e-19	37.343
ENSMUSG00000016239.11	Lonrf3	1.47172	4.51449	23.106	8.78054e-21	2.32899e-19	37.4878
ENSMUSG00000038780.14	Smurf1	0.858456	6.7807	23.0721	9.15818e-21	2.42293e-19	37.1908
ENSMUSG00000025178.9	Pi4k2a	0.896058	6.30546	23.0448	9.47458e-21	2.50022e-19	37.2288
ENSMUSG00000037731.5	Themis2	-1.22501	6.29749	-23.0416	9.51179e-21	2.50047e-19	37.3075
ENSMUSG00000026437.11	Cdk18	1.26322	5.23936	23.0406	9.52398e-21	2.50047e-19	37.3414
ENSMUSG00000030761.16	Myo7a	-1.36384	4.86759	-23.0331	9.61319e-21	2.51748e-19	37.3974
ENSMUSG00000039782.15	Cpeb2	1.08271	6.46468	23.0279	9.67549e-21	2.52738e-19	37.2096
ENSMUSG00000034247.9	Plekhm1	1.10735	6.65195	23.0187	9.78744e-21	2.55017e-19	37.1451
ENSMUSG00000002885.14	Adgre5	0.897703	6.94727	23.0062	9.94135e-21	2.58375e-19	37.1046
ENSMUSG00000028064.17	Sema4a	-0.679566	8.10345	-22.9975	1.0049e-20	2.60516e-19	36.9519
ENSMUSG00000036499.9	Eea1	0.829196	7.38151	22.966	1.04525e-20	2.70298e-19	36.9643
ENSMUSG00000078812.10	Eif5a	-0.713306	9.08784	-22.9514	1.06445e-20	2.74576e-19	36.7897
ENSMUSG00000024781.16	Lipa	0.744201	7.71323	22.9376	1.08294e-20	2.78648e-19	36.8591
ENSMUSG00000021819.11	Zswim8	0.722565	6.79877	22.8957	1.14131e-20	2.92935e-19	36.9678
ENSMUSG00000058006.12	Mdn1	-0.687375	7.50558	-22.8708	1.17743e-20	3.01457e-19	36.8388
ENSMUSG00000026833.18	Olfm1	-1.41012	6.35266	-22.8393	1.22486e-20	3.12824e-19	37.0684
ENSMUSG00000047407.17	Tgif1	1.19848	5.54888	22.8271	1.24374e-20	3.16863e-19	37.0746
ENSMUSG00000036698.11	Ago2	0.590322	8.72304	22.8103	1.27028e-20	3.22827e-19	36.6168
ENSMUSG00000031762.7	Mt2	1.47315	5.40031	22.7976	1.29075e-20	3.27222e-19	37.086
ENSMUSG00000046962.16	Zbtb21	1.23409	5.5132	22.79	1.30306e-20	3.29534e-19	37.0418
ENSMUSG00000032440.13	Tgfbr2	0.991084	6.31325	22.7763	1.32575e-20	3.34452e-19	36.8895
ENSMUSG00000022436.16	Sh3bp1	-0.759805	7.09162	-22.7649	1.34486e-20	3.38446e-19	36.7863
ENSMUSG00000066440.5	Zfyve26	0.822923	6.75203	22.7126	1.43656e-20	3.60642e-19	36.7338
ENSMUSG00000040584.8	Abcb1a	1.76384	3.99439	22.6959	1.46699e-20	3.67388e-19	36.9184
ENSMUSG00000026234.12	Ncl	-0.61065	9.65668	-22.6761	1.50417e-20	3.75787e-19	36.3895
ENSMUSG00000020826.9	Nos2	2.54517	3.16083	22.6671	1.52144e-20	3.79184e-19	36.653
ENSMUSG00000030256.11	Bhlhe41	2.6767	3.20734	22.6366	1.58129e-20	3.9315e-19	36.6667
ENSMUSG00000030474.9	Siglece	-1.39015	5.29726	-22.6346	1.58513e-20	3.93158e-19	36.8845
ENSMUSG00000024521.8	Pmaip1	0.747138	7.84963	22.6229	1.60882e-20	3.98077e-19	36.4694
ENSMUSG00000026014.15	Raph1	1.10976	6.82048	22.6107	1.6338e-20	4.0329e-19	36.6052
ENSMUSG00000058755.3	Osm	1.17626	6.19803	22.5804	1.69786e-20	4.18104e-19	36.6664
ENSMUSG00000002944.15	Cd36	0.687088	8.55474	22.4889	1.90691e-20	4.68464e-19	36.201
ENSMUSG00000029478.16	Ncor2	-0.728437	7.56757	-22.4245	2.06997e-20	5.07315e-19	36.2813
ENSMUSG00000028599.10	Tnfrsf1b	0.761299	8.06499	22.4046	2.12336e-20	5.19167e-19	36.1639
ENSMUSG00000028614.14	Ndc1	-1.07655	5.76379	-22.3665	2.22911e-20	5.43735e-19	36.4828
ENSMUSG00000027952.16	Pmvk	1.40903	4.94716	22.3563	2.25851e-20	5.49605e-19	36.5391
ENSMUSG00000030872.14	Gga2	0.983298	6.11013	22.3353	2.32002e-20	5.63247e-19	36.3392
ENSMUSG00000068747.14	Sort1	-0.826097	7.00043	-22.3333	2.32574e-20	5.6331e-19	36.255
ENSMUSG00000039316.14	Rftn1	0.738216	7.27839	22.305	2.41167e-20	5.82755e-19	36.1152
ENSMUSG00000041481.17	Serpina3g	-0.874839	8.88953	-22.2686	2.52699e-20	6.09193e-19	35.9566
ENSMUSG00000021575.16	Ahrr	-1.66348	4.9826	-22.254	2.57492e-20	6.19301e-19	36.4151
ENSMUSG00000028207.18	Asph	0.82171	6.63913	22.2498	2.58877e-20	6.21184e-19	36.1463
ENSMUSG00000037458.15	Azin1	0.696902	7.57979	22.2281	2.66204e-20	6.37285e-19	35.9769
ENSMUSG00000022765.10	Snap29	0.746607	6.85506	22.2184	2.69524e-20	6.43737e-19	36.0443
ENSMUSG00000017802.14	Retreg3	0.889425	6.13706	22.1998	2.76039e-20	6.57776e-19	36.1638
ENSMUSG00000022463.8	Srebf2	0.659566	7.84977	22.1973	2.76948e-20	6.58422e-19	35.9181
ENSMUSG00000042684.8	Npl	2.36359	3.248	22.1872	2.80564e-20	6.65484e-19	36.1865
ENSMUSG00000047414.6	Flrt2	-1.1576	5.14355	-22.177	2.84285e-20	6.72765e-19	36.2726
ENSMUSG00000028337.14	Coro2a	-0.696268	8.4893	-22.1499	2.94371e-20	6.9504e-19	35.8055
ENSMUSG00000019961.17	Tmpo	-0.669802	7.71948	-22.1377	2.99062e-20	7.04502e-19	35.874
ENSMUSG00000022257.4	Laptm4b	2.2697	3.4637	22.1317	3.01364e-20	7.08308e-19	36.1117
ENSMUSG00000006932.17	Ctnnb1	0.646795	8.10245	22.1233	3.04674e-20	7.14459e-19	35.7867
ENSMUSG00000024121.13	Atp6v0c	0.727538	8.47747	22.1204	3.058e-20	7.15474e-19	35.736
ENSMUSG00000025153.9	Fasn	0.734592	8.40509	22.099	3.14368e-20	7.33856e-19	35.7156
ENSMUSG00000031349.4	Nsdhl	1.84696	4.93576	22.0713	3.25835e-20	7.57395e-19	36.1742
ENSMUSG00000030220.13	Arhgdib	-0.609958	9.00675	-22.0694	3.26651e-20	7.57395e-19	35.6547
ENSMUSG00000025139.14	Tollip	0.757237	6.66626	22.0694	3.26653e-20	7.57395e-19	35.9186
ENSMUSG00000043079.17	Synpo	-3.36921	2.99772	-22.0589	3.31111e-20	7.66009e-19	35.7098
ENSMUSG00000026177.11	Slc11a1	1.5148	4.37355	22.0529	3.33693e-20	7.70255e-19	36.1561
ENSMUSG00000030793.4	Pycard	-0.995942	6.66242	-22.0166	3.49774e-20	8.05574e-19	35.9108
ENSMUSG00000027452.11	Acss1	1.44713	4.72124	21.9907	3.61703e-20	8.29563e-19	36.0684
ENSMUSG00000051439.7	Cd14	1.41877	4.94609	21.9905	3.61798e-20	8.29563e-19	36.0522
ENSMUSG00000048534.7	Jaml	-1.23571	6.16253	-21.9768	3.68301e-20	8.426e-19	35.9538
ENSMUSG00000047798.15	Cd300lf	0.754578	7.44614	21.9659	3.73559e-20	8.52739e-19	35.6973
ENSMUSG00000050395.8	Tnfsf15	2.00964	3.55716	21.9608	3.76032e-20	8.5649e-19	35.9504
ENSMUSG00000066441.14	Rdh11	1.36122	5.27485	21.9213	3.95864e-20	8.99676e-19	35.953
ENSMUSG00000093938.2	Evi2b	-0.837189	6.85968	-21.8958	4.09189e-20	9.27916e-19	35.6935
ENSMUSG00000034595.17	Ppp1r18	-0.772959	7.13107	-21.8605	4.28485e-20	9.69541e-19	35.5764
ENSMUSG00000036053.17	Fmnl2	0.596696	7.88754	21.8313	4.45101e-20	1.00493e-18	35.4208
ENSMUSG00000038375.15	Trp53inp2	0.958751	5.95869	21.7642	4.85927e-20	1.09472e-18	35.6552
ENSMUSG00000034647.15	Ankrd12	1.07214	6.84414	21.7463	4.97463e-20	1.11826e-18	35.4403
ENSMUSG00000019943.10	Atp2b1	0.668147	8.13763	21.6693	5.50433e-20	1.23464e-18	35.1961
ENSMUSG00000095687.2	Rnaset2a	1.01345	5.96069	21.6566	5.59687e-20	1.25268e-18	35.4629
ENSMUSG00000024085.13	Man2a1	-0.654934	7.71793	-21.6355	5.75403e-20	1.28507e-18	35.2104
ENSMUSG00000029752.12	Asns	1.08114	6.00355	21.6318	5.78231e-20	1.28859e-18	35.4916
ENSMUSG00000025137.15	Pcyt2	1.3795	5.29038	21.5926	6.08927e-20	1.35408e-18	35.5118
ENSMUSG00000023927.15	Satb1	0.719275	7.14647	21.5891	6.11703e-20	1.35732e-18	35.2104
ENSMUSG00000054766.13	Set	-0.585756	8.47766	-21.5676	6.29301e-20	1.39338e-18	35.0131
ENSMUSG00000105504.4	Gbp5	-0.914751	7.40894	-21.5485	6.45392e-20	1.42594e-18	35.1585
ENSMUSG00000045573.9	Penk	1.12927	5.18668	21.5454	6.48013e-20	1.42867e-18	35.4198
ENSMUSG00000032561.15	Acpp	-1.26263	5.73197	-21.5401	6.52598e-20	1.43531e-18	35.4412
ENSMUSG00000018008.8	Cyth4	-0.709781	7.37237	-21.5387	6.53805e-20	1.43531e-18	35.1182
ENSMUSG00000026213.15	Stk11ip	1.04836	5.54023	21.527	6.64016e-20	1.45463e-18	35.3841
ENSMUSG00000021843.17	Ktn1	0.664649	7.41591	21.5191	6.70994e-20	1.4668e-18	35.0602
ENSMUSG00000022504.10	Ciita	-0.866065	7.28529	-21.4559	7.29594e-20	1.59072e-18	35.0552
ENSMUSG00000022962.15	Gart	-1.00108	6.28803	-21.4547	7.30763e-20	1.59072e-18	35.1704
ENSMUSG00000024104.11	Washc2	0.535135	8.18897	21.4049	7.80657e-20	1.69575e-18	34.81
ENSMUSG00000001768.16	Rin2	-1.14505	5.66569	-21.3944	7.91662e-20	1.71304e-18	35.2208
ENSMUSG00000049323.8	Smcr8	0.710655	7.45258	21.3941	7.91936e-20	1.71304e-18	34.8839
ENSMUSG00000030036.8	Mogs	-1.1141	5.59272	-21.3825	8.04324e-20	1.73619e-18	35.1998
ENSMUSG00000021242.9	Npc2	0.572714	8.81281	21.3662	8.21955e-20	1.76721e-18	34.7062
ENSMUSG00000046727.13	Cystm1	1.63538	4.30569	21.366	8.22118e-20	1.76721e-18	35.2598
ENSMUSG00000022353.10	Mtss1	0.905157	6.68985	21.3513	8.38402e-20	1.79847e-18	34.9413
ENSMUSG00000014599.10	Csf1	0.865701	8.01803	21.3217	8.72085e-20	1.86684e-18	34.742
ENSMUSG00000032462.14	Pik3cb	0.865768	6.23472	21.3083	8.8787e-20	1.89607e-18	34.9481
ENSMUSG00000024953.17	Prdx5	-0.711303	7.88822	-21.307	8.89412e-20	1.89607e-18	34.7637
ENSMUSG00000031948.14	Kars	-0.763107	6.80218	-21.2947	9.04108e-20	1.92342e-18	34.8806
ENSMUSG00000078606.8	Gm4070	-0.659011	10.3508	-21.2888	9.11295e-20	1.93472e-18	34.5009
ENSMUSG00000015143.15	Actn1	-0.627048	8.43955	-21.2632	9.43026e-20	1.99797e-18	34.612
ENSMUSG00000029994.17	Anxa4	0.505967	9.34495	21.2569	9.50955e-20	2.01065e-18	34.5022
ENSMUSG00000053436.15	Mapk14	-0.815154	6.90634	-21.2492	9.60722e-20	2.02714e-18	34.8073
ENSMUSG00000053101.3	Gpr141	-0.926795	6.69481	-21.2368	9.76858e-20	2.05698e-18	34.8775
ENSMUSG00000004356.8	Utp20	-0.748569	6.73502	-21.228	9.88442e-20	2.07714e-18	34.7687
ENSMUSG00000022378.14	Fam49b	-0.668382	7.69877	-21.2137	1.00748e-19	2.11285e-18	34.6532
ENSMUSG00000030062.7	Rpn1	-0.752081	7.63568	-21.2081	1.01517e-19	2.12464e-18	34.6324
ENSMUSG00000024150.12	Mcfd2	1.03109	5.72361	21.2007	1.02524e-19	2.14138e-18	34.8687
ENSMUSG00000015937.15	Macroh2a1	-0.600769	7.96294	-21.1713	1.06649e-19	2.22304e-18	34.546
ENSMUSG00000020125.7	Elane	-2.62851	3.08975	-21.1354	1.11914e-19	2.32807e-18	34.5033
ENSMUSG00000052087.14	Rgs14	-1.59628	4.9461	-21.0916	1.18711e-19	2.46451e-18	34.8935
ENSMUSG00000020385.16	Clk4	0.788355	6.23365	21.0771	1.21043e-19	2.50787e-18	34.6553
ENSMUSG00000035919.16	Bbs9	1.9099	3.41825	21.0698	1.22252e-19	2.52785e-18	34.808
ENSMUSG00000026069.15	Il1rl1	0.761265	6.55766	21.0445	1.26487e-19	2.61018e-18	34.5433
ENSMUSG00000096054.3	Syne1	0.612647	8.79308	21.0217	1.30444e-19	2.68647e-18	34.2433
ENSMUSG00000032508.8	Myd88	-0.853996	6.14134	-20.9761	1.38741e-19	2.85165e-18	34.5691
ENSMUSG00000032350.9	Gclc	0.895015	5.91223	20.9746	1.39017e-19	2.85165e-18	34.5504
ENSMUSG00000030894.5	Tpp1	0.750458	6.91344	20.9675	1.40363e-19	2.87354e-18	34.3603
ENSMUSG00000018567.14	Gabarap	0.664307	8.20008	20.9458	1.44545e-19	2.9533e-18	34.1776
ENSMUSG00000034157.12	Cipc	1.45448	5.13043	20.9346	1.46744e-19	2.99229e-18	34.6083
ENSMUSG00000001156.9	Mxd1	0.712922	7.74815	20.9195	1.49778e-19	3.04813e-18	34.23
ENSMUSG00000019088.13	Dnase1l1	1.17265	4.98397	20.9101	1.51709e-19	3.08137e-18	34.5884
ENSMUSG00000027248.13	Pdia3	-0.552689	9.14103	-20.904	1.52971e-19	3.1009e-18	34.0461
ENSMUSG00000117310.2	Ptp4a1	0.636474	7.75283	20.8923	1.55415e-19	3.14426e-18	34.1646
ENSMUSG00000015176.11	Nolc1	-0.950805	6.48245	-20.862	1.61941e-19	3.26987e-18	34.3427
ENSMUSG00000033039.10	Micall1	0.770046	6.14956	20.8571	1.63025e-19	3.28412e-18	34.3393
ENSMUSG00000026687.14	Aldh9a1	0.608915	7.59654	20.856	1.63283e-19	3.28412e-18	34.1227
ENSMUSG00000058427.10	Cxcl2	2.24883	3.44003	20.8419	1.66439e-19	3.34109e-18	34.4855
ENSMUSG00000022564.7	Grina	0.719953	7.43396	20.8258	1.7012e-19	3.40836e-18	34.1153
ENSMUSG00000025980.14	Hspd1	-0.698841	8.2329	-20.8182	1.71888e-19	3.4371e-18	34.0008
ENSMUSG00000022558.16	Mroh1	0.805465	6.26481	20.7812	1.80783e-19	3.60797e-18	34.2204
ENSMUSG00000036371.6	Serbp1	-0.546242	8.73371	-20.7651	1.84787e-19	3.68077e-18	33.8878
ENSMUSG00000075122.5	Cd80	0.637762	7.66903	20.7627	1.85416e-19	3.68617e-18	33.9714
ENSMUSG00000004267.16	Eno2	2.20895	2.57257	20.733	1.93093e-19	3.83142e-18	34.1671
ENSMUSG00000018774.13	Cd68	0.817645	6.26069	20.7178	1.97136e-19	3.90412e-18	34.0999
ENSMUSG00000015947.10	Fcgr1	-2.8627	4.2514	-20.7115	1.98855e-19	3.93063e-18	34.1822
ENSMUSG00000052160.7	Pld4	-0.998532	6.3368	-20.6972	2.02779e-19	3.99926e-18	34.1754
ENSMUSG00000019122.8	Ccl9	0.724143	8.14059	20.696	2.03102e-19	3.99926e-18	33.818
ENSMUSG00000017631.19	Abr	0.642797	8.10713	20.6913	2.04425e-19	4.01763e-18	33.8374
ENSMUSG00000015340.10	Cybb	-0.700113	9.03052	-20.686	2.05898e-19	4.03888e-18	33.7809
ENSMUSG00000020458.16	Rtn4	0.582388	7.80175	20.6685	2.10908e-19	4.12931e-18	33.8378
ENSMUSG00000042349.13	Ikbke	-0.737522	6.59884	-20.6531	2.15391e-19	4.2091e-18	33.9766
ENSMUSG00000031506.11	Ptpn7	-0.881665	6.60434	-20.6459	2.17526e-19	4.24279e-18	34.0061
ENSMUSG00000020571.12	Pdia6	-0.703278	7.64531	-20.6431	2.18382e-19	4.25145e-18	33.8364
ENSMUSG00000034361.10	Cpne2	0.786361	6.56384	20.6383	2.19815e-19	4.27129e-18	33.9549
ENSMUSG00000038708.10	Golga4	0.654559	7.18751	20.63	2.22332e-19	4.31207e-18	33.849
ENSMUSG00000035725.13	Prkx	0.788594	6.51768	20.6252	2.23802e-19	4.33244e-18	33.9653
ENSMUSG00000026426.10	Arl8a	0.888648	6.52363	20.6236	2.24293e-19	4.33382e-18	33.9618
ENSMUSG00000015149.14	Sirt2	0.947072	6.22587	20.6173	2.26256e-19	4.36357e-18	34.002
ENSMUSG00000015889.8	Lta4h	-0.745887	6.96862	-20.4924	2.6869e-19	5.17228e-18	33.7594
ENSMUSG00000050565.16	Tor1aip2	0.657342	7.49831	20.4681	2.77886e-19	5.33934e-18	33.5922
ENSMUSG00000026700.4	Tnfsf4	0.966436	5.6656	20.4498	2.85005e-19	5.46596e-18	33.8552
ENSMUSG00000045868.12	Gvin1	-0.595107	10.5744	-20.4422	2.88023e-19	5.51359e-18	33.3038
ENSMUSG00000053338.9	Tarm1	-0.597755	8.33602	-20.4376	2.89851e-19	5.53829e-18	33.4777
ENSMUSG00000020253.15	Ppm1m	-1.0673	5.73263	-20.4271	2.94109e-19	5.60928e-18	33.909
ENSMUSG00000079057.4	Cyp4v3	1.12955	4.90466	20.39	3.0961e-19	5.89402e-18	33.8995
ENSMUSG00000006281.8	Tep1	-0.620905	7.73719	-20.3865	3.11131e-19	5.91206e-18	33.4684
ENSMUSG00000026864.13	Hspa5	-0.623421	9.53482	-20.3731	3.16973e-19	6.01201e-18	33.2622
ENSMUSG00000022205.15	Sub1	0.595456	7.86902	20.3542	3.25364e-19	6.15983e-18	33.3878
ENSMUSG00000021048.7	Mthfd1	-0.956194	5.67308	-20.343	3.30474e-19	6.24511e-18	33.739
ENSMUSG00000031722.10	Hp	-1.50887	5.81534	-20.3228	3.39917e-19	6.41182e-18	33.7974
ENSMUSG00000022512.3	Cldn1	1.00354	6.92694	20.285	3.58256e-19	6.74541e-18	33.4594
ENSMUSG00000020649.11	Rrm2	-0.746173	7.19255	-20.2703	3.65692e-19	6.87289e-18	33.391
ENSMUSG00000038539.15	Atf5	1.17151	5.47044	20.2689	3.66384e-19	6.87337e-18	33.6442
ENSMUSG00000020075.8	Ddx21	-0.6215	7.83429	-20.2534	3.74413e-19	7.01124e-18	33.2594
ENSMUSG00000037411.10	Serpine1	2.24657	2.7267	20.2492	3.76603e-19	7.03948e-18	33.5301
ENSMUSG00000020130.9	Tbc1d15	0.649921	7.25826	20.2477	3.7738e-19	7.04123e-18	33.3127
ENSMUSG00000069662.5	Marcks	0.496327	8.92294	20.2301	3.86777e-19	7.20354e-18	33.107
ENSMUSG00000036362.2	P2ry13	-2.35605	3.53448	-20.2222	3.91066e-19	7.2703e-18	33.4388
ENSMUSG00000031885.14	Cbfb	-0.595855	7.26146	-20.2078	3.98981e-19	7.40411e-18	33.2799
ENSMUSG00000034709.8	Ppp1r21	-0.811823	6.30615	-20.1501	4.32543e-19	8.01253e-18	33.3718
ENSMUSG00000036908.17	Unc93b1	-0.818571	7.30239	-20.142	4.37503e-19	8.08989e-18	33.212
ENSMUSG00000023004.8	Tuba1b	-0.653138	9.19826	-20.1406	4.38369e-19	8.0914e-18	32.9634
ENSMUSG00000069114.8	Zbtb10	1.10876	5.06468	20.1245	4.48354e-19	8.26093e-18	33.5091
ENSMUSG00000025809.15	Itgb1	0.528656	9.5441	20.1082	4.58699e-19	8.43647e-18	32.8746
ENSMUSG00000038279.10	Nop2	-1.05447	5.7605	-20.1035	4.61764e-19	8.47773e-18	33.396
ENSMUSG00000049553.11	Polr1a	-0.971056	5.89062	-20.0843	4.74405e-19	8.69433e-18	33.3336
ENSMUSG00000064065.15	Ipcef1	-1.53614	4.94321	-20.0786	4.7817e-19	8.74779e-18	33.5044
ENSMUSG00000040596.15	Pogk	0.956354	5.71486	20.0376	5.06558e-19	9.25074e-18	33.2722
ENSMUSG00000021069.17	Pygl	-0.626301	7.96325	-20.0136	5.24017e-19	9.55267e-18	32.9319
ENSMUSG00000025232.8	Hexa	0.662339	7.21386	19.9889	5.42591e-19	9.87381e-18	32.9399
ENSMUSG00000056054.9	S100a8	-0.663172	10.963	-19.9863	5.44607e-19	9.88651e-18	32.6452
ENSMUSG00000031432.3	Prps1	-0.849526	6.80508	-19.9855	5.45205e-19	9.88651e-18	33.0688
ENSMUSG00000037242.8	Clic4	0.510899	9.24963	19.9796	5.49733e-19	9.95113e-18	32.7137
ENSMUSG00000044103.4	Il1f9	1.08145	5.25098	19.9555	5.68821e-19	1.02786e-17	33.2062
ENSMUSG00000003644.17	Rps6ka1	-0.77099	7.09808	-19.9514	5.72058e-19	1.0319e-17	32.9434
ENSMUSG00000020078.16	Vps26a	0.69136	7.11338	19.9091	6.07346e-19	1.09365e-17	32.855
ENSMUSG00000042628.8	Zfyve1	0.831655	5.7167	19.8947	6.19853e-19	1.11422e-17	33.0625
ENSMUSG00000041153.9	Osgin2	1.12297	5.56143	19.8868	6.26821e-19	1.12479e-17	33.1139
ENSMUSG00000009654.4	Oit3	1.9814	3.40703	19.876	6.36545e-19	1.14026e-17	33.1369
ENSMUSG00000057729.12	Prtn3	-2.42786	3.53245	-19.856	6.54811e-19	1.17094e-17	32.9296
ENSMUSG00000003746.16	Man1a	0.712747	6.9346	19.7916	7.17531e-19	1.28088e-17	32.6827
ENSMUSG00000074582.10	Arfgef2	0.834761	6.88577	19.7766	7.33047e-19	1.30632e-17	32.6965
ENSMUSG00000003283.14	Hck	-0.967253	5.99605	-19.7745	7.35223e-19	1.30794e-17	32.9009
ENSMUSG00000020901.13	Pik3r5	0.572095	7.96693	19.7447	7.67129e-19	1.36235e-17	32.4813
ENSMUSG00000004296.14	Il12b	2.78143	2.44913	19.743	7.68978e-19	1.36328e-17	32.7924
ENSMUSG00000023349.14	Clec4n	0.584209	7.87151	19.7163	7.98888e-19	1.41388e-17	32.4175
ENSMUSG00000079597.2	Cstdc4	-0.961048	6.56328	-19.7006	8.17015e-19	1.44349e-17	32.744
ENSMUSG00000004633.17	Chn2	-1.81929	4.91524	-19.6936	8.25198e-19	1.45545e-17	32.9635
ENSMUSG00000028270.12	Gbp2	-0.843398	9.1473	-19.6561	8.70695e-19	1.53308e-17	32.3237
ENSMUSG00000021595.18	Nsun2	-0.792549	6.92666	-19.6435	8.86479e-19	1.55821e-17	32.5141
ENSMUSG00000055612.15	Cdca7	-1.3602	4.99134	-19.6337	8.99031e-19	1.57759e-17	32.8448
ENSMUSG00000020048.13	Hsp90b1	-0.555893	9.90728	-19.6176	9.20091e-19	1.6118e-17	32.1369
ENSMUSG00000032011.5	Thy1	-0.660104	7.41642	-19.5809	9.69808e-19	1.69601e-17	32.342
ENSMUSG00000015766.14	Eps8	0.593549	7.24462	19.5768	9.75577e-19	1.70064e-17	32.3489
ENSMUSG00000020715.9	Ern1	0.664009	6.67675	19.5766	9.7575e-19	1.70064e-17	32.4335
ENSMUSG00000029016.13	Clcn6	1.19054	4.90142	19.5696	9.85727e-19	1.7142e-17	32.7459
ENSMUSG00000074141.13	Il4i1	-0.636303	7.64607	-19.5688	9.86852e-19	1.7142e-17	32.2964
ENSMUSG00000040560.10	Wdr7	0.850226	6.42058	19.5616	9.97074e-19	1.72904e-17	32.459
ENSMUSG00000039982.8	Dtx4	1.10656	5.34036	19.4842	1.11451e-18	1.92946e-17	32.4786
ENSMUSG00000013698.12	Pea15a	0.679647	6.35645	19.4761	1.12771e-18	1.94903e-17	32.3241
ENSMUSG00000032860.5	P2ry2	2.013	3.11265	19.4634	1.14854e-18	1.98171e-17	32.5145
ENSMUSG00000032915.6	Adgre4	-2.14502	4.02906	-19.4317	1.20236e-18	2.0711e-17	32.5025
ENSMUSG00000044986.10	Tst	2.48987	2.52222	19.4299	1.20558e-18	2.07319e-17	32.3337
ENSMUSG00000042997.13	Nhlrc3	0.891633	5.71419	19.3761	1.30318e-18	2.23704e-17	32.3398
ENSMUSG00000020823.16	Sec14l1	1.00469	5.94687	19.375	1.30519e-18	2.23704e-17	32.2796
ENSMUSG00000024087.4	Cyp1b1	-2.21476	3.634	-19.3685	1.31756e-18	2.2545e-17	32.4008
ENSMUSG00000029401.8	Rilpl2	1.13279	5.59521	19.364	1.32623e-18	2.26557e-17	32.331
ENSMUSG00000038608.15	Dock10	0.507527	9.66694	19.344	1.36517e-18	2.32823e-17	31.7463
ENSMUSG00000030082.14	Sec61a1	-0.579957	7.85015	-19.3415	1.37009e-18	2.33277e-17	31.9371
ENSMUSG00000016496.7	Cd274	0.707628	9.22028	19.315	1.4239e-18	2.41983e-17	31.7403
ENSMUSG00000034987.4	Hrh2	-1.35288	4.83611	-19.314	1.42591e-18	2.41983e-17	32.4088
ENSMUSG00000032715.9	Trib3	2.52753	3.42581	19.2982	1.45918e-18	2.47222e-17	32.2122
ENSMUSG00000041025.15	Iffo2	1.01266	5.48689	19.2836	1.49051e-18	2.51422e-17	32.2321
ENSMUSG00000020917.17	Acly	0.572653	8.37377	19.2834	1.49085e-18	2.51422e-17	31.7616
ENSMUSG00000027763.13	Mbnl1	-0.479145	9.30994	-19.2832	1.49128e-18	2.51422e-17	31.693
ENSMUSG00000016494.9	Cd34	-1.74366	3.99551	-19.2716	1.51675e-18	2.55299e-17	32.3379
ENSMUSG00000058690.14	Ccser2	0.639088	7.06858	19.2515	1.56185e-18	2.62462e-17	31.8742
ENSMUSG00000026238.14	Ptma	-0.456057	10.3078	-19.25	1.56521e-18	2.626e-17	31.5735
ENSMUSG00000049539.3	H1f1	-1.00546	6.22856	-19.2257	1.62174e-18	2.71641e-17	32.0675
ENSMUSG00000024480.9	Ap3s1	0.646561	6.84576	19.2235	1.62684e-18	2.72055e-17	31.8787
ENSMUSG00000031659.13	Adcy7	-0.595614	7.37782	-19.2094	1.66063e-18	2.77256e-17	31.7945
ENSMUSG00000038623.9	Tm6sf1	-0.820715	6.21379	-19.1919	1.70358e-18	2.83704e-17	32.0208
ENSMUSG00000026796.16	Fam129b	0.743679	6.87352	19.1915	1.70475e-18	2.83704e-17	31.8215
ENSMUSG00000041057.10	Wdr43	-0.758807	6.70206	-19.182	1.72843e-18	2.8718e-17	31.8875
ENSMUSG00000027555.8	Car13	1.06432	5.05627	19.1692	1.76125e-18	2.92164e-17	32.1154
ENSMUSG00000019558.14	Slc6a8	1.48868	3.54754	19.1486	1.81514e-18	3.0062e-17	32.1793
ENSMUSG00000020532.18	Acaca	0.5504	7.26519	19.1443	1.8264e-18	3.01999e-17	31.704
ENSMUSG00000020290.14	Xpo1	-0.599348	8.17464	-19.1431	1.8297e-18	3.02062e-17	31.5963
ENSMUSG00000046006.6	Gapt	-1.10487	5.4401	-19.1323	1.859e-18	3.06408e-17	32.0479
ENSMUSG00000002578.18	Ikzf4	0.692905	6.43293	19.131	1.86236e-18	3.06473e-17	31.8171
ENSMUSG00000032254.10	Kif23	-1.03962	5.97429	-19.1204	1.89159e-18	3.10786e-17	31.9591
ENSMUSG00000024084.8	Qpct	-2.00112	4.39989	-19.0957	1.96122e-18	3.21714e-17	32.0812
ENSMUSG00000031765.8	Mt1	1.0433	5.96955	19.0896	1.97897e-18	3.24111e-17	31.8656
ENSMUSG00000021608.15	Lpcat1	0.669866	6.37411	19.0868	1.98724e-18	3.2495e-17	31.7529
ENSMUSG00000020841.5	Cpd	-0.562823	7.31723	-19.0599	2.06723e-18	3.37495e-17	31.6071
ENSMUSG00000033213.16	AA467197	0.639296	7.99314	19.043	2.11933e-18	3.45454e-17	31.4518
ENSMUSG00000019210.10	Atp6v1e1	0.703666	6.79354	19.0362	2.14061e-18	3.48372e-17	31.6112
ENSMUSG00000066026.14	Dhrs3	0.860471	5.84061	19.0344	2.14627e-18	3.48743e-17	31.7681
ENSMUSG00000025949.16	Pikfyve	0.679413	7.29039	19.0251	2.17563e-18	3.52959e-17	31.5145
ENSMUSG00000022350.7	Washc5	0.621826	7.08817	18.9953	2.27337e-18	3.68236e-17	31.4914
ENSMUSG00000026192.13	Atic	-0.969469	6.34259	-18.9842	2.31077e-18	3.73708e-17	31.6533
ENSMUSG00000026923.15	Notch1	-0.780039	7.60109	-18.9821	2.31817e-18	3.74318e-17	31.429
ENSMUSG00000001525.10	Tubb5	-0.539656	9.59413	-18.9744	2.34437e-18	3.77957e-17	31.2126
ENSMUSG00000053716.9	Dusp7	-1.49668	4.85294	-18.9574	2.40392e-18	3.86952e-17	31.8858
ENSMUSG00000034652.12	Cd300a	0.843616	6.60105	18.9404	2.46534e-18	3.96222e-17	31.5126
ENSMUSG00000015575.15	Atp6v0e	0.559782	7.31975	18.9351	2.48458e-18	3.9852e-17	31.3714
ENSMUSG00000046223.10	Plaur	0.738739	7.02534	18.9343	2.48737e-18	3.9852e-17	31.4327
ENSMUSG00000041926.15	Rnpep	-0.844672	6.47392	-18.9146	2.56111e-18	4.09698e-17	31.5367
ENSMUSG00000022876.18	Samsn1	0.585092	8.15445	18.9	2.61702e-18	4.17994e-17	31.2095
ENSMUSG00000095567.8	Noc2l	-0.831766	6.43612	-18.8633	2.7633e-18	4.40676e-17	31.4462
ENSMUSG00000027605.18	Acss2	1.46405	4.08433	18.8524	2.80814e-18	4.47135e-17	31.7362
ENSMUSG00000040747.9	Cd53	0.553268	9.15056	18.8497	2.81929e-18	4.48219e-17	31.0389
ENSMUSG00000029426.8	Scarb2	0.55501	7.30156	18.8449	2.83949e-18	4.50736e-17	31.2517
ENSMUSG00000022124.15	Fbxl3	0.719495	6.58638	18.8414	2.85432e-18	4.51729e-17	31.3726
ENSMUSG00000027615.14	Hps3	-0.905568	6.0467	-18.8414	2.8545e-18	4.51729e-17	31.5229
ENSMUSG00000054203.7	Ifi205	2.26308	3.0282	18.8375	2.87094e-18	4.53635e-17	31.5728
ENSMUSG00000014602.15	Kif1a	1.45723	4.21142	18.8335	2.88815e-18	4.55656e-17	31.7175
ENSMUSG00000033083.16	Tbc1d4	0.641413	7.58948	18.8287	2.90895e-18	4.58237e-17	31.1747
ENSMUSG00000079445.3	B3gnt7	-2.39111	3.77957	-18.8267	2.9176e-18	4.58899e-17	31.5538
ENSMUSG00000029730.16	Mcm7	-0.715505	6.63697	-18.8042	3.01644e-18	4.73724e-17	31.3348
ENSMUSG00000020668.10	Kif3c	1.54485	4.08097	18.7879	3.09075e-18	4.84656e-17	31.646
ENSMUSG00000029467.15	Atp2a2	-0.596005	8.07914	-18.7847	3.10523e-18	4.86188e-17	31.0577
ENSMUSG00000003617.16	Cp	-2.31724	4.54105	-18.7825	3.1154e-18	4.87042e-17	31.581
ENSMUSG00000031444.16	F10	0.648547	7.79596	18.7632	3.20631e-18	5.00495e-17	31.0517
ENSMUSG00000018341.12	Il12rb2	0.626072	7.82479	18.7503	3.26844e-18	5.09125e-17	31.025
ENSMUSG00000020422.14	Tns3	0.75483	6.71259	18.7497	3.27146e-18	5.09125e-17	31.2255
ENSMUSG00000070942.8	Il1rl2	-1.17329	6.09732	-18.7463	3.28824e-18	5.10964e-17	31.4191
ENSMUSG00000045980.13	Tmem104	0.966424	5.1425	18.7403	3.31748e-18	5.14733e-17	31.4521
ENSMUSG00000023022.14	Lima1	0.662974	6.81192	18.738	3.3288e-18	5.15714e-17	31.1533
ENSMUSG00000020592.14	Sdc1	1.48606	4.42518	18.695	3.54956e-18	5.49091e-17	31.5096
ENSMUSG00000030795.18	Fus	-0.560011	8.07203	-18.6728	3.66963e-18	5.66816e-17	30.9136
ENSMUSG00000030541.16	Idh2	-1.2217	5.22847	-18.6704	3.68236e-18	5.67931e-17	31.4123
ENSMUSG00000025492.6	Ifitm3	-0.838938	7.49855	-18.6634	3.72131e-18	5.73081e-17	31.0366
ENSMUSG00000034484.8	Snx2	-0.594718	7.50144	-18.6381	3.8653e-18	5.94369e-17	30.9052
ENSMUSG00000020899.16	Pfas	-0.950738	6.03989	-18.6333	3.89294e-18	5.97728e-17	31.1702
ENSMUSG00000006442.10	Srm	-1.2139	5.20823	-18.6173	3.98736e-18	6.11316e-17	31.3002
ENSMUSG00000030591.17	Psmd8	0.573085	7.30569	18.6144	4.00458e-18	6.13045e-17	30.8737
ENSMUSG00000027035.10	Cers6	-0.552433	7.90672	-18.6028	4.0753e-18	6.22514e-17	30.8081
ENSMUSG00000025085.16	Ablim1	0.666093	6.57588	18.6022	4.0785e-18	6.22514e-17	30.9577
ENSMUSG00000039270.9	Megf9	-1.10559	5.79867	-18.598	4.1048e-18	6.25603e-17	31.2589
ENSMUSG00000040204.6	Pclaf	-0.738015	6.78468	-18.5963	4.11506e-18	6.26242e-17	30.9739
ENSMUSG00000027611.12	Procr	1.49056	3.69614	18.5752	4.24725e-18	6.45407e-17	31.3342
ENSMUSG00000026353.9	Ubxn4	0.534891	7.19755	18.5725	4.26472e-18	6.47109e-17	30.8292
ENSMUSG00000079363.7	Gbp4	-0.82124	7.93781	-18.5365	4.50202e-18	6.81718e-17	30.7632
ENSMUSG00000031485.15	Plpbp	0.664777	6.28071	18.5359	4.50603e-18	6.81718e-17	30.9277
ENSMUSG00000008540.11	Mgst1	-0.910315	6.35919	-18.5349	4.51294e-18	6.81764e-17	31.0403
ENSMUSG00000002458.13	Rgs19	-0.746874	6.29792	-18.5246	4.58344e-18	6.91403e-17	30.9605
ENSMUSG00000034574.10	Daam1	0.800923	5.8274	18.5156	4.64561e-18	6.99758e-17	30.9792
ENSMUSG00000022744.12	Cldnd1	-0.629992	7.4403	-18.5059	4.71413e-18	7.09043e-17	30.7139
ENSMUSG00000083287.4	Gm13502	2.35037	3.76811	18.4724	4.95841e-18	7.447e-17	31.1776
ENSMUSG00000028885.8	Smpdl3b	-1.04795	5.51822	-18.456	5.08237e-18	7.62208e-17	31.046
ENSMUSG00000021866.15	Anxa11	0.605826	7.03634	18.4424	5.18845e-18	7.76987e-17	30.6561
ENSMUSG00000015647.9	Lama5	0.902696	5.24668	18.439	5.21502e-18	7.79835e-17	30.9453
ENSMUSG00000073490.11	Ifi207	0.938219	6.28461	18.437	5.23053e-18	7.81021e-17	30.8159
ENSMUSG00000018340.13	Anxa6	-0.616891	7.0758	-18.435	5.24685e-18	7.82327e-17	30.6803
ENSMUSG00000026434.12	Nucks1	-0.496111	8.45228	-18.4228	5.34453e-18	7.95741e-17	30.4703
ENSMUSG00000032437.10	Stt3b	-0.602276	7.9241	-18.3888	5.62677e-18	8.36556e-17	30.4801
ENSMUSG00000033416.15	Gucd1	0.865462	5.64813	18.381	5.69329e-18	8.45229e-17	30.8289
ENSMUSG00000021990.16	Spata13	-0.968106	6.24799	-18.3741	5.75354e-18	8.52946e-17	30.7722
ENSMUSG00000048264.16	Dip2c	-0.823913	6.66397	-18.3629	5.85163e-18	8.66242e-17	30.6663
ENSMUSG00000024236.18	Svil	-0.812836	6.38182	-18.3614	5.865e-18	8.66979e-17	30.7059
ENSMUSG00000051379.12	Flrt3	0.834829	6.15924	18.3568	5.90583e-18	8.71764e-17	30.7023
ENSMUSG00000031709.15	Tbc1d9	0.909211	5.6675	18.3309	6.14343e-18	9.05542e-17	30.7878
ENSMUSG00000040511.14	Pvr	1.16734	4.80267	18.3201	6.24414e-18	9.19073e-17	30.8716
ENSMUSG00000063234.5	Gpr84	-1.5972	4.18996	-18.3096	6.34517e-18	9.32579e-17	30.9331
ENSMUSG00000028954.11	Nub1	0.50964	7.76752	18.308	6.36039e-18	9.32579e-17	30.3612
ENSMUSG00000021185.16	Dglucy	-1.12454	5.25106	-18.3077	6.36301e-18	9.32579e-17	30.846
ENSMUSG00000031825.16	Crispld2	-1.12751	5.29074	-18.2885	6.55198e-18	9.58912e-17	30.8354
ENSMUSG00000040751.12	Lat2	0.945334	5.4075	18.2697	6.74198e-18	9.85322e-17	30.6779
ENSMUSG00000026712.3	Mrc1	-1.00136	5.99478	-18.2652	6.78818e-18	9.90671e-17	30.6264
ENSMUSG00000024675.19	Ms4a4c	-1.82434	4.9952	-18.2505	6.94289e-18	1.01182e-16	30.845
ENSMUSG00000007038.5	Neu1	0.854884	5.83217	18.2147	7.33253e-18	1.0671e-16	30.527
ENSMUSG00000028124.15	Gclm	0.733352	6.69059	18.1929	7.58001e-18	1.10156e-16	30.319
ENSMUSG00000062901.3	Klhl24	0.67126	6.93372	18.1809	7.72059e-18	1.12041e-16	30.2896
ENSMUSG00000019820.11	Utrn	0.608958	7.75061	18.1287	8.36272e-18	1.21166e-16	30.062
ENSMUSG00000020671.9	Rab10	0.509663	7.88012	18.128	8.37286e-18	1.21166e-16	30.0528
ENSMUSG00000032122.15	Slc37a2	0.81577	5.94009	18.1013	8.72252e-18	1.26049e-16	30.3139
ENSMUSG00000020275.9	Rel	0.541412	9.24782	18.0997	8.74437e-18	1.26188e-16	29.8923
ENSMUSG00000029787.10	Avl9	0.652251	6.65512	18.0952	8.80396e-18	1.2687e-16	30.2089
ENSMUSG00000047810.9	Ccdc88b	-0.521575	7.66103	-18.0903	8.87058e-18	1.27652e-16	30.0336
ENSMUSG00000042284.10	Itga1	-0.868187	5.86046	-18.0767	9.0588e-18	1.30179e-16	30.4056
ENSMUSG00000030137.8	Tuba8	-1.14815	5.21607	-18.0627	9.25502e-18	1.32814e-16	30.4502
ENSMUSG00000043740.15	B430306N03Rik	-0.97076	6.34323	-18.0419	9.55563e-18	1.36937e-16	30.2012
ENSMUSG00000090164.8	BC035044	-1.42769	4.5277	-18.0154	9.95431e-18	1.42381e-16	30.4654
ENSMUSG00000038495.14	Otud7b	0.792607	6.40527	18.0148	9.96311e-18	1.42381e-16	30.099
ENSMUSG00000057531.14	Dtnbp1	1.0501	5.43063	18.0083	1.00642e-17	1.43628e-16	30.2986
ENSMUSG00000004567.16	Mcoln1	1.03528	4.84606	17.9963	1.02512e-17	1.46094e-16	30.366
ENSMUSG00000003382.18	Etv3	0.459227	9.10491	17.9881	1.03827e-17	1.47764e-16	29.7161
ENSMUSG00000026317.7	Cln8	1.09078	5.14036	17.9788	1.05326e-17	1.49691e-16	30.3074
ENSMUSG00000094724.8	Rnaset2b	0.667204	6.81898	17.9741	1.06088e-17	1.50566e-16	29.9722
ENSMUSG00000021952.16	Xpo4	-0.685453	6.52297	-17.9708	1.06632e-17	1.5113e-16	30.0416
ENSMUSG00000057113.13	Npm1	-0.447743	9.22977	-17.9688	1.06959e-17	1.51386e-16	29.6792
ENSMUSG00000020142.12	Slc1a4	1.20351	4.75535	17.957	1.08923e-17	1.53955e-16	30.3481
ENSMUSG00000041827.15	Oasl1	1.68215	4.39625	17.9484	1.10386e-17	1.55798e-16	30.3837
ENSMUSG00000022507.6	1810013L24Rik	0.596743	7.19537	17.9476	1.10529e-17	1.55798e-16	29.8658
ENSMUSG00000005410.6	Mcm5	-0.672338	6.8713	-17.9464	1.10736e-17	1.55877e-16	29.9379
ENSMUSG00000032624.16	Eml4	-0.771095	6.62697	-17.9297	1.13628e-17	1.59729e-16	29.9661
ENSMUSG00000025161.16	Slc16a3	0.724524	6.42439	17.9182	1.15676e-17	1.62387e-16	29.9376
ENSMUSG00000078566.8	Bnip3	1.28771	4.32458	17.9146	1.16306e-17	1.6305e-16	30.3091
ENSMUSG00000036905.8	C1qb	-2.09453	3.89575	-17.9092	1.17294e-17	1.64211e-16	30.2734
ENSMUSG00000010755.17	Cars	0.892998	5.78663	17.8558	1.27423e-17	1.7815e-16	30.0369
ENSMUSG00000024681.11	Ms4a3	-1.27385	4.99486	-17.8202	1.34656e-17	1.88009e-16	30.1385
ENSMUSG00000032231.14	Anxa2	0.509204	8.47968	17.819	1.34925e-17	1.88129e-16	29.4922
ENSMUSG00000006301.17	Tmbim1	0.582818	6.69501	17.8171	1.35306e-17	1.88406e-16	29.7345
ENSMUSG00000027287.14	Snap23	0.599715	7.52057	17.8127	1.36242e-17	1.89454e-16	29.5946
ENSMUSG00000045374.18	Wdr81	0.806436	6.35013	17.8063	1.37616e-17	1.91107e-16	29.8103
ENSMUSG00000007029.16	Vars	-0.656318	6.75147	-17.8044	1.38015e-17	1.91403e-16	29.7535
ENSMUSG00000030707.15	Coro1a	-0.508838	8.82014	-17.7992	1.39139e-17	1.92703e-16	29.4444
ENSMUSG00000020888.16	Dvl2	1.26551	4.64243	17.7969	1.39636e-17	1.93131e-16	30.1012
ENSMUSG00000043421.8	Hilpda	2.19061	2.9637	17.7854	1.42155e-17	1.96353e-16	30.0702
ENSMUSG00000058355.8	Abce1	-0.588032	7.44349	-17.7795	1.43467e-17	1.979e-16	29.5687
ENSMUSG00000020644.9	Id2	0.480727	8.17351	17.7688	1.45895e-17	2.00981e-16	29.4425
ENSMUSG00000036894.3	Rap2b	0.523847	7.42843	17.7598	1.47956e-17	2.03548e-16	29.5281
ENSMUSG00000024349.10	Tmem173	-0.816734	6.81988	-17.7564	1.48741e-17	2.04356e-16	29.6609
ENSMUSG00000018143.10	Mafk	0.886219	5.36259	17.7496	1.50322e-17	2.06253e-16	29.921
ENSMUSG00000021171.8	Esyt2	0.55679	7.44286	17.734	1.54028e-17	2.11057e-16	29.4813
ENSMUSG00000024785.7	Rcl1	-0.996946	4.92126	-17.6893	1.65181e-17	2.2604e-16	29.9187
ENSMUSG00000020238.14	Ncln	-0.983754	5.76759	-17.6695	1.70359e-17	2.32817e-16	29.7407
ENSMUSG00000026958.13	Dpp7	1.4294	5.19052	17.6653	1.71489e-17	2.34051e-16	29.7984
ENSMUSG00000041891.16	Lman1	-0.796766	6.54779	-17.6526	1.74943e-17	2.3845e-16	29.5425
ENSMUSG00000015839.6	Nfe2l2	0.87529	7.22068	17.6505	1.75512e-17	2.38909e-16	29.3872
ENSMUSG00000038335.13	Tsr1	-0.821946	6.04102	-17.638	1.79002e-17	2.43339e-16	29.6188
ENSMUSG00000029186.12	Pi4k2b	0.904713	5.50702	17.603	1.89089e-17	2.56713e-16	29.6372
ENSMUSG00000020190.13	Mknk2	0.541369	7.73474	17.5785	1.96519e-17	2.66449e-16	29.1858
ENSMUSG00000031386.14	Hcfc1	-0.526368	7.9441	-17.5591	2.02619e-17	2.7436e-16	29.1557
ENSMUSG00000022822.16	Abcc5	0.653322	5.94202	17.5387	2.09224e-17	2.82932e-16	29.4066
ENSMUSG00000064351.1	mt-Co1	0.487596	13.6196	17.5317	2.11557e-17	2.85712e-16	28.7135
ENSMUSG00000050578.10	Mmp13	2.04939	3.00215	17.5195	2.15672e-17	2.90889e-16	29.7016
ENSMUSG00000029175.17	Slc35f6	1.01586	5.46234	17.5134	2.17738e-17	2.92995e-16	29.5134
ENSMUSG00000010067.13	Rassf1	0.94203	5.44842	17.5133	2.17801e-17	2.92995e-16	29.4893
ENSMUSG00000024691.13	Fam111a	-0.726176	7.05288	-17.5037	2.21115e-17	2.97066e-16	29.1835
ENSMUSG00000010609.15	Psen2	0.91418	5.49327	17.4889	2.26347e-17	3.037e-16	29.4368
ENSMUSG00000030122.12	Ptms	0.671767	7.00194	17.4796	2.29689e-17	3.07783e-16	29.1464
ENSMUSG00000054693.14	Adam10	-0.521886	7.94958	-17.4746	2.315e-17	3.09679e-16	29.0062
ENSMUSG00000036534.6	Slc38a7	1.31371	4.59364	17.4741	2.31704e-17	3.09679e-16	29.5727
ENSMUSG00000048852.13	Gm12185	-1.51665	5.51076	-17.4729	2.32129e-17	3.09846e-16	29.5679
ENSMUSG00000027544.16	Nfatc2	-0.89462	5.85964	-17.4652	2.34992e-17	3.13262e-16	29.3706
ENSMUSG00000027882.18	Stxbp3	0.57427	6.99241	17.4532	2.39484e-17	3.18838e-16	29.1061
ENSMUSG00000022125.7	Cln5	0.670652	6.88728	17.444	2.42999e-17	3.23101e-16	29.1102
ENSMUSG00000033379.13	Atp6v0b	0.708991	6.53368	17.4278	2.49315e-17	3.30774e-16	29.1403
ENSMUSG00000017861.11	Mybl2	-1.08329	5.15964	-17.4275	2.49411e-17	3.30774e-16	29.4694
ENSMUSG00000028430.14	Nol6	-0.791712	5.84407	-17.4146	2.54594e-17	3.37215e-16	29.3078
ENSMUSG00000025959.13	Klf7	-0.670114	7.58225	-17.4107	2.56136e-17	3.38823e-16	28.9955
ENSMUSG00000028041.17	Adam15	-0.94877	5.59009	-17.392	2.63866e-17	3.48601e-16	29.3248
ENSMUSG00000039942.15	Ptger4	0.652147	6.44862	17.372	2.72359e-17	3.59361e-16	29.0633
ENSMUSG00000053470.13	Kdm3a	0.766121	6.47094	17.3575	2.78727e-17	3.67293e-16	29.0435
ENSMUSG00000028864.7	Hgf	0.605793	7.03168	17.3511	2.81592e-17	3.70596e-16	28.9395
ENSMUSG00000025579.14	Gaa	0.922388	5.34431	17.3497	2.82208e-17	3.70933e-16	29.2301
ENSMUSG00000030365.11	Clec2i	0.830828	5.86445	17.3291	2.9159e-17	3.82424e-16	29.1189
ENSMUSG00000050965.14	Prkca	0.870025	5.9216	17.3289	2.91692e-17	3.82424e-16	29.0862
ENSMUSG00000023952.13	Gtpbp2	0.646639	6.52809	17.3175	2.97065e-17	3.88975e-16	28.9628
ENSMUSG00000056204.8	Pgpep1	0.887248	4.92995	17.311	3.00134e-17	3.92494e-16	29.2474
ENSMUSG00000017132.17	Cyth1	0.532866	7.45142	17.3093	3.00959e-17	3.93075e-16	28.795
ENSMUSG00000054008.9	Ndst1	0.584854	6.45565	17.3067	3.02218e-17	3.94221e-16	28.9293
ENSMUSG00000035954.10	Dock4	-1.01276	5.33454	-17.2991	3.05881e-17	3.98495e-16	29.2691
ENSMUSG00000020706.13	Ftsj3	-0.841442	6.06247	-17.297	3.06892e-17	3.99308e-16	29.0594
ENSMUSG00000046675.7	Tmem251	1.20322	4.43462	17.2557	3.27794e-17	4.25968e-16	29.2624
ENSMUSG00000054000.5	Tusc1	1.67018	3.5759	17.2366	3.3797e-17	4.38639e-16	29.2509
ENSMUSG00000023030.16	Slc11a2	0.878679	5.17372	17.2221	3.45916e-17	4.48387e-16	29.0546
ENSMUSG00000033917.15	Gde1	0.945622	4.78669	17.2144	3.5019e-17	4.53358e-16	29.1219
ENSMUSG00000044786.6	Zfp36	0.568463	7.114	17.2095	3.52947e-17	4.56042e-16	28.7085
ENSMUSG00000036002.12	Fam214b	0.96198	5.11693	17.2091	3.53147e-17	4.56042e-16	29.0848
ENSMUSG00000033685.13	Ucp2	-0.507336	8.45335	-17.1991	3.5888e-17	4.62866e-16	28.5118
ENSMUSG00000033400.14	Agl	0.793844	6.84407	17.1895	3.64442e-17	4.69452e-16	28.7009
ENSMUSG00000029310.13	Nudt9	0.784363	5.42603	17.1831	3.68192e-17	4.73692e-16	28.9587
ENSMUSG00000030403.9	Vasp	-0.573745	8.08899	-17.1782	3.71061e-17	4.76787e-16	28.525
ENSMUSG00000003420.8	Fcgrt	-1.46995	4.43327	-17.1618	3.80951e-17	4.88888e-16	29.1515
ENSMUSG00000024070.15	Prkd3	-0.543395	7.28855	-17.154	3.85771e-17	4.94457e-16	28.583
ENSMUSG00000089901.1	Gm8113	-1.07457	5.87412	-17.146	3.90767e-17	4.99629e-16	28.9372
ENSMUSG00000026123.11	Plekhb2	0.589896	7.28001	17.146	3.90774e-17	4.99629e-16	28.5458
ENSMUSG00000024013.15	Fgd2	-1.54403	4.70567	-17.1409	3.93948e-17	5.03063e-16	29.1026
ENSMUSG00000085795.8	Zfp703	-0.866154	5.52836	-17.1371	3.9639e-17	5.05201e-16	28.9245
ENSMUSG00000034591.5	Slc41a2	0.990294	5.44165	17.1368	3.96601e-17	5.05201e-16	28.9131
ENSMUSG00000024613.16	Tcof1	-0.702969	6.42201	-17.1263	4.03334e-17	5.13144e-16	28.6925
ENSMUSG00000040084.9	Bub1b	-0.670747	6.06949	-17.1138	4.11484e-17	5.22869e-16	28.7571
ENSMUSG00000056952.13	Tatdn2	0.755521	6.74389	17.1119	4.12769e-17	5.23856e-16	28.6065
ENSMUSG00000001700.10	Gramd3	1.48307	3.75297	17.1092	4.14551e-17	5.25471e-16	29.0696
ENSMUSG00000018446.8	C1qbp	-0.750329	6.31001	-17.1082	4.15254e-17	5.25717e-16	28.7041
ENSMUSG00000032324.11	Tspan3	0.72787	5.73459	17.1028	4.18822e-17	5.29584e-16	28.7503
ENSMUSG00000030605.15	Mfge8	0.738393	6.10771	17.0997	4.20922e-17	5.31058e-16	28.6996
ENSMUSG00000039910.10	Cited2	-1.02892	6.73481	-17.0996	4.21017e-17	5.31058e-16	28.6658
ENSMUSG00000021669.15	Col4a3bp	0.613636	6.79067	17.0821	4.33021e-17	5.45532e-16	28.5166
ENSMUSG00000013584.5	Aldh1a2	0.487136	8.83957	17.0718	4.40307e-17	5.54035e-16	28.257
ENSMUSG00000027533.10	Fabp5	0.503937	9.24315	17.0591	4.49385e-17	5.64769e-16	28.1943
ENSMUSG00000031488.14	Rab11fip1	0.601108	7.01282	17.0459	4.59043e-17	5.76205e-16	28.4514
ENSMUSG00000000282.12	Mnt	0.953107	5.85547	17.0359	4.66524e-17	5.84184e-16	28.6933
ENSMUSG00000027276.7	Jag1	2.00879	2.91552	17.0359	4.66532e-17	5.84184e-16	28.8869
ENSMUSG00000028300.14	C9orf72	0.853957	5.81557	17.0315	4.69837e-17	5.8761e-16	28.6336
ENSMUSG00000049516.9	Spty2d1	0.794827	6.14202	17.023	4.76377e-17	5.95067e-16	28.5723
ENSMUSG00000024737.2	Slc15a3	0.541639	7.31193	17.0136	4.83652e-17	6.03425e-16	28.3418
ENSMUSG00000000561.14	Wdr77	-0.774683	5.51823	-16.9807	5.10052e-17	6.35593e-16	28.6359
ENSMUSG00000073155.12	1810058I24Rik	0.796537	5.45648	16.9697	5.19224e-17	6.46243e-16	28.6111
ENSMUSG00000036707.16	Cab39	0.50531	7.91792	16.9594	5.2792e-17	6.56275e-16	28.157
ENSMUSG00000022586.11	Ly6i	-0.898074	6.14643	-16.9586	5.28618e-17	6.56351e-16	28.5678
ENSMUSG00000024590.8	Lmnb1	-0.6533	7.01708	-16.9572	5.29871e-17	6.56411e-16	28.3323
ENSMUSG00000049624.14	Slc17a5	1.05975	5.11955	16.9571	5.29938e-17	6.56411e-16	28.6817
ENSMUSG00000030978.10	Rrm1	-0.661519	7.51172	-16.9557	5.3113e-17	6.57098e-16	28.2334
ENSMUSG00000036172.17	Cd200r3	0.791518	5.98694	16.9351	5.4919e-17	6.78628e-16	28.4357
ENSMUSG00000029471.13	Camkk2	-0.623021	6.5062	-16.9333	5.50805e-17	6.79809e-16	28.3716
ENSMUSG00000043885.14	Slc36a4	0.854498	5.67601	16.9234	5.59669e-17	6.89924e-16	28.5256
ENSMUSG00000071644.10	Eef1g	-0.472454	8.81346	-16.9184	5.64246e-17	6.94736e-16	28.0085
ENSMUSG00000001750.16	Tcirg1	0.552629	7.63022	16.9082	5.73696e-17	7.0553e-16	28.1085
ENSMUSG00000026341.16	Actr3	-0.402915	9.64787	-16.9017	5.79812e-17	7.12202e-16	27.9068
ENSMUSG00000009575.14	Cbx5	-0.513266	8.05057	-16.8914	5.89517e-17	7.23263e-16	28.0441
ENSMUSG00000041720.14	Pi4ka	0.448883	7.88303	16.8591	6.21384e-17	7.61454e-16	27.9857
ENSMUSG00000032575.16	Manf	-0.748898	6.90709	-16.8543	6.26263e-17	7.66522e-16	28.1665
ENSMUSG00000066551.12	Hmgb1	-0.4778	8.32727	-16.8497	6.3098e-17	7.7138e-16	27.9488
ENSMUSG00000009376.15	Met	0.625191	6.26948	16.8489	6.31771e-17	7.71433e-16	28.2168
ENSMUSG00000033444.14	Specc1l	0.619338	6.75956	16.8392	6.41813e-17	7.82769e-16	28.1371
ENSMUSG00000052821.3	Cysltr1	-1.64266	4.44511	-16.8221	6.59989e-17	8.03987e-16	28.6026
ENSMUSG00000057406.16	Nsd2	-0.491404	7.5704	-16.8207	6.61419e-17	8.04778e-16	27.999
ENSMUSG00000062727.4	H2bc12	-0.831902	6.40669	-16.8155	6.67146e-17	8.10791e-16	28.217
ENSMUSG00000024535.16	Snx24	1.92847	3.22995	16.813	6.69832e-17	8.13097e-16	28.5873
ENSMUSG00000022462.7	Slc38a2	0.587912	7.62278	16.8114	6.71534e-17	8.14206e-16	27.9556
ENSMUSG00000030189.15	Ybx3	-0.59009	6.98397	-16.797	6.87533e-17	8.31926e-16	28.0509
ENSMUSG00000040855.15	Reps2	2.15193	2.7537	16.7968	6.87762e-17	8.31926e-16	28.4983
ENSMUSG00000026509.15	Capn2	0.666171	6.37814	16.7941	6.9081e-17	8.34634e-16	28.1053
ENSMUSG00000018379.17	Srsf1	-0.462554	8.53522	-16.793	6.92014e-17	8.35112e-16	27.8159
ENSMUSG00000032554.15	Trf	-0.701843	6.44869	-16.7777	7.09567e-17	8.55293e-16	28.1334
ENSMUSG00000025969.15	Nrp2	-0.416349	8.77929	-16.7728	7.15238e-17	8.61124e-16	27.7681
ENSMUSG00000026482.13	Rgl1	0.704426	6.19927	16.7575	7.33394e-17	8.81954e-16	28.1141
ENSMUSG00000030168.13	Adipor2	-0.518238	7.96357	-16.7565	7.34565e-17	8.82333e-16	27.8395
ENSMUSG00000070407.5	Hs3st3b1	-0.991133	5.42274	-16.7475	7.45467e-17	8.94387e-16	28.3121
ENSMUSG00000058793.14	Cds2	0.48148	7.95843	16.7468	7.4639e-17	8.94454e-16	27.8009
ENSMUSG00000032905.5	Atg12	0.68978	5.87184	16.7434	7.50458e-17	8.98286e-16	28.1524
ENSMUSG00000024066.9	Xdh	-0.536096	7.97043	-16.7314	7.65378e-17	9.15083e-16	27.8162
ENSMUSG00000035004.3	Igsf6	-0.687116	6.37384	-16.721	7.78536e-17	9.29738e-16	28.0874
ENSMUSG00000032497.19	Lrrfip2	0.698075	6.67289	16.7126	7.89306e-17	9.41509e-16	27.9454
ENSMUSG00000020089.8	Ppa1	-0.813207	5.77133	-16.703	8.01922e-17	9.55454e-16	28.1645
ENSMUSG00000037573.5	Tob1	1.03024	5.73425	16.6705	8.45777e-17	1.00654e-15	28.0968
ENSMUSG00000027010.16	Slc25a12	-0.683775	6.40932	-16.6665	8.5141e-17	1.01208e-15	27.9659
ENSMUSG00000073386.5	9830107B12Rik	-1.81671	3.36472	-16.6542	8.68842e-17	1.03161e-15	28.2636
ENSMUSG00000023277.13	Twf2	-0.734721	6.127	-16.6473	8.78737e-17	1.04216e-15	27.9882
ENSMUSG00000026770.5	Il2ra	0.549534	7.54208	16.6378	8.92464e-17	1.05723e-15	27.6821
ENSMUSG00000035232.8	Pdk3	-0.812269	5.78283	-16.6274	9.07972e-17	1.07436e-15	28.0415
ENSMUSG00000024081.9	Cebpz	-0.727828	6.37109	-16.6127	9.30143e-17	1.09934e-15	27.8459
ENSMUSG00000038037.5	Socs1	-1.08042	6.56982	-16.5723	9.94294e-17	1.17381e-15	27.7882
ENSMUSG00000001751.9	Naglu	1.12681	4.40542	16.5552	1.02269e-16	1.20596e-15	28.0833
ENSMUSG00000015243.4	Abca1	-2.43072	4.44148	-16.5468	1.03708e-16	1.22152e-15	28.1114
ENSMUSG00000043099.4	Hic1	-1.76236	3.79849	-16.5355	1.05652e-16	1.24301e-15	28.1392
ENSMUSG00000044667.12	Plppr4	1.09556	4.26513	16.5341	1.05903e-16	1.24454e-15	28.0866
ENSMUSG00000078763.2	Slfn1	-1.14137	5.94272	-16.5323	1.06222e-16	1.24687e-15	27.9312
ENSMUSG00000043157.8	Arl11	1.19231	5.11744	16.5295	1.06717e-16	1.25126e-15	28.0052
ENSMUSG00000031400.10	G6pdx	-0.504851	7.55704	-16.5204	1.08328e-16	1.2687e-15	27.4957
ENSMUSG00000025130.11	P4hb	-0.490701	9.26499	-16.5196	1.08467e-16	1.26889e-15	27.2992
ENSMUSG00000021876.15	Rnase4	1.47904	3.33915	16.5051	1.11102e-16	1.29711e-15	28.0903
ENSMUSG00000020818.16	Mfsd11	0.919014	5.31648	16.505	1.1113e-16	1.29711e-15	27.874
ENSMUSG00000029173.12	Sepsecs	0.690054	6.0977	16.5031	1.11487e-16	1.2998e-15	27.6821
ENSMUSG00000020573.17	Pik3cg	-0.573526	7.85656	-16.4906	1.13814e-16	1.32543e-15	27.4243
ENSMUSG00000021215.15	Net1	0.453369	7.94143	16.4851	1.14845e-16	1.33593e-15	27.3583
ENSMUSG00000033793.12	Atp6v1h	0.677384	6.21877	16.4696	1.1784e-16	1.36923e-15	27.6036
ENSMUSG00000025047.9	Pdcd11	-0.672247	6.33686	-16.4647	1.18813e-16	1.37898e-15	27.601
ENSMUSG00000034216.12	Vps18	0.853388	6.24101	16.4339	1.25048e-16	1.44972e-15	27.5802
ENSMUSG00000025278.9	Flnb	0.508175	7.49947	16.4181	1.28378e-16	1.48665e-15	27.2701
ENSMUSG00000038894.7	Irs2	0.849418	6.09111	16.4171	1.2859e-16	1.48743e-15	27.6287
ENSMUSG00000042870.15	Tom1	0.903789	5.15599	16.4105	1.30004e-16	1.50211e-15	27.7476
ENSMUSG00000022769.9	Sdf2l1	-1.04363	5.84018	-16.4066	1.30854e-16	1.51024e-15	27.6324
ENSMUSG00000061100.5	Retnla	-1.70385	3.6998	-16.3956	1.33257e-16	1.53625e-15	27.9051
ENSMUSG00000040616.3	Tmem51	1.21626	4.27599	16.3887	1.3481e-16	1.55242e-15	27.8445
ENSMUSG00000046079.16	Lrrc8d	0.587021	6.69255	16.3841	1.35834e-16	1.56246e-15	27.4145
ENSMUSG00000082292.3	Gm12250	-0.867484	6.19479	-16.378	1.37225e-16	1.57672e-15	27.5702
ENSMUSG00000031897.9	Psmb10	-0.728872	6.48005	-16.373	1.3837e-16	1.5881e-15	27.461
ENSMUSG00000026355.11	Mcm6	-0.554553	7.53612	-16.3691	1.39271e-16	1.59667e-15	27.2406
ENSMUSG00000021451.16	Sema4d	0.44179	8.33526	16.3605	1.41288e-16	1.61799e-15	27.099
ENSMUSG00000040415.15	Dtx3	0.90981	5.12219	16.3234	1.50308e-16	1.71938e-15	27.614
ENSMUSG00000031530.6	Dusp4	0.685246	6.11843	16.3205	1.51054e-16	1.726e-15	27.3967
ENSMUSG00000032739.16	Pram1	-0.897213	5.57501	-16.3161	1.52154e-16	1.73664e-15	27.5843
ENSMUSG00000062148.6	Ear6	0.898326	5.81857	16.2878	1.59551e-16	1.81797e-15	27.4065
ENSMUSG00000034330.10	Plcg2	-0.531713	7.60511	-16.2875	1.59632e-16	1.81797e-15	27.094
ENSMUSG00000036093.7	Arl5a	0.470292	8.30248	16.2772	1.62391e-16	1.84735e-15	26.9669
ENSMUSG00000022139.17	Mbnl2	0.545547	7.14462	16.2702	1.64305e-16	1.86707e-15	27.1031
ENSMUSG00000028385.14	Snx30	1.01422	5.72195	16.2682	1.64867e-16	1.87131e-15	27.3836
ENSMUSG00000022103.10	Gfra2	-1.1394	5.1673	-16.2676	1.65041e-16	1.87131e-15	27.574
ENSMUSG00000030214.7	Plbd1	-0.828923	6.40981	-16.2631	1.66286e-16	1.88336e-15	27.312
ENSMUSG00000002871.14	Tpra1	0.987389	5.21667	16.2464	1.71001e-16	1.93464e-15	27.4401
ENSMUSG00000043067.15	Dpy19l1	-0.711328	5.92114	-16.2283	1.76285e-16	1.99192e-15	27.325
ENSMUSG00000024165.9	Jpt2	-0.748121	6.04298	-16.2277	1.76451e-16	1.99192e-15	27.2889
ENSMUSG00000025429.9	Pstpip2	-0.778744	6.248	-16.2219	1.7819e-16	2.00936e-15	27.2511
ENSMUSG00000039159.16	Ube2h	0.574967	6.75858	16.2121	1.81134e-16	2.04033e-15	27.077
ENSMUSG00000032244.9	Fem1b	0.58462	6.72393	16.2113	1.81383e-16	2.0409e-15	27.0626
ENSMUSG00000071713.6	Csf2rb	0.364104	10.6694	16.2081	1.82346e-16	2.04951e-15	26.6473
ENSMUSG00000033396.13	Spg11	0.556205	6.65471	16.205	1.83309e-16	2.0568e-15	27.0672
ENSMUSG00000029538.14	Srsf9	-0.702166	6.03209	-16.2047	1.83393e-16	2.0568e-15	27.2597
ENSMUSG00000035941.15	Ibtk	-0.619767	6.9405	-16.2015	1.84397e-16	2.06581e-15	27.0584
ENSMUSG00000024754.13	Cemip2	-0.864402	5.89402	-16.1991	1.85126e-16	2.07172e-15	27.3185
ENSMUSG00000037062.13	Sh3glb1	0.479689	7.85629	16.1951	1.86397e-16	2.08368e-15	26.8775
ENSMUSG00000036820.12	Amdhd2	1.14966	4.27515	16.1918	1.87417e-16	2.09282e-15	27.52
ENSMUSG00000063779.6	Chil4	-1.80141	4.18603	-16.1868	1.89018e-16	2.10842e-15	27.5629
ENSMUSG00000053846.5	Lipg	-0.687243	7.18544	-16.1814	1.90724e-16	2.12515e-15	27.0404
ENSMUSG00000022533.14	Atp13a3	0.445562	8.45325	16.1782	1.91756e-16	2.13435e-15	26.7723
ENSMUSG00000096727.3	Psmb9	-0.619269	6.80876	-16.1736	1.93248e-16	2.14864e-15	27.0591
ENSMUSG00000029447.11	Cct6a	-0.608535	7.49155	-16.1611	1.97347e-16	2.19185e-15	26.872
ENSMUSG00000114456.1	H2bc9	-0.810675	6.16239	-16.1583	1.98278e-16	2.19982e-15	27.1595
ENSMUSG00000044252.18	Osbpl1a	0.841936	4.93869	16.1539	1.99759e-16	2.21387e-15	27.3348
ENSMUSG00000002068.16	Ccne1	-1.12907	4.91963	-16.149	2.01441e-16	2.23012e-15	27.3999
ENSMUSG00000021365.15	Nedd9	-0.652496	6.94552	-16.1468	2.02168e-16	2.23577e-15	26.9806
ENSMUSG00000039208.15	Metrnl	0.849864	5.5515	16.14	2.04498e-16	2.25911e-15	27.2096
ENSMUSG00000054676.15	1600014C10Rik	-0.857783	6.36483	-16.1388	2.04904e-16	2.26117e-15	27.1266
ENSMUSG00000047648.13	Fbxo30	0.950265	5.82492	16.1377	2.05284e-16	2.26295e-15	27.1495
ENSMUSG00000022096.14	Hr	-1.65176	4.10668	-16.1245	2.09916e-16	2.31154e-15	27.4584
ENSMUSG00000028557.10	Rnf11	0.660054	6.08816	16.1168	2.12671e-16	2.33938e-15	27.0454
ENSMUSG00000020358.17	Hnrnpab	-0.486701	8.77355	-16.1132	2.13974e-16	2.35121e-15	26.6426
ENSMUSG00000016319.3	Slc25a5	-0.462434	8.49147	-16.1113	2.14658e-16	2.35621e-15	26.6717
ENSMUSG00000001440.5	Kpnb1	-0.44125	8.68773	-16.1092	2.15401e-16	2.36185e-15	26.6355
ENSMUSG00000041939.14	Mvk	1.30225	3.86663	16.0966	2.20035e-16	2.4101e-15	27.3993
ENSMUSG00000031652.11	N4bp1	-0.448196	8.03745	-16.0934	2.21246e-16	2.42039e-15	26.6931
ENSMUSG00000042265.13	Trem1	-1.37734	4.33935	-16.0929	2.21443e-16	2.42039e-15	27.3974
ENSMUSG00000030745.9	Il21r	-0.619472	6.88135	-16.092	2.21759e-16	2.42093e-15	26.8636
ENSMUSG00000029415.4	Sdad1	-0.673088	6.31329	-16.0915	2.21961e-16	2.42093e-15	26.999
ENSMUSG00000004264.17	Phb2	-0.653071	6.73913	-16.071	2.29781e-16	2.50316e-15	26.8617
ENSMUSG00000097328.7	Tnfsf12	2.04914	3.02709	16.0699	2.3022e-16	2.50316e-15	27.3609
ENSMUSG00000045932.12	Ifit2	1.36645	5.90387	16.0698	2.30228e-16	2.50316e-15	27.0661
ENSMUSG00000030067.17	Foxp1	0.636241	6.63876	16.0522	2.37201e-16	2.57625e-15	26.8349
ENSMUSG00000035828.11	Pim3	-1.14953	5.62082	-16.0485	2.38692e-16	2.58972e-15	27.1016
ENSMUSG00000019188.16	H13	-0.633254	6.62521	-16.0417	2.41459e-16	2.61699e-15	26.8459
ENSMUSG00000021125.6	Arg2	1.93675	3.73201	16.0386	2.42719e-16	2.62789e-15	27.3149
ENSMUSG00000027496.15	Aurka	-0.966942	4.95997	-16.0292	2.46634e-16	2.66747e-15	27.1644
ENSMUSG00000025001.11	Hells	-0.684698	6.34598	-16.008	2.55648e-16	2.76207e-15	26.8071
ENSMUSG00000072235.6	Tuba1a	0.615754	7.27674	16.0063	2.56407e-16	2.76738e-15	26.6254
ENSMUSG00000018427.8	Ypel2	1.34265	3.64827	15.9934	2.62061e-16	2.82544e-15	27.2278
ENSMUSG00000030657.11	Xylt1	1.07914	5.20767	15.9872	2.64862e-16	2.85266e-15	27.0366
ENSMUSG00000062082.16	Cd200r4	0.648029	6.31993	15.9774	2.6931e-16	2.89754e-15	26.7547
ENSMUSG00000026074.15	Map4k4	0.453588	7.80859	15.9712	2.72141e-16	2.92495e-15	26.5009
ENSMUSG00000035901.14	Dennd5a	0.537316	7.72377	15.9679	2.73698e-16	2.93862e-15	26.5029
ENSMUSG00000029919.5	Hpgds	1.61284	3.74023	15.9529	2.80755e-16	3.01126e-15	27.1702
ENSMUSG00000036273.15	Lrrk2	-0.676109	6.48444	-15.95	2.82163e-16	3.02322e-15	26.7955
ENSMUSG00000028333.10	Anp32b	-0.47635	8.04962	-15.9416	2.86201e-16	3.0633e-15	26.4342
ENSMUSG00000037337.11	Map4k1	-0.69517	6.36867	-15.9289	2.92496e-16	3.12743e-15	26.707
ENSMUSG00000026749.11	Nek6	0.471662	7.50102	15.9187	2.97606e-16	3.17855e-15	26.4448
ENSMUSG00000003814.8	Calr	-0.424838	9.88377	-15.9181	2.97893e-16	3.17855e-15	26.1957
ENSMUSG00000028121.8	Bcar3	0.846934	6.03883	15.9146	2.99667e-16	3.19417e-15	26.7268
ENSMUSG00000020101.14	Vsir	-0.564569	7.20704	-15.9047	3.04774e-16	3.2424e-15	26.5201
ENSMUSG00000004268.11	Emg1	-0.764662	5.48021	-15.9046	3.0482e-16	3.2424e-15	26.8285
ENSMUSG00000000568.15	Hnrnpd	-0.436899	7.7157	-15.8922	3.11341e-16	3.30835e-15	26.3934
ENSMUSG00000027313.3	Chac1	2.18007	2.49669	15.8736	3.21436e-16	3.41211e-15	26.8818
ENSMUSG00000031657.16	Heatr3	-0.876012	5.26121	-15.8568	3.30777e-16	3.50766e-15	26.7898
ENSMUSG00000004668.14	Abca13	-1.11147	7.64614	-15.8486	3.35427e-16	3.55332e-15	26.4714
ENSMUSG00000003779.16	Kif20a	-0.902286	5.707	-15.8371	3.42101e-16	3.6203e-15	26.6727
ENSMUSG00000020817.16	Rabep1	0.527594	6.83569	15.836	3.42764e-16	3.6236e-15	26.4014
ENSMUSG00000001542.7	Ell2	0.508881	6.97123	15.8171	3.54012e-16	3.73868e-15	26.3545
ENSMUSG00000028035.13	Dnajb4	1.49579	3.98137	15.8098	3.585e-16	3.78221e-15	26.9041
ENSMUSG00000036478.8	Btg1	0.442448	10.0255	15.8032	3.62542e-16	3.82095e-15	26.0006
ENSMUSG00000059923.13	Grb2	0.467185	7.87595	15.7961	3.67038e-16	3.86438e-15	26.1758
ENSMUSG00000058325.6	Dock1	-0.679796	6.46578	-15.7887	3.71717e-16	3.90966e-15	26.4377
ENSMUSG00000039105.6	Atp6v1g1	0.569111	6.88851	15.7869	3.72854e-16	3.91762e-15	26.3126
ENSMUSG00000021477.9	Ctsl	0.643368	6.54815	15.7823	3.75821e-16	3.94478e-15	26.3583
ENSMUSG00000045973.18	Slc25a51	0.522248	7.02219	15.7785	3.78268e-16	3.96643e-15	26.2668
ENSMUSG00000028184.12	Adgrl2	1.60987	3.6701	15.7665	3.86144e-16	4.0449e-15	26.8491
ENSMUSG00000027715.9	Ccna2	-0.679188	6.80096	-15.7647	3.87352e-16	4.05344e-15	26.3241
ENSMUSG00000052056.14	Zfp217	-0.539118	7.62528	-15.7552	3.93678e-16	4.11547e-15	26.1507
ENSMUSG00000040613.14	Apobec1	0.927726	5.18277	15.7259	4.14059e-16	4.32064e-15	26.5679
ENSMUSG00000019256.17	Ahr	1.18617	5.58257	15.7258	4.14142e-16	4.32064e-15	26.5746
ENSMUSG00000024789.13	Jak2	-0.379042	10.2465	-15.7215	4.17211e-16	4.34827e-15	25.8471
ENSMUSG00000028633.7	Ctps	-1.12076	4.96008	-15.72	4.18275e-16	4.35495e-15	26.6472
ENSMUSG00000037788.14	Vopp1	0.483823	7.81959	15.6893	4.41026e-16	4.58721e-15	25.9957
ENSMUSG00000030162.14	Olr1	0.707799	6.76127	15.6657	4.59372e-16	4.77321e-15	26.1273
ENSMUSG00000064370.1	mt-Cytb	0.497639	11.6572	15.6559	4.67161e-16	4.84926e-15	25.6307
ENSMUSG00000022667.18	Cd200r1	-0.60859	6.19717	-15.6551	4.67791e-16	4.85092e-15	26.2508
ENSMUSG00000075700.9	Selenot	-0.502784	7.65032	-15.6506	4.71456e-16	4.88402e-15	25.9702
ENSMUSG00000006273.14	Atp6v1b2	0.505024	8.78587	15.6342	4.85048e-16	5.01979e-15	25.7859
ENSMUSG00000062991.9	Nrg1	0.642429	6.70941	15.626	4.91983e-16	5.08645e-15	26.048
ENSMUSG00000027365.14	Trpm7	0.452466	7.56938	15.6236	4.93996e-16	5.10215e-15	25.9146
ENSMUSG00000005846.12	Rsl1d1	-0.6163	6.72152	-15.6224	4.95042e-16	5.10784e-15	26.078
ENSMUSG00000022848.8	Slc49a4	0.862415	4.91848	15.6209	4.96286e-16	5.11556e-15	26.4309
ENSMUSG00000056076.13	Eif3b	-0.475108	7.81667	-15.615	5.01441e-16	5.16354e-15	25.8757
ENSMUSG00000029299.14	Abcg3	-2.13332	2.82529	-15.6117	5.043e-16	5.1878e-15	26.5125
ENSMUSG00000023942.15	Slc29a1	-1.29449	4.40674	-15.6094	5.06254e-16	5.20272e-15	26.5372
ENSMUSG00000020850.14	Prpf8	-0.407509	8.95792	-15.6065	5.0884e-16	5.22409e-15	25.7386
ENSMUSG00000074825.4	Itpripl1	-0.989261	4.76492	-15.5952	5.18913e-16	5.32221e-15	26.4387
ENSMUSG00000022673.5	Mcm4	-0.551771	6.95746	-15.5861	5.27113e-16	5.39826e-15	25.9661
ENSMUSG00000074519.11	Zfp971	-0.734475	5.49938	-15.5859	5.27374e-16	5.39826e-15	26.2632
ENSMUSG00000046908.5	Ltb4r1	-1.19285	4.40708	-15.5565	5.54932e-16	5.67472e-15	26.4656
ENSMUSG00000063889.16	Crem	0.749513	5.92362	15.5506	5.60612e-16	5.72713e-15	26.0864
ENSMUSG00000041220.10	Elovl6	0.930991	4.79152	15.5488	5.62346e-16	5.73916e-15	26.3386
ENSMUSG00000015316.11	Slamf1	0.706729	6.09297	15.5388	5.7224e-16	5.83436e-15	26.0126
ENSMUSG00000042712.10	Tceal9	1.10173	4.34113	15.5311	5.79978e-16	5.90741e-15	26.3724
ENSMUSG00000037999.13	Arap2	0.498256	7.6275	15.5262	5.84959e-16	5.95228e-15	25.7376
ENSMUSG00000027845.15	Dclre1b	-0.803268	5.65915	-15.5004	6.11755e-16	6.21881e-15	26.1189
ENSMUSG00000073725.8	Lmbrd1	0.635546	5.96011	15.4997	6.12562e-16	6.22088e-15	25.9923
ENSMUSG00000051510.13	Mafg	0.622031	6.73818	15.4838	6.29676e-16	6.3884e-15	25.8015
ENSMUSG00000022584.14	Ly6c2	-0.47483	8.95914	-15.4409	6.78671e-16	6.87202e-15	25.4735
ENSMUSG00000046865.7	Fbl	-0.95533	6.10094	-15.4409	6.78677e-16	6.87202e-15	25.915
ENSMUSG00000031447.7	Lamp1	0.443018	9.41291	15.4386	6.8134e-16	6.89222e-15	25.3914
ENSMUSG00000062937.7	Mtap	-0.976771	5.22607	-15.4182	7.0607e-16	7.13539e-15	26.0309
ENSMUSG00000007836.6	Hnrnpa0	-0.581459	7.13083	-15.4147	7.10423e-16	7.17235e-15	25.6431
ENSMUSG00000024601.9	Isoc1	-0.775822	6.11376	-15.4136	7.11814e-16	7.17937e-15	25.8838
ENSMUSG00000026880.11	Stom	0.713646	6.17021	15.3978	7.31715e-16	7.37289e-15	25.7865
ENSMUSG00000018736.14	Ndel1	0.608719	6.20752	15.3625	7.78367e-16	7.83531e-15	25.6973
ENSMUSG00000021675.4	F2rl2	-0.963457	5.04265	-15.3571	7.8585e-16	7.90293e-15	26.0218
ENSMUSG00000024143.15	Rhoq	0.591822	6.44763	15.3283	8.26574e-16	8.30438e-15	25.554
ENSMUSG00000028437.14	Ubap1	0.689332	5.92721	15.3229	8.34417e-16	8.37501e-15	25.6638
ENSMUSG00000021754.17	Map3k1	0.520072	7.84668	15.3068	8.58443e-16	8.60779e-15	25.316
ENSMUSG00000024312.10	Wdr46	-1.00538	4.72309	-15.2798	9.00168e-16	9.01742e-15	25.9031
ENSMUSG00000037313.16	Tacc3	-0.677346	6.02206	-15.2714	9.13517e-16	9.14226e-15	25.6134
ENSMUSG00000058163.14	Gm5431	-1.09683	4.83158	-15.2624	9.2814e-16	9.2796e-15	25.9095
ENSMUSG00000090946.3	Ccdc71l	0.598319	6.77964	15.2537	9.42438e-16	9.41344e-15	25.3894
ENSMUSG00000021281.15	Tnfaip2	-0.541296	8.47342	-15.2341	9.75648e-16	9.73572e-15	25.1327
ENSMUSG00000022557.11	Bop1	-0.836444	5.40553	-15.2312	9.80705e-16	9.77673e-15	25.6588
ENSMUSG00000063286.7	Gm8995	-0.585091	9.28748	-15.2299	9.82906e-16	9.78921e-15	25.0544
ENSMUSG00000035441.14	Myo1d	1.04163	4.5386	15.2151	1.00883e-15	1.00377e-14	25.7485
ENSMUSG00000032883.15	Acsl3	1.08158	4.34327	15.211	1.0163e-15	1.01023e-14	25.8473
ENSMUSG00000003038.15	Hmgn2	-0.412052	8.28946	-15.2019	1.03266e-15	1.02551e-14	25.0831
ENSMUSG00000044456.16	Rin3	-0.508669	7.34587	-15.1931	1.04898e-15	1.0407e-14	25.1948
ENSMUSG00000037321.17	Tap1	-0.527696	8.24891	-15.1859	1.06234e-15	1.05295e-14	25.0836
ENSMUSG00000035105.5	Egln3	0.970374	4.97517	15.1723	1.08814e-15	1.07749e-14	25.6065
ENSMUSG00000052397.8	Ezr	0.462859	7.9137	15.1715	1.08973e-15	1.07803e-14	25.0514
ENSMUSG00000026384.13	Ptpn4	0.553507	6.88356	15.1449	1.14226e-15	1.12891e-14	25.1655
ENSMUSG00000008373.16	Prpf31	-0.602894	6.39443	-15.1408	1.15061e-15	1.13607e-14	25.2807
ENSMUSG00000048578.11	Mlec	-0.431843	8.20627	-15.1373	1.1579e-15	1.14218e-14	24.9588
ENSMUSG00000032475.15	Nck1	0.715513	5.65897	15.1307	1.17144e-15	1.15443e-14	25.37
ENSMUSG00000024899.7	Papss2	0.714266	6.17396	15.1199	1.19418e-15	1.17572e-14	25.2539
ENSMUSG00000026126.15	Ptpn18	-1.02948	4.72703	-15.1123	1.21048e-15	1.19063e-14	25.639
ENSMUSG00000004508.6	Gab2	0.617426	6.81379	15.1114	1.21222e-15	1.19121e-14	25.1328
ENSMUSG00000040624.18	Plekhg1	0.567442	6.8362	15.1012	1.23458e-15	1.21202e-14	25.1006
ENSMUSG00000027878.11	Notch2	-0.40054	9.07585	-15.0984	1.24059e-15	1.21677e-14	24.8194
ENSMUSG00000025314.16	Ptprj	-0.478302	8.16257	-15.0949	1.24845e-15	1.22331e-14	24.9099
ENSMUSG00000056501.3	Cebpb	0.881968	5.68601	15.092	1.25484e-15	1.22841e-14	25.3045
ENSMUSG00000061778.10	Mospd2	0.778139	5.73462	15.0739	1.2958e-15	1.2673e-14	25.2828
ENSMUSG00000001962.8	Fam50a	0.936639	5.30725	15.0695	1.30615e-15	1.27621e-14	25.3411
ENSMUSG00000002870.8	Mcm2	-0.587704	6.49672	-15.066	1.31411e-15	1.28278e-14	25.1127
ENSMUSG00000043336.14	Filip1l	0.54091	6.31732	15.0149	1.43958e-15	1.40394e-14	25.0431
ENSMUSG00000070544.6	Top1	0.461534	7.95552	15.0074	1.4588e-15	1.42134e-14	24.7398
ENSMUSG00000044447.5	Dock5	-0.547049	6.89775	-14.9952	1.49094e-15	1.45128e-14	24.9004
ENSMUSG00000037940.17	Inpp4b	0.627624	6.17663	14.9917	1.50045e-15	1.45915e-14	24.9413
ENSMUSG00000036390.8	Gadd45a	1.26492	4.43668	14.9725	1.55275e-15	1.50775e-14	25.3847
ENSMUSG00000050244.9	Heatr1	-0.504363	7.13992	-14.972	1.55404e-15	1.50775e-14	24.8232
ENSMUSG00000025026.15	Add3	-0.625798	6.64325	-14.9718	1.5548e-15	1.50775e-14	24.9519
ENSMUSG00000057329.7	Bcl2	0.58229	6.38892	14.9685	1.5638e-15	1.51505e-14	24.8916
ENSMUSG00000029616.9	Erp29	-0.582699	6.84288	-14.9356	1.65874e-15	1.60552e-14	24.833
ENSMUSG00000019179.10	Mdh2	-0.583657	7.50642	-14.916	1.718e-15	1.66133e-14	24.6607
ENSMUSG00000020263.14	Appl2	0.921028	4.60682	14.9121	1.73018e-15	1.67154e-14	25.2014
ENSMUSG00000029836.15	Cbx3	-0.50468	7.37179	-14.9105	1.7352e-15	1.67481e-14	24.6754
ENSMUSG00000058773.2	H1f5	-0.724964	7.2238	-14.9081	1.74268e-15	1.68046e-14	24.7179
ENSMUSG00000008193.13	Spib	1.02959	4.24188	14.9058	1.74974e-15	1.6857e-14	25.2472
ENSMUSG00000028741.13	Mrto4	-0.79863	4.95817	-14.8988	1.77201e-15	1.70556e-14	25.1464
ENSMUSG00000038388.14	Mpp6	-0.501243	6.7138	-14.8899	1.80039e-15	1.73126e-14	24.7764
ENSMUSG00000024235.11	Map3k8	0.732423	5.73695	14.8814	1.82821e-15	1.75638e-14	24.9457
ENSMUSG00000017760.16	Ctsa	0.468417	7.43912	14.8761	1.84562e-15	1.77145e-14	24.5659
ENSMUSG00000062867.13	Impdh2	-0.634192	6.60463	-14.8702	1.86545e-15	1.78882e-14	24.743
ENSMUSG00000011008.13	Mcoln2	0.993858	4.62033	14.869	1.86958e-15	1.79112e-14	25.1146
ENSMUSG00000040297.12	Suco	0.616573	6.99665	14.857	1.91009e-15	1.82823e-14	24.6379
ENSMUSG00000024383.9	Map3k2	0.505702	6.87857	14.8548	1.91787e-15	1.83398e-14	24.6321
ENSMUSG00000031389.17	Arhgap4	-0.642984	6.2853	-14.848	1.94145e-15	1.8548e-14	24.7705
ENSMUSG00000075705.12	Msrb1	0.539887	6.83483	14.8296	2.00671e-15	1.91538e-14	24.6053
ENSMUSG00000024538.8	Ppic	-1.47469	3.84054	-14.8088	2.08344e-15	1.98589e-14	25.1716
ENSMUSG00000030203.17	Dusp16	0.66396	5.96214	14.8085	2.08443e-15	1.98589e-14	24.7311
ENSMUSG00000033530.8	Ttc7b	0.621803	5.98462	14.808	2.08648e-15	1.986e-14	24.7097
ENSMUSG00000025094.8	Slc18a2	0.742004	5.68183	14.8075	2.08842e-15	1.98602e-14	24.7998
ENSMUSG00000027002.13	Nckap1	0.777106	5.64677	14.7982	2.12385e-15	2.01785e-14	24.7964
ENSMUSG00000021877.12	Arf4	0.442943	7.38923	14.7955	2.13399e-15	2.02562e-14	24.4299
ENSMUSG00000027422.15	Rrbp1	-0.420453	8.12725	-14.7923	2.1466e-15	2.03572e-14	24.3558
ENSMUSG00000007659.18	Bcl2l1	0.593955	6.34852	14.7892	2.15857e-15	2.04519e-14	24.6084
ENSMUSG00000046805.10	Mpeg1	0.486267	9.55824	14.7655	2.25282e-15	2.13253e-14	24.1614
ENSMUSG00000054072.12	Iigp1	-1.07609	7.56076	-14.7416	2.35255e-15	2.22489e-14	24.4466
ENSMUSG00000027175.10	Tcp11l1	0.68844	5.95734	14.7302	2.4013e-15	2.26892e-14	24.5467
ENSMUSG00000032116.18	Stt3a	-0.464781	7.87632	-14.7193	2.44937e-15	2.31223e-14	24.2486
ENSMUSG00000032115.14	Hyou1	-0.474427	8.00897	-14.7177	2.45662e-15	2.31695e-14	24.2122
ENSMUSG00000032754.14	Slc8b1	0.780044	5.29359	14.711	2.48664e-15	2.34311e-14	24.6977
ENSMUSG00000060012.9	Kif13b	0.694935	6.33305	14.7025	2.52509e-15	2.37718e-14	24.4769
ENSMUSG00000026356.15	Dars	-0.53267	6.51161	-14.6996	2.53845e-15	2.38757e-14	24.4413
ENSMUSG00000038991.17	Txndc5	-0.776707	5.93204	-14.6908	2.57951e-15	2.42399e-14	24.5859
ENSMUSG00000009013.5	Dynll1	-0.584619	6.56362	-14.6891	2.58747e-15	2.42925e-14	24.3881
ENSMUSG00000037966.15	Ninj1	0.841253	5.37563	14.6832	2.61504e-15	2.45291e-14	24.6341
ENSMUSG00000000001.4	Gnai3	0.390172	8.52632	14.6814	2.62385e-15	2.45894e-14	24.0793
ENSMUSG00000025804.5	Ccr1	-0.609383	7.55435	-14.6656	2.70013e-15	2.52813e-14	24.2123
ENSMUSG00000022234.15	Cct5	-0.4337	7.78894	-14.6586	2.73451e-15	2.55799e-14	24.1416
ENSMUSG00000004100.12	Ppan	-0.96108	4.88251	-14.655	2.75266e-15	2.57264e-14	24.7354
ENSMUSG00000024397.14	Aif1	-1.70054	3.59082	-14.6541	2.75693e-15	2.5743e-14	24.8815
ENSMUSG00000031453.16	Rasa3	0.566225	7.12036	14.6499	2.77816e-15	2.59178e-14	24.2456
ENSMUSG00000023074.11	Mospd1	1.12732	4.07667	14.648	2.78809e-15	2.59869e-14	24.8437
ENSMUSG00000061244.14	Exoc5	0.489155	7.18853	14.6386	2.83597e-15	2.64093e-14	24.176
ENSMUSG00000070390.12	Nlrp1b	-1.25742	4.5558	-14.6331	2.8645e-15	2.66509e-14	24.8079
ENSMUSG00000004221.16	Ikbkg	0.543944	6.28788	14.6101	2.98709e-15	2.77665e-14	24.2863
ENSMUSG00000004071.13	Cdip1	0.898058	5.08748	14.6066	3.00588e-15	2.7916e-14	24.5508
ENSMUSG00000035934.16	Pknox2	-1.10542	4.78715	-14.5819	3.14483e-15	2.91802e-14	24.7037
ENSMUSG00000019942.13	Cdk1	-0.792173	5.97353	-14.576	3.17847e-15	2.94658e-14	24.3607
ENSMUSG00000049047.11	Armcx3	1.11395	4.07569	14.5442	3.36849e-15	3.11993e-14	24.6217
ENSMUSG00000024805.16	Pcgf5	0.468265	6.53115	14.5249	3.48994e-15	3.22953e-14	24.0826
ENSMUSG00000027642.15	Rpn2	-0.477181	7.58344	-14.5243	3.49339e-15	3.22982e-14	23.9233
ENSMUSG00000027597.15	Ahcy	-0.58121	6.12382	-14.5217	3.51059e-15	3.24281e-14	24.1896
ENSMUSG00000019878.8	Hsf2	0.589275	6.45674	14.5138	3.56169e-15	3.28707e-14	24.0831
ENSMUSG00000033545.14	Znrf1	0.789925	5.45182	14.5091	3.59198e-15	3.31207e-14	24.2981
ENSMUSG00000033706.13	Smyd5	-1.0992	4.84802	-14.499	3.65969e-15	3.37149e-14	24.4435
ENSMUSG00000090124.7	Ugt1a7c	0.554665	6.61151	14.4983	3.66405e-15	3.3725e-14	24.0149
ENSMUSG00000039286.12	Fndc3b	0.560455	6.13384	14.4971	3.67249e-15	3.37725e-14	24.1025
ENSMUSG00000027598.16	Itch	-0.451185	7.50886	-14.4955	3.68267e-15	3.3836e-14	23.8553
ENSMUSG00000029163.9	Emilin1	-0.95778	5.12829	-14.4866	3.74353e-15	3.43645e-14	24.404
ENSMUSG00000027360.5	Hdc	0.599855	6.22235	14.4842	3.76028e-15	3.44876e-14	24.1098
ENSMUSG00000018171.9	Vmp1	0.478303	7.72834	14.4818	3.77652e-15	3.46058e-14	23.7902
ENSMUSG00000030263.13	Lrmp	-0.630493	6.42232	-14.4759	3.81785e-15	3.49535e-14	24.0738
ENSMUSG00000035437.15	Rabgap1	0.509176	6.44982	14.4684	3.87059e-15	3.53747e-14	23.9825
ENSMUSG00000024511.15	Rab27b	1.24102	3.64991	14.4684	3.87071e-15	3.53747e-14	24.5482
ENSMUSG00000034271.16	Jdp2	1.09394	4.54789	14.467	3.88034e-15	3.54313e-14	24.4672
ENSMUSG00000032698.15	Lmo2	-0.668208	6.1303	-14.4546	3.97022e-15	3.61984e-14	24.1248
ENSMUSG00000030341.17	Tnfrsf1a	-0.644773	6.19875	-14.4544	3.97137e-15	3.61984e-14	24.1145
ENSMUSG00000061578.8	Ksr2	-1.07219	4.91354	-14.4504	4.00107e-15	3.6437e-14	24.3952
ENSMUSG00000031779.3	Ccl22	0.35523	11.6951	14.4457	4.03573e-15	3.67201e-14	23.4114
ENSMUSG00000042608.15	Stk40	0.700769	5.77946	14.4423	4.06105e-15	3.6918e-14	24.0987
ENSMUSG00000026202.13	Tuba4a	-0.530677	6.99479	-14.4406	4.07314e-15	3.69953e-14	23.8726
ENSMUSG00000037470.14	Uggt1	-0.47088	7.73479	-14.4333	4.1285e-15	3.74651e-14	23.7241
ENSMUSG00000078185.3	Chml	-0.778567	5.30382	-14.4284	4.16577e-15	3.77701e-14	24.2213
ENSMUSG00000033732.10	Sf3b3	-0.490636	7.7283	-14.4261	4.18394e-15	3.79015e-14	23.7086
ENSMUSG00000078652.9	Psme3	-0.474353	7.27992	-14.4034	4.36217e-15	3.94815e-14	23.7317
ENSMUSG00000014226.10	Cacybp	-0.56281	6.5149	-14.4011	4.38046e-15	3.96123e-14	23.874
ENSMUSG00000034377.10	Tulp4	0.558392	6.61116	14.3987	4.4004e-15	3.97577e-14	23.8157
ENSMUSG00000027660.16	Skil	0.469599	7.69123	14.3883	4.48484e-15	4.04852e-14	23.6736
ENSMUSG00000063480.8	Snu13	-0.611088	6.26693	-14.3629	4.70023e-15	4.23925e-14	23.8601
ENSMUSG00000037266.18	Rsrp1	0.661421	7.98543	14.3556	4.76413e-15	4.29313e-14	23.5131
ENSMUSG00000024663.20	Rab3il1	-0.980399	5.32083	-14.3401	4.90269e-15	4.41413e-14	24.0975
ENSMUSG00000041360.8	Pum3	-0.566681	6.04277	-14.3395	4.90812e-15	4.41517e-14	23.8585
ENSMUSG00000073643.11	Wdfy1	0.935612	5.30888	14.3372	4.92849e-15	4.42963e-14	24.029
ENSMUSG00000027132.3	Katnbl1	0.720054	5.39368	14.3347	4.95188e-15	4.44678e-14	23.951
ENSMUSG00000029571.14	Tmem106b	0.613351	6.11235	14.3299	4.99615e-15	4.47921e-14	23.8209
ENSMUSG00000022270.16	Retreg1	0.614956	6.39439	14.3298	4.99668e-15	4.47921e-14	23.7683
ENSMUSG00000020390.12	Ube2b	0.582423	6.159	14.312	5.16415e-15	4.62265e-14	23.7712
ENSMUSG00000028063.15	Lmna	1.08802	4.68398	14.3118	5.16565e-15	4.62265e-14	24.1165
ENSMUSG00000079293.11	Clec7a	0.442018	9.57897	14.3093	5.18979e-15	4.64023e-14	23.2983
ENSMUSG00000053253.16	Ndfip2	0.731615	5.00699	14.3022	5.25883e-15	4.69789e-14	23.9819
ENSMUSG00000029430.13	Ran	-0.469218	8.15469	-14.2976	5.30341e-15	4.73362e-14	23.4179
ENSMUSG00000005949.9	Ctns	0.905732	5.35682	14.2961	5.31791e-15	4.74246e-14	23.9374
ENSMUSG00000073700.3	Klhl21	0.98829	4.74942	14.2908	5.3706e-15	4.7853e-14	24.059
ENSMUSG00000054408.9	Spcs3	-0.451033	7.59002	-14.2859	5.41999e-15	4.82515e-14	23.4673
ENSMUSG00000010307.7	Tmem86a	1.29774	3.88672	14.2825	5.45402e-15	4.85126e-14	24.2204
ENSMUSG00000002984.17	Tomm40	-0.87542	5.32146	-14.2773	5.50642e-15	4.89365e-14	23.9148
ENSMUSG00000025393.12	Atp5b	-0.394038	9.38327	-14.2565	5.72338e-15	5.08208e-14	23.2157
ENSMUSG00000053687.15	Dpep2	-1.72038	3.63127	-14.2316	5.99472e-15	5.31844e-14	24.1347
ENSMUSG00000033653.18	Vps8	0.58768	5.60026	14.228	6.03464e-15	5.34926e-14	23.7075
ENSMUSG00000017677.11	Wsb1	0.483578	6.85895	14.2241	6.07829e-15	5.38333e-14	23.4669
ENSMUSG00000027519.10	Rab22a	0.527378	6.47274	14.2141	6.19288e-15	5.48012e-14	23.5151
ENSMUSG00000095704.2	Gm8221	-1.00756	5.22875	-14.2127	6.20911e-15	5.48977e-14	23.8841
ENSMUSG00000002996.17	Hbp1	0.521955	6.39744	14.2119	6.21812e-15	5.49303e-14	23.5642
ENSMUSG00000105827.1	H2bc18	-0.635234	6.92071	-14.203	6.32174e-15	5.57979e-14	23.4425
ENSMUSG00000031627.9	Irf2	-0.523513	7.03422	-14.182	6.57432e-15	5.79776e-14	23.382
ENSMUSG00000040907.15	Atp1a3	-0.892437	5.83132	-14.1759	6.64889e-15	5.85851e-14	23.6528
ENSMUSG00000019876.15	Pkib	0.492109	8.18459	14.1729	6.68694e-15	5.88206e-14	23.172
ENSMUSG00000063760.9	Rnf217	0.762435	6.25743	14.1729	6.68701e-15	5.88206e-14	23.5203
ENSMUSG00000020733.3	Slc9a3r1	0.513784	6.53774	14.1662	6.77122e-15	5.95106e-14	23.3942
ENSMUSG00000024486.6	Hbegf	1.23173	4.53662	14.1601	6.84835e-15	6.01373e-14	23.8549
ENSMUSG00000090942.1	F830016B08Rik	-0.796321	5.70274	-14.158	6.87475e-15	6.03178e-14	23.7446
ENSMUSG00000000552.10	Zfp385a	-0.816322	5.36416	-14.1526	6.9441e-15	6.08745e-14	23.7286
ENSMUSG00000045983.16	Eif4g1	-0.332654	8.95629	-14.1514	6.96077e-15	6.09688e-14	23.0469
ENSMUSG00000022831.14	Hcls1	-0.406881	7.86085	-14.1475	7.01132e-15	6.13595e-14	23.1654
ENSMUSG00000102070.1	Gm28661	0.417967	11.9462	14.14	7.10984e-15	6.21689e-14	22.8191
ENSMUSG00000000441.17	Raf1	0.518671	6.81399	14.1307	7.23521e-15	6.32116e-14	23.2949
ENSMUSG00000022051.15	Bnip3l	0.527825	7.00448	14.1259	7.29961e-15	6.37203e-14	23.2504
ENSMUSG00000033581.17	Igf2bp2	0.871499	4.71155	14.1239	7.32738e-15	6.39086e-14	23.7039
ENSMUSG00000031378.14	Abcd1	-0.685906	6.1377	-14.1117	7.4969e-15	6.53319e-14	23.4561
ENSMUSG00000069892.9	9930111J21Rik2	-0.456766	7.45806	-14.1096	7.52531e-15	6.55242e-14	23.1697
ENSMUSG00000033684.14	Qsox1	-0.679429	6.18027	-14.1067	7.56729e-15	6.58341e-14	23.4144
ENSMUSG00000091512.5	Lamtor3	0.575446	5.82598	14.1058	7.57928e-15	6.58829e-14	23.4295
ENSMUSG00000027351.14	Spred1	-0.603726	6.70817	-14.0975	7.69781e-15	6.68569e-14	23.2955
ENSMUSG00000030187.15	Klra2	-1.63989	3.70613	-14.0888	7.82432e-15	6.78985e-14	23.8694
ENSMUSG00000027067.16	Ssrp1	-0.384584	7.64129	-14.0794	7.96287e-15	6.90428e-14	23.0777
ENSMUSG00000048621.3	Gm6377	1.82698	3.14432	14.0644	8.19088e-15	7.09601e-14	23.8166
ENSMUSG00000059552.13	Trp53	-0.587691	6.44837	-14.0482	8.4426e-15	7.30795e-14	23.2129
ENSMUSG00000069306.5	Hist1h4m	-0.623865	6.74754	-14.0436	8.51662e-15	7.36584e-14	23.1636
ENSMUSG00000068735.14	Trp53i11	-1.01008	5.17269	-14.0422	8.53945e-15	7.3794e-14	23.5976
ENSMUSG00000030427.17	Lilra6	-1.04474	4.52376	-14.0361	8.63694e-15	7.45741e-14	23.619
ENSMUSG00000028559.17	Osbpl9	0.445338	7.05408	14.0249	8.82139e-15	7.6103e-14	23.0566
ENSMUSG00000029363.14	Rfc5	-0.803689	5.39596	-14.0161	8.96797e-15	7.73029e-14	23.4465
ENSMUSG00000043252.8	Tmem64	0.908254	4.76087	14.0136	9.01048e-15	7.76044e-14	23.5029
ENSMUSG00000033166.11	Dis3	-0.782044	5.62046	-14.0065	9.13168e-15	7.85828e-14	23.3441
ENSMUSG00000009585.18	Apobec3	-0.406897	7.96413	-14.0045	9.16612e-15	7.87774e-14	22.8781
ENSMUSG00000069266.5	H4c2	-0.735296	6.18824	-14.0043	9.16957e-15	7.87774e-14	23.1953
ENSMUSG00000029084.5	Cd38	-0.71288	5.60992	-13.9909	9.40422e-15	8.0726e-14	23.3283
ENSMUSG00000062373.8	Tmem65	0.611192	6.06141	13.9872	9.46995e-15	8.12227e-14	23.1784
ENSMUSG00000062995.12	Ica1	-1.14408	4.7944	-13.9827	9.54894e-15	8.18322e-14	23.5498
ENSMUSG00000005339.10	Fcer1a	0.811144	5.11614	13.977	9.65345e-15	8.26592e-14	23.3499
ENSMUSG00000061589.14	Dot1l	0.563405	6.55377	13.9746	9.69656e-15	8.29595e-14	23.0069
ENSMUSG00000071561.2	Cstdc5	-0.788076	5.87284	-13.974	9.70804e-15	8.29889e-14	23.3025
ENSMUSG00000050921.12	P2ry10	0.52356	6.69759	13.9725	9.73505e-15	8.31508e-14	23.0015
ENSMUSG00000027665.13	Pik3ca	0.427766	6.85571	13.9417	1.03182e-14	8.80589e-14	22.9018
ENSMUSG00000067455.5	H4c11	-0.918133	5.79554	-13.9284	1.058e-14	9.02187e-14	23.1788
ENSMUSG00000027395.15	Polr1b	-0.855313	5.18325	-13.9273	1.06023e-14	9.0334e-14	23.2883
ENSMUSG00000059498.13	Fcgr3	-0.426485	8.18515	-13.9201	1.0747e-14	9.1491e-14	22.7052
ENSMUSG00000040528.15	Milr1	-0.956877	5.1447	-13.9166	1.08175e-14	9.20153e-14	23.3474
ENSMUSG00000036473.16	Tbc1d24	0.654136	5.1907	13.9119	1.09139e-14	9.27588e-14	23.2161
ENSMUSG00000042622.14	Maff	1.44068	3.71716	13.9048	1.10628e-14	9.39187e-14	23.4935
ENSMUSG00000022237.17	Ankrd33b	0.509943	6.43902	13.9045	1.10685e-14	9.39187e-14	22.898
ENSMUSG00000020547.5	Bzw2	-0.870504	5.41045	-13.8795	1.16041e-14	9.83825e-14	23.1761
ENSMUSG00000040963.15	Asgr2	-1.1783	4.77059	-13.8789	1.16174e-14	9.84143e-14	23.3994
ENSMUSG00000024063.13	Lbh	-0.862646	4.70326	-13.8765	1.16706e-14	9.87835e-14	23.317
ENSMUSG00000028729.15	Ebna1bp2	-0.65662	5.78189	-13.8752	1.16985e-14	9.88948e-14	23.0421
ENSMUSG00000012443.4	Kif11	-0.502554	6.95133	-13.875	1.17029e-14	9.88948e-14	22.7953
ENSMUSG00000038463.8	Olfml2b	-2.00839	2.88089	-13.8737	1.17337e-14	9.90735e-14	23.4267
ENSMUSG00000010048.10	Ifrd2	-1.21011	4.15267	-13.8695	1.18255e-14	9.97676e-14	23.3981
ENSMUSG00000064363.1	mt-Nd4	0.450319	11.534	13.8672	1.18773e-14	1.00122e-13	22.3127
ENSMUSG00000019302.16	Atp6v0a1	0.40719	7.96998	13.8661	1.19029e-14	1.00256e-13	22.5983
ENSMUSG00000053801.18	Grwd1	-1.28321	3.95759	-13.8644	1.19422e-14	1.00506e-13	23.4038
ENSMUSG00000030007.8	Cct7	-0.478756	7.32479	-13.859	1.20651e-14	1.01457e-13	22.6854
ENSMUSG00000034613.12	Ppm1h	0.54417	6.44239	13.8493	1.22887e-14	1.03253e-13	22.8047
ENSMUSG00000024843.15	Chka	0.770586	5.32682	13.8391	1.25272e-14	1.05171e-13	23.0737
ENSMUSG00000028896.13	Rcc1	-0.992479	5.15992	-13.8387	1.25383e-14	1.05179e-13	23.1433
ENSMUSG00000023048.13	Prr13	0.399816	7.73177	13.8371	1.25769e-14	1.05417e-13	22.5614
ENSMUSG00000006678.6	Pola1	-0.610953	6.04268	-13.8327	1.2682e-14	1.06211e-13	22.9119
ENSMUSG00000032652.13	Crebl2	0.7214	5.39394	13.827	1.28183e-14	1.07238e-13	22.9933
ENSMUSG00000025997.13	Ikzf2	0.452808	6.83062	13.8268	1.28253e-14	1.07238e-13	22.6794
ENSMUSG00000033159.14	Cnppd1	0.562723	6.32613	13.8249	1.28703e-14	1.07527e-13	22.8034
ENSMUSG00000034243.17	Golgb1	0.399222	7.5895	13.8202	1.2987e-14	1.08414e-13	22.5564
ENSMUSG00000027858.13	Tspan2	-1.14409	4.31064	-13.8164	1.30798e-14	1.091e-13	23.3183
ENSMUSG00000020717.19	Pecam1	0.565166	6.80085	13.8148	1.31194e-14	1.09343e-13	22.6739
ENSMUSG00000029246.14	Ppat	-0.697785	5.73837	-13.8095	1.32535e-14	1.10371e-13	22.9263
ENSMUSG00000020821.17	Kif1c	0.49162	6.79387	13.8044	1.33821e-14	1.11352e-13	22.6418
ENSMUSG00000029810.15	Tmem176b	-0.691336	5.68803	-13.7913	1.37183e-14	1.14058e-13	22.9255
ENSMUSG00000026425.15	Srgap2	-0.593374	6.81234	-13.779	1.40438e-14	1.1667e-13	22.6424
ENSMUSG00000032601.13	Prkar2a	-0.586197	6.51584	-13.7764	1.41154e-14	1.1717e-13	22.6954
ENSMUSG00000041642.18	Kif21b	0.510425	6.92554	13.7591	1.45862e-14	1.20981e-13	22.5285
ENSMUSG00000020009.13	Ifngr1	-0.59646	6.82782	-13.7397	1.5138e-14	1.25447e-13	22.6103
ENSMUSG00000090675.2	Olfr111	1.41029	3.35262	13.7393	1.5149e-14	1.25447e-13	23.2078
ENSMUSG00000063694.5	Cycs	-0.510637	6.69529	-13.7385	1.51719e-14	1.25536e-13	22.5823
ENSMUSG00000035530.13	Eif1	0.37905	8.65031	13.7073	1.61028e-14	1.33132e-13	22.2227
ENSMUSG00000037822.12	Smim14	0.722804	5.35399	13.7052	1.61664e-14	1.33551e-13	22.8177
ENSMUSG00000004285.12	Atp6v1f	0.61456	6.09398	13.7034	1.62244e-14	1.33923e-13	22.5933
ENSMUSG00000006398.15	Cdc20	-0.82628	5.03393	-13.6998	1.63358e-14	1.34734e-13	22.875
ENSMUSG00000034101.14	Ctnnd1	-0.465177	6.98848	-13.6916	1.65933e-14	1.36749e-13	22.4229
ENSMUSG00000031862.11	Atp13a1	-0.582532	6.16517	-13.6878	1.67156e-14	1.37569e-13	22.6087
ENSMUSG00000079419.4	Ms4a6c	-1.52332	4.09424	-13.6876	1.67195e-14	1.37569e-13	23.1064
ENSMUSG00000030435.16	U2af2	-0.416926	7.29602	-13.6825	1.68857e-14	1.38826e-13	22.3356
ENSMUSG00000026879.14	Gsn	-0.459896	8.15506	-13.6759	1.71005e-14	1.40371e-13	22.2303
ENSMUSG00000039770.6	Ypel5	0.633672	6.14457	13.6759	1.71008e-14	1.40371e-13	22.582
ENSMUSG00000061878.15	Sphk1	1.67003	2.74201	13.6695	1.73105e-14	1.41979e-13	23.0847
ENSMUSG00000034459.8	Ifit1	1.41048	4.90643	13.6582	1.76906e-14	1.44982e-13	22.8644
ENSMUSG00000025498.15	Irf7	-0.773085	5.89675	-13.6557	1.77741e-14	1.4555e-13	22.7402
ENSMUSG00000078853.8	Igtp	-0.720951	7.41568	-13.6546	1.78112e-14	1.45738e-13	22.3414
ENSMUSG00000020897.12	Aurkb	-0.833809	5.23756	-13.6454	1.81277e-14	1.4821e-13	22.7686
ENSMUSG00000092528.9	Nlrp1c-ps	-1.73095	3.21942	-13.6373	1.84123e-14	1.50418e-13	23.0114
ENSMUSG00000025915.14	Sgk3	-0.628377	5.87778	-13.6275	1.87603e-14	1.5314e-13	22.5566
ENSMUSG00000051329.13	Nup160	-0.597461	6.48222	-13.6182	1.90989e-14	1.5578e-13	22.3853
ENSMUSG00000114279.1	H2bc14	-0.853285	5.59798	-13.6175	1.91259e-14	1.55877e-13	22.6075
ENSMUSG00000033871.14	Ppargc1b	-1.12132	4.18225	-13.6157	1.91927e-14	1.56298e-13	22.8947
ENSMUSG00000028948.16	Nol9	-0.705707	5.61398	-13.6124	1.93147e-14	1.57168e-13	22.5687
ENSMUSG00000010277.7	2610507B11Rik	-0.38756	8.36708	-13.6102	1.93967e-14	1.576e-13	22.0692
ENSMUSG00000002058.13	Unc119	-0.818205	4.94764	-13.6101	1.93983e-14	1.576e-13	22.7323
ENSMUSG00000063888.7	Rpl7l1	-0.471924	6.48198	-13.6085	1.94588e-14	1.57966e-13	22.3581
ENSMUSG00000021377.15	Dek	-0.460226	7.75056	-13.6071	1.95118e-14	1.58273e-13	22.1454
ENSMUSG00000036948.17	Map11	-0.890538	5.37152	-13.6041	1.96241e-14	1.59059e-13	22.6003
ENSMUSG00000073555.1	Gm4951	-1.0148	6.22753	-13.5979	1.98591e-14	1.60837e-13	22.5138
ENSMUSG00000022263.10	Trio	-0.429558	7.84882	-13.595	1.99696e-14	1.61605e-13	22.1086
ENSMUSG00000026875.14	Traf1	0.414133	7.22332	13.5916	2.0101e-14	1.6254e-13	22.1373
ENSMUSG00000025060.15	Slk	-0.399823	8.065	-13.5875	2.02606e-14	1.63703e-13	22.0525
ENSMUSG00000016534.15	Lamp2	0.366671	8.75513	13.5798	2.0563e-14	1.66016e-13	21.9551
ENSMUSG00000017697.3	Ada	-1.31161	4.00081	-13.5785	2.0614e-14	1.66298e-13	22.8875
ENSMUSG00000037364.12	Srrt	-0.447049	6.83958	-13.5769	2.06763e-14	1.66671e-13	22.2118
ENSMUSG00000040945.13	Rcc2	-0.474768	7.44783	-13.5742	2.07858e-14	1.67422e-13	22.1301
ENSMUSG00000031015.8	Swap70	0.489532	7.20608	13.5623	2.12687e-14	1.71178e-13	22.1049
ENSMUSG00000005732.14	Ranbp1	-0.686946	6.76653	-13.5599	2.13657e-14	1.71825e-13	22.2224
ENSMUSG00000054321.7	Taf4b	1.00339	4.24003	13.5519	2.16978e-14	1.7436e-13	22.7485
ENSMUSG00000056612.7	Ppp1r14b	-0.746699	5.46789	-13.5453	2.19767e-14	1.76463e-13	22.4623
ENSMUSG00000060093.6	H4c1	-0.77374	5.91454	-13.5448	2.19981e-14	1.76498e-13	22.4084
ENSMUSG00000022814.6	Umps	-0.754421	4.93376	-13.5273	2.27528e-14	1.82412e-13	22.521
ENSMUSG00000022372.14	Sla	-0.56462	7.1748	-13.5264	2.27917e-14	1.82581e-13	22.1054
ENSMUSG00000069910.2	Spdl1	0.867011	4.89035	13.5168	2.32174e-14	1.85847e-13	22.4921
ENSMUSG00000038482.11	Tfdp1	-0.483608	7.15478	-13.5104	2.35085e-14	1.88032e-13	22.0367
ENSMUSG00000029322.12	Plac8	-0.448777	7.61128	-13.5087	2.3584e-14	1.88489e-13	22.0214
ENSMUSG00000066684.10	Pilrb1	-1.32638	4.08933	-13.4965	2.41478e-14	1.92846e-13	22.691
ENSMUSG00000058392.13	Rrp1b	-0.827101	5.49363	-13.4959	2.41743e-14	1.92908e-13	22.4126
ENSMUSG00000020838.12	Slc6a4	1.27833	3.20348	13.4952	2.42057e-14	1.9301e-13	22.7448
ENSMUSG00000042719.17	Naa25	-0.733903	6.29191	-13.488	2.45469e-14	1.95579e-13	22.1985
ENSMUSG00000026648.18	Dclre1c	0.591533	6.47965	13.4843	2.47221e-14	1.96823e-13	22.0746
ENSMUSG00000024587.10	Nars	0.438894	7.63028	13.4796	2.49486e-14	1.98473e-13	21.8998
ENSMUSG00000028878.11	Fam76a	0.665227	5.74484	13.4772	2.50633e-14	1.99232e-13	22.2893
ENSMUSG00000034152.6	Exoc3	-0.577739	6.07462	-13.4711	2.53608e-14	2.01441e-13	22.2085
ENSMUSG00000060036.14	Rpl3	-0.359327	9.4079	-13.4681	2.55107e-14	2.02476e-13	21.6861
ENSMUSG00000069300.3	H2bc11	-0.77032	5.95431	-13.4585	2.59888e-14	2.06112e-13	22.2143
ENSMUSG00000042410.16	Agps	-0.376898	7.48274	-13.4553	2.61517e-14	2.07245e-13	21.866
ENSMUSG00000024222.17	Fkbp5	-0.571787	6.72522	-13.4505	2.63931e-14	2.08998e-13	22.0503
ENSMUSG00000021367.8	Edn1	-1.11358	4.85146	-13.4483	2.6509e-14	2.09754e-13	22.5135
ENSMUSG00000046139.8	Patl1	0.516752	6.54192	13.4262	2.76666e-14	2.18746e-13	21.9741
ENSMUSG00000066877.11	Nck2	0.626098	5.40534	13.4204	2.79793e-14	2.21049e-13	22.2114
ENSMUSG00000035399.12	Oser1	0.766694	5.62918	13.4085	2.86332e-14	2.26042e-13	22.1677
ENSMUSG00000039697.16	Ncoa7	0.496091	6.77038	13.4031	2.89366e-14	2.28263e-13	21.8874
ENSMUSG00000039633.7	Lonrf1	1.03995	4.64058	13.3976	2.92458e-14	2.30525e-13	22.3591
ENSMUSG00000067367.9	Lyar	-0.858062	4.93272	-13.3964	2.93167e-14	2.30908e-13	22.3091
ENSMUSG00000034342.9	Cbl	-0.33532	9.28053	-13.3933	2.94907e-14	2.32101e-13	21.5481
ENSMUSG00000032570.17	Atp2c1	-0.49887	6.87553	-13.3851	2.99664e-14	2.35665e-13	21.8641
ENSMUSG00000040128.9	Pnrc1	0.457385	7.36503	13.3805	3.02368e-14	2.37553e-13	21.7293
ENSMUSG00000035273.14	Hpse	0.652947	6.02437	13.38	3.02637e-14	2.37553e-13	22.0692
ENSMUSG00000048874.15	Phf3	0.41972	7.36435	13.3798	3.02755e-14	2.37553e-13	21.7232
ENSMUSG00000027397.14	Slc20a1	0.465446	6.94177	13.3787	3.03411e-14	2.37887e-13	21.8038
ENSMUSG00000048779.5	P2ry6	-1.45281	3.49268	-13.3631	3.12785e-14	2.4496e-13	22.4971
ENSMUSG00000022752.9	Tomm70a	-0.415859	7.23148	-13.3629	3.12907e-14	2.4496e-13	21.7261
ENSMUSG00000015437.5	Gzmb	0.348737	9.14551	13.3607	3.14263e-14	2.45835e-13	21.4593
ENSMUSG00000023367.14	Tmem176a	-0.782893	5.07704	-13.3502	3.20701e-14	2.50681e-13	22.2092
ENSMUSG00000027291.15	Vps39	0.448756	6.637	13.3419	3.25971e-14	2.54608e-13	21.7741
ENSMUSG00000028760.16	Eif4g3	-0.394521	7.26723	-13.3343	3.30809e-14	2.58191e-13	21.6773
ENSMUSG00000039473.8	Ubn1	0.472092	7.16492	13.3277	3.3513e-14	2.61366e-13	21.6644
ENSMUSG00000026669.14	Mcm10	-0.702588	5.32941	-13.3271	3.35509e-14	2.61464e-13	22.0767
ENSMUSG00000036777.8	Anln	-0.779962	5.55056	-13.3263	3.35999e-14	2.61648e-13	22.0204
ENSMUSG00000069830.10	Nlrp1a	-1.41844	3.8818	-13.325	3.36874e-14	2.62132e-13	22.394
ENSMUSG00000069516.8	Lyz2	-0.462012	9.77767	-13.3168	3.4233e-14	2.66084e-13	21.3717
ENSMUSG00000005981.11	Trap1	-0.53394	6.23318	-13.3166	3.42469e-14	2.66084e-13	21.8544
ENSMUSG00000041058.15	Wwp1	0.550699	6.47736	13.2955	3.5687e-14	2.77064e-13	21.737
ENSMUSG00000028312.19	Smc2	-0.421757	7.25513	-13.2919	3.59367e-14	2.78648e-13	21.5739
ENSMUSG00000001588.12	Acap1	-0.514773	6.59616	-13.2918	3.5945e-14	2.78648e-13	21.7209
ENSMUSG00000056185.5	Snx32	1.32829	3.3328	13.275	3.71424e-14	2.87714e-13	22.3014
ENSMUSG00000036620.14	Mgat4b	0.647578	5.62266	13.2738	3.72342e-14	2.88209e-13	21.8649
ENSMUSG00000021779.17	Thrb	1.26905	3.25744	13.2709	3.74449e-14	2.89622e-13	22.301
ENSMUSG00000035042.2	Ccl5	0.456982	7.62677	13.2626	3.80571e-14	2.94137e-13	21.4471
ENSMUSG00000024885.9	Aldh3b1	-0.843392	5.24329	-13.2621	3.80956e-14	2.94214e-13	22.0208
ENSMUSG00000029417.9	Cxcl9	-1.69609	3.34952	-13.2563	3.8525e-14	2.97308e-13	22.2786
ENSMUSG00000066682.11	Pilrb2	-1.18337	3.67106	-13.2541	3.86983e-14	2.98422e-13	22.2655
ENSMUSG00000022575.5	Gsdmd	-0.575918	6.45181	-13.24	3.97818e-14	3.06549e-13	21.6583
ENSMUSG00000015312.9	Gadd45b	0.608673	6.19999	13.239	3.98556e-14	3.06888e-13	21.6791
ENSMUSG00000042599.8	Kdm7a	-0.496201	7.2518	-13.2384	3.99022e-14	3.07018e-13	21.5163
ENSMUSG00000038437.11	Mllt6	0.332031	8.46605	13.2313	4.04639e-14	3.11108e-13	21.2871
ENSMUSG00000036006.20	Ripor2	-0.667719	5.71933	-13.2301	4.05609e-14	3.11587e-13	21.8415
ENSMUSG00000045328.11	Cenpe	-0.541753	6.74434	-13.2297	4.05866e-14	3.11587e-13	21.5439
ENSMUSG00000022180.7	Slc7a8	0.516715	5.97354	13.2272	4.07899e-14	3.12915e-13	21.6367
ENSMUSG00000037960.11	Card19	0.896067	4.68503	13.2221	4.1198e-14	3.15811e-13	21.981
ENSMUSG00000031431.13	Tsc22d3	0.903518	4.99422	13.2136	4.18949e-14	3.20914e-13	21.9736
ENSMUSG00000004561.14	Mettl17	1.06081	4.30307	13.2037	4.27147e-14	3.26951e-13	22.018
ENSMUSG00000037331.15	Larp1	-0.345643	8.68165	-13.2029	4.27851e-14	3.27248e-13	21.2188
ENSMUSG00000046434.16	Hnrnpa1	-0.40374	8.99074	-13.1987	4.31378e-14	3.297e-13	21.1949
ENSMUSG00000047554.14	Tmem41b	0.709646	5.61649	13.1919	4.372e-14	3.33903e-13	21.7314
ENSMUSG00000017639.13	Rab11fip4	1.0223	4.25732	13.1869	4.41478e-14	3.36921e-13	22.021
ENSMUSG00000033285.15	Wdr3	-0.520669	6.07251	-13.1583	4.67034e-14	3.56161e-13	21.543
ENSMUSG00000038393.14	Txnip	-0.755921	7.95309	-13.1568	4.68429e-14	3.56961e-13	21.2352
ENSMUSG00000048371.8	Pdp2	0.765461	5.34787	13.1501	4.74581e-14	3.61382e-13	21.692
ENSMUSG00000027185.15	Nat10	-0.630476	5.41461	-13.1443	4.80118e-14	3.65328e-13	21.6643
ENSMUSG00000043895.6	S1pr2	0.751735	4.89834	13.1352	4.88723e-14	3.71603e-13	21.7311
ENSMUSG00000020601.8	Trib2	-1.87946	3.5788	-13.1306	4.93189e-14	3.74722e-13	22.0492
ENSMUSG00000061482.7	H4c4	-0.492556	8.10219	-13.1298	4.93969e-14	3.75039e-13	21.1456
ENSMUSG00000062939.11	Stat4	0.391215	7.5408	13.1266	4.97155e-14	3.7718e-13	21.169
ENSMUSG00000049922.8	Slc35c1	-0.684928	5.63466	-13.1244	4.9925e-14	3.78491e-13	21.6169
ENSMUSG00000033596.5	Rfwd3	-0.454912	6.99826	-13.1207	5.02895e-14	3.80975e-13	21.2868
ENSMUSG00000015882.18	Lcorl	0.840053	5.36943	13.1167	5.06934e-14	3.83752e-13	21.6206
ENSMUSG00000009090.17	Ap1b1	-0.563727	6.6267	-13.1156	5.07994e-14	3.84273e-13	21.3661
ENSMUSG00000028048.11	Gba	0.511223	6.40018	13.1023	5.21512e-14	3.94209e-13	21.339
ENSMUSG00000000804.14	Usp32	0.43911	6.88238	13.1018	5.22073e-14	3.94345e-13	21.2611
ENSMUSG00000045594.10	Glb1	0.636445	5.79628	13.0984	5.25528e-14	3.96664e-13	21.4785
ENSMUSG00000056917.13	Sipa1	-0.559711	6.23889	-13.0938	5.30322e-14	3.9999e-13	21.3775
ENSMUSG00000056602.12	Fry	-0.619573	6.08436	-13.0795	5.45575e-14	4.11194e-13	21.4436
ENSMUSG00000054309.9	Cpsf3	-0.58901	6.22579	-13.0672	5.58956e-14	4.20971e-13	21.35
ENSMUSG00000073639.6	Rab18	0.466916	6.66324	13.0653	5.61094e-14	4.22273e-13	21.2121
ENSMUSG00000018770.9	Atp5g3	-0.484666	7.09036	-13.0644	5.6206e-14	4.22692e-13	21.1593
ENSMUSG00000035697.14	Arhgap45	0.342088	8.47576	13.058	5.69241e-14	4.27781e-13	20.9336
ENSMUSG00000011752.7	Pgam1	0.36364	8.54452	13.0573	5.70109e-14	4.28122e-13	20.9166
ENSMUSG00000042535.9	Gtpbp1	-0.582172	6.02439	-13.0454	5.83678e-14	4.37992e-13	21.3667
ENSMUSG00000018286.6	Psmb6	0.495498	6.14031	13.0426	5.86908e-14	4.40096e-13	21.2468
ENSMUSG00000031812.16	Map1lc3b	0.473062	6.9758	13.0281	6.03963e-14	4.52555e-13	21.0953
ENSMUSG00000069874.7	Irgm2	-0.658272	7.05025	-13.0241	6.08845e-14	4.55883e-13	21.0899
ENSMUSG00000021250.13	Fos	1.59269	3.40781	13.0091	6.272e-14	4.69286e-13	21.7893
ENSMUSG00000033192.5	Lpcat2	-0.665316	6.05383	-13.0006	6.3792e-14	4.76961e-13	21.3057
ENSMUSG00000022437.7	Samm50	-0.524812	6.24432	-12.9948	6.45195e-14	4.82051e-13	21.1956
ENSMUSG00000024404.7	Riok3	0.339584	8.19618	12.9927	6.47933e-14	4.83746e-13	20.8389
ENSMUSG00000032849.14	Abcc4	-0.952251	5.19498	-12.9901	6.51362e-14	4.85955e-13	21.4741
ENSMUSG00000061024.8	Rrs1	-0.804892	5.29757	-12.9832	6.60239e-14	4.92222e-13	21.4005
ENSMUSG00000030753.15	Thap12	0.509794	6.55834	12.9627	6.87776e-14	5.12381e-13	21.0098
ENSMUSG00000032741.9	Tpcn1	-0.865923	5.5978	-12.9583	6.93767e-14	5.16471e-13	21.3476
ENSMUSG00000039745.8	Htatip2	0.680909	5.00294	12.9507	7.04429e-14	5.2403e-13	21.3542
ENSMUSG00000063873.10	Slc24a3	1.20886	3.44899	12.9499	7.05579e-14	5.24508e-13	21.6143
ENSMUSG00000024986.12	Hhex	-1.12599	4.88958	-12.9439	7.13976e-14	5.30367e-13	21.5171
ENSMUSG00000025612.5	Bach1	0.409425	7.06098	12.9097	7.64317e-14	5.67354e-13	20.8401
ENSMUSG00000036768.6	Kif15	-0.602401	6.30398	-12.909	7.65456e-14	5.67792e-13	21.0158
ENSMUSG00000007817.15	Zmiz1	0.377958	8.28834	12.8889	7.96724e-14	5.9056e-13	20.6208
ENSMUSG00000046179.17	E2f8	-0.651722	6.11795	-12.8806	8.10012e-14	5.99979e-13	21.025
ENSMUSG00000025154.15	Arhgap19	-0.670434	5.46293	-12.8776	8.14885e-14	6.03155e-13	21.1502
ENSMUSG00000075232.6	Amd1	-0.492093	6.62879	-12.8656	8.34827e-14	6.17473e-13	20.8361
ENSMUSG00000026822.14	Lcn2	-0.357269	8.57588	-12.864	8.37479e-14	6.18991e-13	20.5758
ENSMUSG00000106373.1	Gm6522	-1.97632	2.65343	-12.8623	8.40276e-14	6.20613e-13	21.5167
ENSMUSG00000025190.13	Got1	0.557818	5.91019	12.8596	8.4491e-14	6.23589e-13	20.947
ENSMUSG00000069302.5	H2ac12	-1.20255	4.60953	-12.8473	8.65827e-14	6.3857e-13	21.3154
ENSMUSG00000025236.11	Adpgk	-0.839182	5.38257	-12.8463	8.67652e-14	6.3946e-13	21.1623
ENSMUSG00000038594.9	Cep85l	0.739353	6.23609	12.8411	8.76772e-14	6.4572e-13	20.8455
ENSMUSG00000069793.12	Slfn9	-0.610138	6.18006	-12.8402	8.78351e-14	6.46421e-13	20.9308
ENSMUSG00000021065.16	Fut8	0.54178	6.43249	12.8363	8.85212e-14	6.51006e-13	20.7787
ENSMUSG00000032560.14	Dnajc13	0.338855	7.85567	12.8274	9.01067e-14	6.62195e-13	20.5348
ENSMUSG00000038252.13	Ncapd2	-0.460062	6.84163	-12.8236	9.07937e-14	6.66769e-13	20.7157
ENSMUSG00000038527.9	C1rl	-1.44989	3.3045	-12.8201	9.14409e-14	6.71043e-13	21.439
ENSMUSG00000030091.17	Nup210	-0.392153	7.93766	-12.8147	9.24324e-14	6.77838e-13	20.5147
ENSMUSG00000023994.13	Nfya	-0.487907	6.89362	-12.8139	9.25848e-14	6.78473e-13	20.6634
ENSMUSG00000021993.10	Mipep	-0.914208	4.30616	-12.8131	9.27367e-14	6.79104e-13	21.2999
ENSMUSG00000027804.13	Ppid	-0.707694	5.78128	-12.8115	9.30373e-14	6.80822e-13	20.9097
ENSMUSG00000029004.15	Kmt2e	0.36166	7.71638	12.8054	9.41668e-14	6.88599e-13	20.5034
ENSMUSG00000026956.15	Uap1l1	0.737527	5.4861	12.7988	9.54266e-14	6.97317e-13	20.9416
ENSMUSG00000026600.12	Soat1	0.409979	8.36333	12.7958	9.60076e-14	7.01066e-13	20.4028
ENSMUSG00000036896.5	C1qc	-1.9428	2.92359	-12.7912	9.69015e-14	7.07093e-13	21.3793
ENSMUSG00000001911.16	Nfix	-1.08894	4.8393	-12.7896	9.72106e-14	7.08848e-13	21.1861
ENSMUSG00000020777.16	Acox1	0.497126	6.60671	12.7743	1.00245e-13	7.30457e-13	20.6596
ENSMUSG00000074886.11	Grk6	-0.53032	6.39936	-12.7711	1.00882e-13	7.34583e-13	20.7215
ENSMUSG00000030867.7	Plk1	-0.769038	5.23546	-12.7696	1.01195e-13	7.36339e-13	20.9673
ENSMUSG00000073910.10	Mob3b	-0.931634	5.14941	-12.7591	1.03345e-13	7.51454e-13	21.0507
ENSMUSG00000032092.5	Mpzl2	-1.57218	3.2448	-12.7559	1.04029e-13	7.55893e-13	21.3102
ENSMUSG00000071757.10	Zhx2	0.888083	4.62364	12.7554	1.04131e-13	7.56105e-13	21.0633
ENSMUSG00000029580.14	Actb	-0.311283	13.1776	-12.7547	1.04277e-13	7.56629e-13	20.0033
ENSMUSG00000033294.11	Noc4l	-0.722275	5.19682	-12.7525	1.04736e-13	7.59429e-13	20.9657
ENSMUSG00000027997.9	Casp6	-0.718409	5.33804	-12.7293	1.09748e-13	7.95214e-13	20.9387
ENSMUSG00000001403.13	Ube2c	-0.683863	5.53175	-12.7207	1.11668e-13	8.08553e-13	20.8199
ENSMUSG00000003123.15	Lipe	-0.652402	5.76251	-12.7201	1.11792e-13	8.08884e-13	20.7811
ENSMUSG00000065947.3	mt-Nd4l	0.51105	9.05744	12.7142	1.1313e-13	8.17994e-13	20.1786
ENSMUSG00000027630.13	Tbl1xr1	-0.432027	7.6686	-12.712	1.1364e-13	8.21105e-13	20.3503
ENSMUSG00000032966.14	Fkbp1a	0.379474	7.60582	12.7089	1.14344e-13	8.25613e-13	20.3232
ENSMUSG00000038188.17	Scarf1	-1.48525	3.08056	-12.6671	1.24422e-13	8.97751e-13	21.1347
ENSMUSG00000061665.7	Cd2ap	-0.516003	6.67966	-12.6633	1.25385e-13	9.04066e-13	20.4515
ENSMUSG00000030729.17	Pgm2l1	-0.815572	5.02301	-12.6614	1.25863e-13	9.06882e-13	20.8036
ENSMUSG00000035093.16	Secisbp2l	0.391276	7.19317	12.6547	1.2759e-13	9.18687e-13	20.2747
ENSMUSG00000052151.12	Plpp2	-1.22276	3.9144	-12.6539	1.27787e-13	9.19464e-13	21.0477
ENSMUSG00000019505.7	Ubb	0.322637	9.72536	12.6523	1.28196e-13	9.21762e-13	20.0013
ENSMUSG00000024293.16	Esco1	0.484942	6.4552	12.652	1.28297e-13	9.21845e-13	20.4235
ENSMUSG00000020399.14	Havcr2	0.734374	5.52894	12.6477	1.294e-13	9.29125e-13	20.6744
ENSMUSG00000074994.6	Qser1	0.522046	6.23136	12.641	1.31165e-13	9.4114e-13	20.4295
ENSMUSG00000040699.13	Limd2	-0.564608	6.11833	-12.638	1.31983e-13	9.46352e-13	20.5122
ENSMUSG00000041328.16	Pcf11	0.354684	7.35523	12.6365	1.3237e-13	9.48466e-13	20.2086
ENSMUSG00000027187.10	Cat	0.434672	7.16306	12.6236	1.35874e-13	9.72899e-13	20.181
ENSMUSG00000017781.17	Pitpna	-0.379289	8.04811	-12.6231	1.36006e-13	9.73169e-13	20.1071
ENSMUSG00000100210.2	H3c7	-0.774623	6.13576	-12.6206	1.36703e-13	9.77481e-13	20.485
ENSMUSG00000040433.16	Zbtb38	0.538927	6.53328	12.6161	1.3797e-13	9.85855e-13	20.3364
ENSMUSG00000027995.10	Tlr2	-0.692869	6.6767	-12.6139	1.38578e-13	9.89517e-13	20.3507
ENSMUSG00000039630.10	Hnrnpu	-0.311547	9.67358	-12.6134	1.38726e-13	9.89888e-13	19.9172
ENSMUSG00000029265.4	Dr1	-0.50643	6.89272	-12.6105	1.39542e-13	9.95019e-13	20.2622
ENSMUSG00000025245.14	Lztfl1	0.689427	5.07789	12.601	1.42251e-13	1.01363e-12	20.6137
ENSMUSG00000003452.15	Bicd1	1.25566	3.15578	12.5956	1.4381e-13	1.02403e-12	20.9308
ENSMUSG00000021427.10	Ssr1	-0.382136	8.15385	-12.5928	1.4465e-13	1.02931e-12	20.03
ENSMUSG00000015501.10	Hivep2	-0.638288	5.29605	-12.5867	1.46436e-13	1.0413e-12	20.5225
ENSMUSG00000067787.10	Blcap	0.607918	5.33341	12.5836	1.4737e-13	1.04672e-12	20.5336
ENSMUSG00000110720.1	Gm46223	-0.449047	7.75335	-12.5835	1.47401e-13	1.04672e-12	20.0661
ENSMUSG00000025428.15	Atp5a1	-0.399842	9.02637	-12.5744	1.50155e-13	1.06518e-12	19.8957
ENSMUSG00000004460.17	Dnajb11	-0.476628	7.00458	-12.5742	1.50207e-13	1.06518e-12	20.1652
ENSMUSG00000028847.8	Trappc3	0.583405	5.68193	12.5682	1.52055e-13	1.07754e-12	20.4169
ENSMUSG00000059248.13	2022-09-09	-0.36468	8.18865	-12.5658	1.5279e-13	1.08201e-12	19.9536
ENSMUSG00000039497.8	Dse	-0.55393	6.17519	-12.5569	1.55598e-13	1.10114e-12	20.3539
ENSMUSG00000021374.10	Nup153	-0.344682	8.23913	-12.5545	1.56353e-13	1.10572e-12	19.9366
ENSMUSG00000018500.2	Adora2b	-0.785079	5.18625	-12.5393	1.61244e-13	1.13926e-12	20.5501
ENSMUSG00000002428.12	Hltf	-0.484958	6.21169	-12.5391	1.61317e-13	1.13926e-12	20.2624
ENSMUSG00000020846.6	Rflnb	-1.06373	4.62506	-12.5378	1.61762e-13	1.14163e-12	20.7317
ENSMUSG00000006304.14	Arpc2	-0.318947	9.16053	-12.5358	1.62396e-13	1.14532e-12	19.8059
ENSMUSG00000001436.15	Slc19a1	-1.33641	3.47041	-12.5352	1.62594e-13	1.14594e-12	20.8489
ENSMUSG00000070056.6	Mfhas1	0.504977	6.26264	12.5327	1.63425e-13	1.151e-12	20.1856
ENSMUSG00000035107.13	Dcbld2	1.17082	3.13164	12.5283	1.649e-13	1.15996e-12	20.8321
ENSMUSG00000015852.13	Fcrls	-1.43735	3.45652	-12.5283	1.64921e-13	1.15996e-12	20.8479
ENSMUSG00000052534.15	Pbx1	-0.860439	5.15952	-12.5233	1.66589e-13	1.17089e-12	20.5984
ENSMUSG00000032562.13	Gnai2	-0.395202	9.21544	-12.5174	1.68617e-13	1.18434e-12	19.7628
ENSMUSG00000001416.13	Cct3	-0.48376	7.31671	-12.5107	1.70948e-13	1.19989e-12	19.9674
ENSMUSG00000015950.13	Ncf1	-0.347253	9.01729	-12.507	1.72212e-13	1.20794e-12	19.7576
ENSMUSG00000055172.10	C1ra	-1.87011	3.10346	-12.5016	1.74121e-13	1.2205e-12	20.8014
ENSMUSG00000001424.14	Snd1	0.319209	8.5952	12.4859	1.79816e-13	1.25956e-12	19.755
ENSMUSG00000034163.10	Zfc3h1	0.389568	7.99502	12.475	1.83852e-13	1.28697e-12	19.7779
ENSMUSG00000032515.8	Csrnp1	0.762198	5.82555	12.4614	1.89055e-13	1.32249e-12	20.1711
ENSMUSG00000026339.18	Ccdc93	0.535881	6.21102	12.4579	1.90405e-13	1.33103e-12	20.0353
ENSMUSG00000018899.16	Irf1	-0.572183	8.15402	-12.4567	1.90863e-13	1.33333e-12	19.7538
ENSMUSG00000022551.8	Cyc1	-0.629074	5.9604	-12.4539	1.91979e-13	1.34022e-12	20.156
ENSMUSG00000026496.11	Parp1	-0.546824	6.40656	-12.4508	1.93174e-13	1.34764e-12	20.0247
ENSMUSG00000111619.1	Gm48348	-0.772775	4.78375	-12.4335	2.00129e-13	1.39522e-12	20.373
ENSMUSG00000035704.17	Alg8	-0.911402	4.45068	-12.4309	2.01209e-13	1.40181e-12	20.4568
ENSMUSG00000001228.14	Uhrf1	-0.500675	7.15295	-12.4226	2.04682e-13	1.42504e-12	19.8264
ENSMUSG00000042606.9	Hirip3	-0.838596	4.43549	-12.4222	2.04832e-13	1.42512e-12	20.4432
ENSMUSG00000027678.17	Ncoa3	0.321657	8.36399	12.4213	2.05215e-13	1.42683e-12	19.6293
ENSMUSG00000017754.13	Pltp	-0.942588	5.3405	-12.4196	2.05917e-13	1.43074e-12	20.3338
ENSMUSG00000029860.16	Zyx	-0.457029	7.77026	-12.4178	2.06667e-13	1.43413e-12	19.7107
ENSMUSG00000054717.7	Hmgb2	-0.414156	7.73025	-12.4178	2.06683e-13	1.43413e-12	19.7255
ENSMUSG00000016495.12	Plgrkt	0.535363	6.25237	12.4173	2.06887e-13	1.43458e-12	19.9597
ENSMUSG00000029826.14	Zc3hav1	0.351627	8.34946	12.4161	2.07407e-13	1.43722e-12	19.6208
ENSMUSG00000033799.10	Tasor2	-0.458844	6.84987	-12.41	2.10002e-13	1.45423e-12	19.854
ENSMUSG00000019810.15	Fuca2	0.542465	6.43182	12.4087	2.10588e-13	1.45731e-12	19.8916
ENSMUSG00000023110.12	Prmt5	-0.598299	5.39818	-12.4009	2.13979e-13	1.47979e-12	20.1476
ENSMUSG00000001924.15	Uba1	-0.397841	8.63445	-12.387	2.20157e-13	1.52149e-12	19.5465
ENSMUSG00000026004.15	Kansl1l	1.12844	3.70532	12.3787	2.23954e-13	1.54669e-12	20.4843
ENSMUSG00000004207.14	Psap	0.326099	11.8053	12.3771	2.24679e-13	1.55066e-12	19.2784
ENSMUSG00000030741.15	Spns1	0.715994	4.85589	12.3694	2.28253e-13	1.57427e-12	20.1889
ENSMUSG00000038116.16	Phf20	0.536443	6.18251	12.3681	2.28901e-13	1.57769e-12	19.9021
ENSMUSG00000031504.6	Rab20	1.04858	4.27921	12.3632	2.3118e-13	1.59233e-12	20.3114
ENSMUSG00000027009.18	Itga4	0.3668	8.29509	12.3589	2.33268e-13	1.60467e-12	19.5056
ENSMUSG00000020869.8	Lrrc59	-0.460142	7.24507	-12.3588	2.33282e-13	1.60467e-12	19.6659
ENSMUSG00000034022.8	Cpsf1	-0.602847	6.27328	-12.3487	2.38223e-13	1.63757e-12	19.8568
ENSMUSG00000027514.14	Zbp1	-0.5111	7.15305	-12.3451	2.39957e-13	1.64839e-12	19.7324
ENSMUSG00000044583.13	Tlr7	0.917697	4.71869	12.3399	2.42541e-13	1.66503e-12	20.2407
ENSMUSG00000055148.7	Klf2	-1.16798	4.62737	-12.337	2.44027e-13	1.67412e-12	20.3211
ENSMUSG00000069267.2	H3c2	-0.850196	5.97734	-12.3364	2.44315e-13	1.67498e-12	19.9249
ENSMUSG00000035891.16	Cerk	0.533279	6.264	12.33	2.47544e-13	1.69599e-12	19.7787
ENSMUSG00000038633.5	Degs1	0.383183	7.35939	12.3252	2.49985e-13	1.71158e-12	19.558
ENSMUSG00000027646.15	Src	0.784305	4.7284	12.314	2.55823e-13	1.75038e-12	20.1241
ENSMUSG00000036202.16	Rif1	-0.49548	7.04356	-12.3086	2.58706e-13	1.76894e-12	19.5869
ENSMUSG00000059657.5	Stfa2l1	-0.784725	5.37888	-12.3071	2.595e-13	1.77319e-12	20.0668
ENSMUSG00000026107.11	Nabp1	0.308448	8.85648	12.3061	2.60037e-13	1.77569e-12	19.3346
ENSMUSG00000022456.18	2022-09-03	-1.2625	3.80533	-12.2984	2.6421e-13	1.80299e-12	20.3657
ENSMUSG00000029036.18	Atad3a	-0.788579	5.02091	-12.296	2.65515e-13	1.8107e-12	20.0588
ENSMUSG00000021484.8	Lman2	-0.392377	7.25729	-12.2774	2.75935e-13	1.88051e-12	19.4862
ENSMUSG00000022360.8	Atad2	-0.420202	7.35172	-12.2758	2.76816e-13	1.88487e-12	19.4809
ENSMUSG00000031333.7	Abcb7	-0.500063	6.2127	-12.2756	2.76939e-13	1.88487e-12	19.7186
ENSMUSG00000040712.16	Camta2	0.471835	6.32977	12.2733	2.78278e-13	1.89273e-12	19.613
ENSMUSG00000000531.5	Grasp	1.23099	4.04066	12.2709	2.79666e-13	1.90059e-12	20.2424
ENSMUSG00000026377.12	Nifk	-0.805554	5.29146	-12.2706	2.79802e-13	1.90059e-12	19.9441
ENSMUSG00000060090.16	Rp2	-0.538485	6.56233	-12.2702	2.80056e-13	1.90107e-12	19.6221
ENSMUSG00000034973.16	Dop1a	-0.537218	6.09902	-12.2657	2.82678e-13	1.9176e-12	19.7201
ENSMUSG00000021929.9	Kpna3	0.397728	7.02752	12.2565	2.88079e-13	1.95295e-12	19.4629
ENSMUSG00000028439.14	Fam219a	0.937691	4.56346	12.2505	2.91716e-13	1.97631e-12	20.0179
ENSMUSG00000027203.15	Dut	-0.602991	5.65827	-12.2475	2.93505e-13	1.98713e-12	19.7837
ENSMUSG00000031314.18	Taf1	0.375624	7.11747	12.2458	2.94522e-13	1.99271e-12	19.4291
ENSMUSG00000042700.16	Sipa1l1	0.537818	6.00408	12.2425	2.96542e-13	2.00506e-12	19.6844
ENSMUSG00000020923.17	Ubtf	-0.5153	7.20399	-12.2342	3.01715e-13	2.0387e-12	19.4228
ENSMUSG00000099517.2	H3c8	-0.849403	4.65812	-12.2263	3.06685e-13	2.07092e-12	19.998
ENSMUSG00000057541.14	Pus7	-0.836843	4.58321	-12.2148	3.141e-13	2.11961e-12	19.9707
ENSMUSG00000001418.13	Glmp	0.50726	6.32307	12.2035	3.21501e-13	2.16813e-12	19.4919
ENSMUSG00000047875.6	Gpr157	0.703413	5.37429	12.1895	3.30986e-13	2.23064e-12	19.7284
ENSMUSG00000010142.12	Tnfrsf13b	-0.706555	5.21881	-12.1814	3.36636e-13	2.26724e-12	19.8076
ENSMUSG00000030064.16	Frmd4b	-0.669094	5.67768	-12.1787	3.3852e-13	2.27844e-12	19.6994
ENSMUSG00000041112.17	Elmo1	0.350702	7.42154	12.1765	3.40081e-13	2.28745e-12	19.2345
ENSMUSG00000033417.16	Cacul1	0.474978	6.69856	12.1671	3.46756e-13	2.33083e-12	19.3492
ENSMUSG00000109324.2	Prmt1	-0.637934	5.92876	-12.1578	3.53526e-13	2.37479e-12	19.5425
ENSMUSG00000025651.14	Uqcrc1	-0.498509	6.63979	-12.1535	3.56725e-13	2.39472e-12	19.3514
ENSMUSG00000037400.17	Atp11b	0.332493	8.48022	12.1395	3.67212e-13	2.46352e-12	19.0335
ENSMUSG00000028010.16	Gar1	-0.803887	4.71304	-12.1322	3.72905e-13	2.50009e-12	19.78
ENSMUSG00000025613.13	Cct8	-0.360155	7.84448	-12.1257	3.77947e-13	2.53224e-12	19.0716
ENSMUSG00000021068.17	Nin	-0.347783	8.31052	-12.1246	3.78811e-13	2.53639e-12	19.0326
ENSMUSG00000026737.12	Pip4k2a	-0.440538	7.3538	-12.1227	3.80353e-13	2.54506e-12	19.1656
ENSMUSG00000039936.18	Pik3cd	-0.374556	8.36267	-12.1157	3.85884e-13	2.57876e-12	19.0049
ENSMUSG00000051285.17	Pcmtd1	0.588778	5.70672	12.1157	3.85889e-13	2.57876e-12	19.4766
ENSMUSG00000023272.4	Creld2	-0.58179	5.68383	-12.1154	3.86172e-13	2.57898e-12	19.4688
ENSMUSG00000017119.19	Nbr1	0.471006	6.48309	12.1132	3.87923e-13	2.589e-12	19.2613
ENSMUSG00000039997.16	Ifi203	-0.608918	6.41406	-12.1085	3.91707e-13	2.61256e-12	19.3448
ENSMUSG00000026245.16	Farsb	-0.540165	5.71126	-12.108	3.92161e-13	2.6139e-12	19.4623
ENSMUSG00000000386.16	Mx1	-0.513747	6.81706	-12.0987	3.99836e-13	2.66334e-12	19.234
ENSMUSG00000032740.16	Ccdc88a	0.552501	8.24627	12.0892	4.07874e-13	2.71513e-12	18.9299
ENSMUSG00000022247.12	Brix1	-0.616745	5.57275	-12.0868	4.09916e-13	2.72696e-12	19.465
ENSMUSG00000020962.14	Gtf2a1	0.393484	7.46104	12.0865	4.10182e-13	2.72697e-12	19.0304
ENSMUSG00000020739.11	Nup85	-0.585807	5.68892	-12.0781	4.17395e-13	2.77314e-12	19.4232
ENSMUSG00000069274.3	H4c6	-0.644003	7.15606	-12.0749	4.20216e-13	2.79008e-12	19.1108
ENSMUSG00000030720.16	Cln3	0.601739	5.33448	12.0607	4.32823e-13	2.87194e-12	19.4329
ENSMUSG00000031367.15	Ap1s2	-0.642611	5.61749	-12.0553	4.37771e-13	2.90291e-12	19.4028
ENSMUSG00000035614.11	Togaram1	0.482387	6.14824	12.0544	4.38575e-13	2.90637e-12	19.2355
ENSMUSG00000026478.14	Lamc1	0.866194	4.78123	12.0332	4.58515e-13	3.03656e-12	19.4965
ENSMUSG00000047434.14	Xxylt1	-1.03294	3.91577	-12.0305	4.61085e-13	3.05162e-12	19.7728
ENSMUSG00000028965.13	Tnfrsf9	0.357633	8.18475	12.0207	4.70681e-13	3.11313e-12	18.7955
ENSMUSG00000024078.7	Ttc27	-0.917412	4.12947	-12.0193	4.72031e-13	3.12006e-12	19.6436
ENSMUSG00000005501.14	Usp40	0.578738	5.80014	12.0145	4.76827e-13	3.14975e-12	19.2274
ENSMUSG00000024339.12	Tap2	-0.45611	7.33736	-12.0075	4.83812e-13	3.19384e-12	18.9356
ENSMUSG00000040725.13	Hnrnpul1	-0.320011	8.15604	-11.9958	4.95889e-13	3.27147e-12	18.7738
ENSMUSG00000052085.7	Dock8	-0.333014	8.66872	-11.9879	5.04197e-13	3.32416e-12	18.6811
ENSMUSG00000040225.15	Prrc2c	-0.289105	9.37931	-11.9806	5.11904e-13	3.37281e-12	18.6018
ENSMUSG00000034664.13	Itga2b	0.597502	5.83456	11.9802	5.12347e-13	3.37357e-12	19.1506
ENSMUSG00000037013.17	Ss18	0.431792	6.51432	11.9758	5.17139e-13	3.40296e-12	18.9696
ENSMUSG00000025439.5	Clns1a	-0.560628	5.66339	-11.9733	5.19895e-13	3.41891e-12	19.2089
ENSMUSG00000021054.6	Sgpp1	-0.662169	5.72914	-11.9709	5.22437e-13	3.43344e-12	19.219
ENSMUSG00000040345.10	Arhgap9	-0.520929	6.33435	-11.9653	5.28642e-13	3.47201e-12	19.0243
ENSMUSG00000028793.15	Rnf19b	0.358742	8.90966	11.9531	5.42409e-13	3.56016e-12	18.5962
ENSMUSG00000021252.11	Erg28	0.751422	5.11675	11.9436	5.5332e-13	3.62947e-12	19.2321
ENSMUSG00000000318.16	Clec10a	-0.675301	5.30809	-11.9359	5.62408e-13	3.68674e-12	19.2478
ENSMUSG00000003228.9	Grk5	-0.788652	5.22357	-11.9298	5.69695e-13	3.73213e-12	19.2486
ENSMUSG00000022742.6	Cpox	-0.587542	5.87887	-11.9278	5.72026e-13	3.74503e-12	19.0253
ENSMUSG00000037697.19	Ddhd1	0.48758	8.52544	11.9206	5.80768e-13	3.79985e-12	18.5534
ENSMUSG00000030357.10	Fkbp4	-0.490221	6.08031	-11.9123	5.91015e-13	3.86445e-12	18.9446
ENSMUSG00000020918.14	Kat2a	-0.773325	4.87799	-11.9107	5.93002e-13	3.87498e-12	19.2642
ENSMUSG00000024782.7	Ak3	-0.463893	6.18523	-11.9099	5.94015e-13	3.87906e-12	18.9401
ENSMUSG00000052305.6	Hbb-bs	0.973012	5.03562	11.9096	5.94379e-13	3.87906e-12	19.2654
ENSMUSG00000017499.15	Cdc6	-0.839825	4.89997	-11.8953	6.12688e-13	3.99603e-12	19.2273
ENSMUSG00000047415.12	Gpr68	0.673211	5.31687	11.8844	6.26934e-13	4.08636e-12	19.0518
ENSMUSG00000030057.15	Cnbp	-0.376878	8.12776	-11.8832	6.28472e-13	4.0938e-12	18.528
ENSMUSG00000078920.3	Ifi47	-0.61483	7.19784	-11.873	6.4217e-13	4.18038e-12	18.7103
ENSMUSG00000020111.15	Micu1	0.663551	5.35552	11.8631	6.55773e-13	4.26624e-12	19.0077
ENSMUSG00000008318.10	Relt	-0.58742	6.04454	-11.8611	6.58461e-13	4.28103e-12	18.8772
ENSMUSG00000039960.5	Rhou	-1.33376	3.81278	-11.853	6.69945e-13	4.35296e-12	19.4346
ENSMUSG00000027381.16	Bcl2l11	0.372596	7.45849	11.8504	6.73584e-13	4.37384e-12	18.5751
ENSMUSG00000032038.7	St3gal4	-0.514428	6.45346	-11.8491	6.75499e-13	4.38352e-12	18.7691
ENSMUSG00000090290.2	Tarbp1	-0.970238	4.08493	-11.8481	6.7684e-13	4.38946e-12	19.3176
ENSMUSG00000028465.16	Tln1	-0.299808	9.61958	-11.8446	6.81876e-13	4.41935e-12	18.2868
ENSMUSG00000051457.7	Spn	-0.403856	7.33353	-11.8401	6.88404e-13	4.45885e-12	18.5477
ENSMUSG00000027994.14	Mcub	-0.866244	4.35748	-11.835	6.95828e-13	4.50411e-12	19.2221
ENSMUSG00000055675.6	Kbtbd11	0.754934	5.11511	11.8322	6.99964e-13	4.52805e-12	18.9478
ENSMUSG00000024130.16	Abca3	-0.519643	6.00368	-11.8259	7.09489e-13	4.58678e-12	18.8281
ENSMUSG00000052384.14	Nrros	-0.371274	7.92286	-11.8216	7.15889e-13	4.62526e-12	18.4233
ENSMUSG00000038059.7	Smim3	0.780275	4.98163	11.8109	7.32334e-13	4.72855e-12	19.0194
ENSMUSG00000062604.11	Srpk2	0.548612	6.06379	11.808	7.36789e-13	4.75434e-12	18.7322
ENSMUSG00000042650.3	Alkbh5	0.413227	7.18955	11.7854	7.7308e-13	4.9854e-12	18.4371
ENSMUSG00000022433.20	Csnk1e	0.785733	5.15939	11.7844	7.74651e-13	4.99241e-12	18.9141
ENSMUSG00000052488.7	Cherp	-0.426614	6.35895	-11.7806	7.80933e-13	5.02975e-12	18.6215
ENSMUSG00000047222.7	Rnase2a	-0.82704	5.30561	-11.779	7.8355e-13	5.04346e-12	18.9049
ENSMUSG00000025017.10	Pik3ap1	0.363778	7.58168	11.7769	7.87042e-13	5.06278e-12	18.3682
ENSMUSG00000087141.1	Plcxd2	0.821041	4.79367	11.7644	8.08313e-13	5.19637e-12	18.9601
ENSMUSG00000078921.3	Tgtp2	-0.733514	7.83446	-11.7626	8.11418e-13	5.21308e-12	18.3477
ENSMUSG00000031004.8	Mki67	-0.315798	9.28019	-11.7602	8.15473e-13	5.23588e-12	18.132
ENSMUSG00000033720.12	Sfxn5	-1.37228	3.68713	-11.7561	8.22683e-13	5.27888e-12	19.2216
ENSMUSG00000022407.10	Adsl	-0.605708	5.74951	-11.7552	8.24265e-13	5.28575e-12	18.6895
ENSMUSG00000028382.15	Ptbp3	-0.326644	9.46488	-11.7459	8.40803e-13	5.38613e-12	18.0974
ENSMUSG00000060678.5	H4c3	-0.530533	7.25578	-11.7458	8.40963e-13	5.38613e-12	18.3735
ENSMUSG00000021583.7	Erap1	-0.361288	7.93814	-11.7379	8.55148e-13	5.47358e-12	18.2394
ENSMUSG00000014353.15	Tmem87b	0.574887	5.48386	11.7368	8.57206e-13	5.48336e-12	18.7191
ENSMUSG00000024952.13	Rps6ka4	-0.618497	5.94528	-11.7341	8.62092e-13	5.51119e-12	18.6272
ENSMUSG00000028757.4	Ddost	-0.418713	6.95256	-11.7318	8.66285e-13	5.53457e-12	18.382
ENSMUSG00000028034.15	Fubp1	-0.372475	7.51661	-11.7276	8.74076e-13	5.58089e-12	18.246
ENSMUSG00000028849.17	Map7d1	0.393776	6.84907	11.7229	8.82844e-13	5.63339e-12	18.3597
ENSMUSG00000042682.9	Selenok	0.491109	6.16961	11.7141	8.99691e-13	5.73733e-12	18.5057
ENSMUSG00000026832.12	Cytip	0.274951	9.79032	11.7113	9.04995e-13	5.7676e-12	17.982
ENSMUSG00000041836.10	Ptpre	0.432648	7.26482	11.7105	9.0652e-13	5.77375e-12	18.2662
ENSMUSG00000027374.12	Mrps5	-0.805989	4.83286	-11.7064	9.14571e-13	5.82144e-12	18.8388
ENSMUSG00000005583.16	Mef2c	-0.946175	4.3655	-11.704	9.1923e-13	5.84748e-12	19.02
ENSMUSG00000096010.2	H4f16	-0.862673	5.01892	-11.7022	9.22647e-13	5.8656e-12	18.783
ENSMUSG00000025937.6	Lactb2	0.69082	5.67536	11.6948	9.37361e-13	5.95548e-12	18.5658
ENSMUSG00000063884.6	Ptcd3	-0.467394	5.77522	-11.694	9.39098e-13	5.96284e-12	18.5489
ENSMUSG00000024966.9	Stip1	-0.353599	7.06368	-11.6913	9.44361e-13	5.99257e-12	18.2395
ENSMUSG00000025823.9	Pdia4	-0.357539	7.93366	-11.6844	9.58411e-13	6.07798e-12	18.1
ENSMUSG00000030805.14	Stx4a	0.49742	5.72093	11.6778	9.72009e-13	6.16044e-12	18.5027
ENSMUSG00000024007.15	Ppil1	-0.668408	4.81751	-11.6749	9.78001e-13	6.19461e-12	18.7469
ENSMUSG00000021569.10	Trip13	-0.832766	4.51774	-11.6744	9.79238e-13	6.19864e-12	18.8665
ENSMUSG00000028381.8	Ugcg	0.410145	7.05459	11.6728	9.8246e-13	6.21522e-12	18.18
ENSMUSG00000033863.2	Klf9	0.593593	5.41711	11.6714	9.85526e-13	6.2308e-12	18.5964
ENSMUSG00000037902.18	Sirpa	0.330881	8.79648	11.6613	1.00697e-12	6.36245e-12	17.9599
ENSMUSG00000024913.16	Lrp5	-0.780434	4.64842	-11.6545	1.02161e-12	6.45099e-12	18.7782
ENSMUSG00000040033.16	Stat2	0.432962	7.87085	11.6487	1.03449e-12	6.52837e-12	18.0495
ENSMUSG00000004383.18	Large1	0.559841	5.68208	11.6452	1.04224e-12	6.57326e-12	18.4465
ENSMUSG00000044150.12	Bclaf3	0.648684	5.2444	11.641	1.05152e-12	6.6277e-12	18.5326
ENSMUSG00000024338.15	Psmb8	-0.379914	8.09333	-11.6393	1.05543e-12	6.64833e-12	18.0088
ENSMUSG00000041084.8	Ostc	-0.519792	5.98594	-11.6374	1.05976e-12	6.67031e-12	18.4115
ENSMUSG00000004591.16	Pkn2	0.399869	6.90498	11.6371	1.06042e-12	6.67031e-12	18.1682
ENSMUSG00000067203.8	H2-K2	0.344906	7.8707	11.6369	1.06086e-12	6.67031e-12	18.0047
ENSMUSG00000071646.9	Mta2	-0.349873	7.42695	-11.6362	1.06237e-12	6.67573e-12	18.0831
ENSMUSG00000061039.5	Olfr920	1.30889	4.09548	11.6344	1.0665e-12	6.69757e-12	18.8271
ENSMUSG00000029649.10	Pomp	-0.424424	7.02365	-11.6316	1.07295e-12	6.73403e-12	18.1583
ENSMUSG00000047139.9	Cd24a	-0.387793	8.46924	-11.6244	1.08963e-12	6.83451e-12	17.925
ENSMUSG00000039853.18	Trim14	-0.750905	4.81438	-11.616	1.10944e-12	6.95458e-12	18.6584
ENSMUSG00000037070.10	Rbmxl1	-0.513458	6.08993	-11.6148	1.11224e-12	6.96785e-12	18.3181
ENSMUSG00000041219.14	Arhgap11a	-0.536863	6.57584	-11.6111	1.12115e-12	7.01943e-12	18.228
ENSMUSG00000081665.2	Gm15922	0.926495	4.11349	11.5967	1.15635e-12	7.23542e-12	18.7299
ENSMUSG00000022637.11	Cblb	0.412272	7.06669	11.5826	1.1919e-12	7.45337e-12	18.0218
ENSMUSG00000020865.16	Abcc3	-1.14683	3.3945	-11.5755	1.21025e-12	7.56349e-12	18.8215
ENSMUSG00000005803.14	Sqor	-0.610396	5.32067	-11.5714	1.2209e-12	7.62546e-12	18.4538
ENSMUSG00000068855.3	H2ac20	-0.751873	5.54029	-11.5707	1.2226e-12	7.63142e-12	18.3788
ENSMUSG00000029217.16	Tec	0.421429	6.61384	11.5642	1.23993e-12	7.73495e-12	18.0569
ENSMUSG00000000326.13	Comt	-0.630364	5.5962	-11.5638	1.24097e-12	7.73678e-12	18.3568
ENSMUSG00000009470.17	Tnpo1	0.292483	8.96903	11.5594	1.25283e-12	7.80601e-12	17.7125
ENSMUSG00000001348.15	Acp5	1.0191	3.38642	11.5572	1.2587e-12	7.83781e-12	18.7384
ENSMUSG00000018433.14	Nol11	-0.570678	5.59521	-11.5554	1.26346e-12	7.86274e-12	18.3031
ENSMUSG00000079225.3	Gm9531	-0.645306	6.27973	-11.5511	1.27522e-12	7.9311e-12	18.1385
ENSMUSG00000011179.8	Odc1	-0.381196	7.90875	-11.5507	1.27644e-12	7.93395e-12	17.8203
ENSMUSG00000091405.2	H4c14	-0.546753	5.85774	-11.5463	1.28843e-12	8.00365e-12	18.2236
ENSMUSG00000025534.17	Gusb	0.399852	7.43646	11.5452	1.29151e-12	8.01796e-12	17.8453
ENSMUSG00000040263.16	Klhdc4	0.481397	6.21605	11.5444	1.2939e-12	8.02364e-12	18.1391
ENSMUSG00000026203.16	Dnajb2	0.953582	3.80937	11.5443	1.29398e-12	8.02364e-12	18.6615
ENSMUSG00000030272.15	Camk1	0.936328	4.13445	11.5436	1.29617e-12	8.03237e-12	18.6128
ENSMUSG00000037847.14	Nmrk1	0.991725	3.8318	11.5416	1.30168e-12	8.06167e-12	18.6705
ENSMUSG00000000787.12	Ddx3x	-0.285058	9.2015	-11.541	1.30322e-12	8.06635e-12	17.6679
ENSMUSG00000037474.13	Dtl	-0.650378	5.40703	-11.5353	1.31931e-12	8.16103e-12	18.3511
ENSMUSG00000029364.15	Wsb2	0.553409	6.09402	11.5292	1.33694e-12	8.26514e-12	18.0982
ENSMUSG00000048170.14	Mcmbp	-0.404267	7.0337	-11.5269	1.34356e-12	8.3011e-12	17.9247
ENSMUSG00000036112.15	Metap2	-0.344094	7.40956	-11.5253	1.34798e-12	8.32343e-12	17.8527
ENSMUSG00000045658.16	Pid1	-1.5793	3.29424	-11.5162	1.37466e-12	8.48311e-12	18.7559
ENSMUSG00000038384.16	Setd1b	-0.445791	6.59248	-11.5137	1.38237e-12	8.52555e-12	17.9651
ENSMUSG00000025016.11	Tm9sf3	-0.288599	8.35498	-11.5089	1.39672e-12	8.60894e-12	17.6746
ENSMUSG00000028261.13	Ndufaf4	-0.771769	4.40865	-11.5065	1.40391e-12	8.64806e-12	18.4668
ENSMUSG00000052565.7	H1f3	-0.53301	7.66746	-11.5041	1.411e-12	8.68656e-12	17.7631
ENSMUSG00000035021.13	Baz1a	-0.316733	8.0226	-11.5019	1.41777e-12	8.72304e-12	17.6938
ENSMUSG00000018042.18	Cyb5r3	0.460437	6.48704	11.4992	1.42617e-12	8.76949e-12	17.9583
ENSMUSG00000029298.15	Gbp9	-0.595285	6.79455	-11.4938	1.44282e-12	8.86662e-12	18.0073
ENSMUSG00000048249.14	Crebrf	0.433359	6.63633	11.4934	1.44416e-12	8.86956e-12	17.9324
ENSMUSG00000021282.17	Eif5	0.312882	8.53088	11.4889	1.45825e-12	8.95076e-12	17.616
ENSMUSG00000037095.8	Lrg1	-1.62603	3.7271	-11.4843	1.47285e-12	9.03501e-12	18.6831
ENSMUSG00000032301.13	Psma4	-0.446203	7.1949	-11.4834	1.47556e-12	9.04623e-12	17.7987
ENSMUSG00000045636.16	Mtus1	-0.85226	5.20993	-11.4788	1.49034e-12	9.13146e-12	18.3331
ENSMUSG00000117975.1	Itprip	-0.700519	5.15267	-11.4767	1.49718e-12	9.16787e-12	18.2928
ENSMUSG00000001052.15	Sec24b	-0.424772	6.68162	-11.4747	1.50353e-12	9.20134e-12	17.8687
ENSMUSG00000057388.9	Mrpl18	-0.542943	5.71565	-11.456	1.56554e-12	9.57515e-12	18.0576
ENSMUSG00000020220.16	Vps13d	0.343242	7.80301	11.4527	1.57688e-12	9.63877e-12	17.603
ENSMUSG00000003528.15	Slc25a1	0.712407	5.46636	11.4429	1.61057e-12	9.8389e-12	18.0845
ENSMUSG00000030103.11	Bhlhe40	0.389959	9.24448	11.434	1.64191e-12	1.00244e-11	17.4263
ENSMUSG00000024735.13	Prpf19	-0.492871	6.4372	-11.4259	1.67079e-12	1.01947e-11	17.819
ENSMUSG00000023460.13	Rab12	0.604387	5.34305	11.4229	1.68167e-12	1.0255e-11	18.0661
ENSMUSG00000102051.1	Ly6a2	-0.610371	6.40791	-11.4214	1.68732e-12	1.02834e-11	17.9242
ENSMUSG00000021067.8	Sav1	0.374606	7.11989	11.4176	1.70112e-12	1.03613e-11	17.6363
ENSMUSG00000018931.3	Natd1	0.934425	4.261	11.4107	1.72695e-12	1.05125e-11	18.3124
ENSMUSG00000032834.11	Pwp2	-0.823667	4.78191	-11.4091	1.73271e-12	1.05413e-11	18.1821
ENSMUSG00000024381.16	Bin1	-0.549451	5.59944	-11.4031	1.75543e-12	1.06732e-11	17.9994
ENSMUSG00000000751.13	Rpa1	-0.48708	6.57201	-11.4025	1.75779e-12	1.06813e-11	17.7293
ENSMUSG00000021493.15	Pdlim7	0.783937	4.18773	11.4002	1.7668e-12	1.07297e-11	18.2624
ENSMUSG00000021709.14	Erbin	0.33798	8.30952	11.3965	1.78076e-12	1.08081e-11	17.4372
ENSMUSG00000069265.2	H3c1	-0.893992	4.97888	-11.3958	1.78361e-12	1.08191e-11	18.1465
ENSMUSG00000044783.16	Hjurp	-0.397018	7.34408	-11.3897	1.80731e-12	1.09564e-11	17.5627
ENSMUSG00000031924.4	Cyb5b	0.363297	7.65882	11.3854	1.82444e-12	1.10538e-11	17.4741
ENSMUSG00000026457.14	Adipor1	0.406912	6.97129	11.3813	1.84037e-12	1.11438e-11	17.6089
ENSMUSG00000019066.13	Rab3d	-0.656007	5.89847	-11.3583	1.93497e-12	1.17097e-11	17.8726
ENSMUSG00000002233.13	Rhoc	0.780184	4.4796	11.3528	1.95799e-12	1.18421e-11	18.1039
ENSMUSG00000024579.7	Pcyox1l	-0.863129	4.2227	-11.351	1.96563e-12	1.18813e-11	18.215
ENSMUSG00000051735.7	Rinl	-0.479716	6.00244	-11.3494	1.97266e-12	1.19168e-11	17.7411
ENSMUSG00000035726.8	Supt16	-0.348231	7.84713	-11.3489	1.97493e-12	1.19235e-11	17.3841
ENSMUSG00000027293.13	Ehd4	-0.470259	6.55885	-11.3478	1.97939e-12	1.19382e-11	17.6497
ENSMUSG00000074063.10	Osgin1	1.11838	4.15426	11.3478	1.97967e-12	1.19382e-11	18.2178
ENSMUSG00000034997.5	Htr2a	1.1966	3.95832	11.3459	1.98772e-12	1.19798e-11	18.3088
ENSMUSG00000031696.9	Vps35	0.345405	8.00319	11.3416	2.00665e-12	1.20867e-11	17.3332
ENSMUSG00000020629.12	Adi1	0.711802	4.87183	11.3405	2.01137e-12	1.21081e-11	17.983
ENSMUSG00000052593.16	Adam17	0.351233	7.14771	11.3392	2.01679e-12	1.21336e-11	17.4491
ENSMUSG00000034075.10	Zdhhc5	-0.402754	7.10268	-11.3378	2.02298e-12	1.21638e-11	17.4797
ENSMUSG00000027829.15	Ccnl1	0.40825	6.85958	11.3306	2.05508e-12	1.23473e-11	17.5024
ENSMUSG00000041268.17	Dmxl2	0.326876	7.84469	11.3304	2.05589e-12	1.23473e-11	17.3347
ENSMUSG00000067219.9	Nipal1	1.0882	3.43181	11.3285	2.06436e-12	1.2391e-11	18.2904
ENSMUSG00000021143.10	Pacs2	0.443912	6.68477	11.3268	2.07221e-12	1.24308e-11	17.5201
ENSMUSG00000036501.7	Fam13b	0.500673	6.32774	11.3215	2.0962e-12	1.25674e-11	17.606
ENSMUSG00000032594.11	Ip6k1	0.461915	6.53505	11.3211	2.09795e-12	1.25707e-11	17.5521
ENSMUSG00000060904.14	Arl1	0.412352	6.87142	11.3207	2.10002e-12	1.25758e-11	17.4791
ENSMUSG00000038845.11	Phb	-0.552084	5.67969	-11.3191	2.1071e-12	1.26108e-11	17.744
ENSMUSG00000026728.9	Vim	0.287088	10.8238	11.3171	2.11649e-12	1.26597e-11	17.0526
ENSMUSG00000026721.16	Rabgap1l	0.38217	8.27055	11.3056	2.17024e-12	1.29671e-11	17.2266
ENSMUSG00000024981.6	Acsl5	-0.344601	7.59417	-11.3055	2.1704e-12	1.29671e-11	17.3247
ENSMUSG00000025134.2	Alyref	-0.430865	6.66065	-11.3049	2.17322e-12	1.29764e-11	17.512
ENSMUSG00000061607.15	Mdc1	-0.509049	6.04899	-11.3041	2.17725e-12	1.2993e-11	17.6248
ENSMUSG00000052997.15	Uba2	-0.41678	6.80828	-11.2993	2.20018e-12	1.31222e-11	17.4591
ENSMUSG00000024660.9	Incenp	-0.439576	6.4756	-11.2974	2.20905e-12	1.31675e-11	17.553
ENSMUSG00000026579.8	F5	-0.673242	5.78328	-11.2924	2.23335e-12	1.33047e-11	17.8091
ENSMUSG00000051335.6	Gfod1	0.528538	5.82511	11.28	2.29458e-12	1.36615e-11	17.6346
ENSMUSG00000042460.5	C1galt1	0.455206	6.39723	11.2775	2.3074e-12	1.373e-11	17.4627
ENSMUSG00000048376.6	F2r	0.414967	6.7487	11.2745	2.32252e-12	1.38119e-11	17.3688
ENSMUSG00000029468.17	P2rx7	0.637001	5.22553	11.2734	2.32815e-12	1.38375e-11	17.6473
ENSMUSG00000030789.9	Itgax	0.305133	8.33778	11.265	2.37133e-12	1.4086e-11	17.1243
ENSMUSG00000031256.11	Cstf2	-0.462703	5.93373	-11.2621	2.3863e-12	1.41667e-11	17.5599
ENSMUSG00000012114.17	Med15	0.468031	6.67004	11.2614	2.39006e-12	1.41809e-11	17.3729
ENSMUSG00000017264.16	Exosc10	-0.570154	5.93649	-11.2572	2.41172e-12	1.43012e-11	17.5602
ENSMUSG00000021474.9	Sfxn1	-0.463252	6.50795	-11.2561	2.41773e-12	1.43286e-11	17.4171
ENSMUSG00000021218.10	Gdi2	-0.344673	9.36302	-11.2532	2.43314e-12	1.44117e-11	17.0276
ENSMUSG00000037351.9	Actr1b	0.527023	5.87378	11.2483	2.45924e-12	1.45579e-11	17.5159
ENSMUSG00000032046.15	Abhd12	0.514	6.04174	11.2449	2.47768e-12	1.46587e-11	17.4784
ENSMUSG00000066037.14	Hnrnpr	-0.343422	7.01643	-11.2379	2.51582e-12	1.48758e-11	17.297
ENSMUSG00000031591.14	Asah1	0.354313	7.46227	11.2273	2.57522e-12	1.52183e-11	17.1683
ENSMUSG00000038028.9	Tigar	-0.703776	5.15866	-11.2234	2.59692e-12	1.53378e-11	17.6985
ENSMUSG00000020413.11	Hus1	-0.657325	4.81798	-11.2228	2.60058e-12	1.53506e-11	17.7985
ENSMUSG00000081058.5	H3c15	-0.548148	6.68362	-11.2223	2.60357e-12	1.53594e-11	17.326
ENSMUSG00000021458.17	Aopep	0.593799	5.59697	11.2149	2.6457e-12	1.5599e-11	17.5861
ENSMUSG00000030835.6	Nomo1	-0.381657	6.70277	-11.2136	2.65328e-12	1.56316e-11	17.2592
ENSMUSG00000016024.9	Lbp	-1.46024	3.05217	-11.2135	2.65425e-12	1.56316e-11	18.1145
ENSMUSG00000038034.15	Igsf8	-0.836953	4.27774	-11.2103	2.67243e-12	1.57297e-11	17.8865
ENSMUSG00000024187.15	Fam234a	0.772592	4.30716	11.1976	2.74846e-12	1.61633e-11	17.8193
ENSMUSG00000055762.16	Eef1d	-0.490823	6.33234	-11.1974	2.74924e-12	1.61633e-11	17.3289
ENSMUSG00000031826.20	Usp10	-0.575843	5.37466	-11.1962	2.75662e-12	1.61975e-11	17.5537
ENSMUSG00000000594.7	Gm2a	-0.385519	7.89734	-11.1823	2.8421e-12	1.66902e-11	17.0152
ENSMUSG00000069310.4	H3c3	-0.639974	6.33505	-11.1765	2.87875e-12	1.68958e-11	17.3194
ENSMUSG00000025417.8	Pip4k2c	0.57299	6.13375	11.1762	2.88043e-12	1.68961e-11	17.3229
ENSMUSG00000040711.8	Sh3pxd2b	0.316333	7.76413	11.1735	2.89732e-12	1.69856e-11	16.9866
ENSMUSG00000041506.15	Rrp9	-0.929629	4.3509	-11.171	2.91347e-12	1.70705e-11	17.7609
ENSMUSG00000062345.10	Serpinb2	-0.870798	4.43038	-11.1692	2.92487e-12	1.71276e-11	17.8118
ENSMUSG00000032178.14	Ilf3	0.413906	6.43763	11.1671	2.93831e-12	1.71965e-11	17.2084
ENSMUSG00000073838.10	Tufm	-0.571114	5.58601	-11.1612	2.97688e-12	1.74124e-11	17.4172
ENSMUSG00000024525.7	Impa2	-0.703154	4.87927	-11.1562	3.00987e-12	1.75954e-11	17.6412
ENSMUSG00000038831.16	Ralgps1	1.13566	3.33602	11.154	3.02439e-12	1.76703e-11	17.8763
ENSMUSG00000030413.7	Pglyrp1	-0.454432	6.36135	-11.1535	3.02797e-12	1.76812e-11	17.2807
ENSMUSG00000048349.9	Pou4f1	0.561206	5.89923	11.1518	3.03914e-12	1.77363e-11	17.3392
ENSMUSG00000060681.15	Slc9a6	-0.527927	5.81509	-11.1474	3.06867e-12	1.78985e-11	17.3531
ENSMUSG00000024965.9	Fermt3	-0.387968	7.60929	-11.1471	3.0704e-12	1.78985e-11	16.9653
ENSMUSG00000023132.8	Gzma	0.309217	8.36102	11.1456	3.08073e-12	1.79486e-11	16.8185
ENSMUSG00000018001.18	Cyth3	0.51968	5.79339	11.1346	3.15614e-12	1.83775e-11	17.253
ENSMUSG00000019923.14	Zwint	0.408044	6.4339	11.1231	3.23711e-12	1.88384e-11	17.1177
ENSMUSG00000019916.14	P4ha1	0.507867	5.70606	11.1219	3.24552e-12	1.88767e-11	17.2085
ENSMUSG00000002477.5	Snrpd1	-0.503763	5.82886	-11.1195	3.26256e-12	1.89651e-11	17.2957
ENSMUSG00000034135.15	Sik3	0.418852	6.93995	11.1149	3.29624e-12	1.91501e-11	17.003
ENSMUSG00000022136.8	Dnajc3	-0.377956	7.24657	-11.1141	3.30225e-12	1.91742e-11	16.9529
ENSMUSG00000022781.8	Pak2	-0.296757	8.3668	-11.1088	3.34102e-12	1.93884e-11	16.782
ENSMUSG00000034917.8	Tjp3	0.891684	3.80234	11.092	3.46677e-12	2.01069e-11	17.7161
ENSMUSG00000033272.12	Slc35a4	-0.552679	5.77488	-11.0904	3.47904e-12	2.01667e-11	17.2316
ENSMUSG00000020198.8	Ap3d1	0.33287	7.50246	11.0856	3.51598e-12	2.03694e-11	16.8284
ENSMUSG00000038280.12	Ostm1	0.47644	6.2985	11.0848	3.5222e-12	2.0394e-11	17.0669
ENSMUSG00000004677.17	Myo9b	0.279044	8.52558	11.0613	3.71014e-12	2.14701e-11	16.6541
ENSMUSG00000022505.9	Emp2	-1.02656	4.22094	-11.0559	3.75446e-12	2.17144e-11	17.6003
ENSMUSG00000028126.16	Pip5k1a	0.516262	5.73884	11.0538	3.77176e-12	2.18023e-11	17.1071
ENSMUSG00000035049.4	Rrp12	-0.678967	5.06504	-11.0518	3.78857e-12	2.18872e-11	17.3244
ENSMUSG00000025477.14	Inpp5a	0.771669	4.95202	11.0442	3.8529e-12	2.22463e-11	17.3412
ENSMUSG00000064373.12	Selenop	-1.0612	4.70033	-11.0421	3.87087e-12	2.23376e-11	17.4831
ENSMUSG00000023992.14	Trem2	-0.873186	4.05756	-11.0291	3.98365e-12	2.29756e-11	17.5107
ENSMUSG00000023026.16	Dip2b	0.288795	7.96029	11.0276	3.99739e-12	2.30419e-11	16.6446
ENSMUSG00000029462.18	Vps29	0.443074	6.09482	11.0272	4.00051e-12	2.3047e-11	16.9748
ENSMUSG00000091649.3	Phf11b	-1.12653	4.44863	-11.0269	4.00333e-12	2.30504e-11	17.5374
ENSMUSG00000057530.14	Ece1	-0.548745	6.01026	-11.0224	4.04347e-12	2.32686e-11	17.0541
ENSMUSG00000028343.10	Erp44	-0.428802	6.4545	-11.02	4.06517e-12	2.33804e-11	16.9087
ENSMUSG00000018362.14	Kpna2	-0.347264	7.67948	-11.0176	4.08641e-12	2.34895e-11	16.6663
ENSMUSG00000040268.17	Plekha1	0.335295	7.17461	11.0135	4.1239e-12	2.36918e-11	16.7242
ENSMUSG00000056708.5	Ier5	0.42989	6.96514	11.012	4.13759e-12	2.37572e-11	16.7671
ENSMUSG00000022620.14	Arsa	0.794878	4.50196	11.0037	4.21443e-12	2.41849e-11	17.3097
ENSMUSG00000025574.13	Tk1	-0.838502	4.28077	-10.9998	4.25123e-12	2.43825e-11	17.4172
ENSMUSG00000026718.17	Stam	0.561322	5.43704	10.999	4.25902e-12	2.44137e-11	17.0705
ENSMUSG00000034731.11	Dgkh	0.677181	5.2552	10.9912	4.33353e-12	2.48269e-11	17.1562
ENSMUSG00000053907.10	Mat2a	-0.402869	7.88115	-10.9899	4.34601e-12	2.48846e-11	16.5726
ENSMUSG00000074604.9	Mgst2	-1.19272	3.76243	-10.988	4.36371e-12	2.49721e-11	17.5691
ENSMUSG00000020790.14	Ankfy1	-0.362245	7.70844	-10.9771	4.47069e-12	2.55702e-11	16.5789
ENSMUSG00000015880.13	Ncapg	-0.541907	5.91865	-10.9767	4.4749e-12	2.55801e-11	16.9315
ENSMUSG00000019852.7	Arfgef3	0.500039	5.89615	10.9748	4.4934e-12	2.56716e-11	16.9344
ENSMUSG00000039994.15	Timeless	-0.696348	5.01785	-10.9742	4.49956e-12	2.56926e-11	17.1912
ENSMUSG00000032423.12	Syncrip	-0.276904	8.23636	-10.9692	4.54987e-12	2.59611e-11	16.4847
ENSMUSG00000027339.15	Rassf2	0.30072	7.99464	10.969	4.55162e-12	2.59611e-11	16.4926
ENSMUSG00000075706.10	Gpx4	0.339818	7.22896	10.9643	4.6e-12	2.62226e-11	16.5976
ENSMUSG00000007080.14	Pole	-0.525778	5.96218	-10.9633	4.61038e-12	2.62672e-11	16.9229
ENSMUSG00000002147.18	Stat6	0.335076	7.64828	10.9506	4.74251e-12	2.70051e-11	16.5004
ENSMUSG00000031600.11	Vps37a	0.495417	6.20854	10.9501	4.74687e-12	2.7015e-11	16.7894
ENSMUSG00000021886.7	Gpr65	0.432263	6.66103	10.9472	4.77791e-12	2.71767e-11	16.6796
ENSMUSG00000032578.7	Cish	-0.348043	8.02867	-10.9361	4.89756e-12	2.78419e-11	16.4412
ENSMUSG00000052713.9	Zfp608	-0.481073	6.3747	-10.9321	4.94094e-12	2.80673e-11	16.7596
ENSMUSG00000060600.15	Eno3	0.738477	4.45511	10.932	4.94264e-12	2.80673e-11	17.1663
ENSMUSG00000029771.12	Irf5	-0.280543	8.61146	-10.9285	4.98056e-12	2.8267e-11	16.3542
ENSMUSG00000032496.7	Ltf	-0.327949	9.75196	-10.9235	5.03738e-12	2.85716e-11	16.2754
ENSMUSG00000064288.4	H4c12	-0.665641	6.56005	-10.9232	5.03977e-12	2.85716e-11	16.6918
ENSMUSG00000076437.10	Selenoh	-1.0468	3.7333	-10.921	5.06537e-12	2.8701e-11	17.3582
ENSMUSG00000054499.9	Dedd2	0.86348	4.25466	10.9129	5.15715e-12	2.9205e-11	17.2205
ENSMUSG00000025936.15	Gm4956	-1.41719	3.14677	-10.909	5.20196e-12	2.94293e-11	17.4413
ENSMUSG00000059013.12	Sh2d3c	0.580278	5.40706	10.9088	5.20399e-12	2.94293e-11	16.8556
ENSMUSG00000019087.13	Atp6ap1	0.393606	7.12425	10.9087	5.20531e-12	2.94293e-11	16.4777
ENSMUSG00000028788.14	Ptp4a2	0.306937	8.68667	10.905	5.24879e-12	2.96588e-11	16.2836
ENSMUSG00000024742.15	Fen1	-0.499651	5.99015	-10.9003	5.30377e-12	2.99531e-11	16.7582
ENSMUSG00000016256.10	Ctsz	0.329024	9.22573	10.8979	5.33279e-12	3.01005e-11	16.2068
ENSMUSG00000033220.7	Rac2	-0.293039	8.54913	-10.8963	5.35208e-12	3.01929e-11	16.2824
ENSMUSG00000058927.6	Gm10053	-0.625927	6.05681	-10.8864	5.47071e-12	3.08452e-11	16.7191
ENSMUSG00000000682.7	Cd52	-0.41036	8.02943	-10.8858	5.47841e-12	3.08718e-11	16.3287
ENSMUSG00000054051.7	Ercc6	0.484622	5.94325	10.8843	5.4974e-12	3.09619e-11	16.7003
ENSMUSG00000019731.13	Slc35e1	-0.432199	6.61017	-10.8792	5.55968e-12	3.12956e-11	16.5638
ENSMUSG00000034430.16	Zxdc	0.646043	5.3626	10.8688	5.69048e-12	3.20011e-11	16.8306
ENSMUSG00000062203.15	Gspt1	-0.32497	7.57625	-10.8687	5.69121e-12	3.20011e-11	16.3356
ENSMUSG00000022389.15	Tef	0.649969	4.78279	10.8659	5.72697e-12	3.21846e-11	17.0062
ENSMUSG00000042745.9	Id1	-0.92664	4.10791	-10.8644	5.74675e-12	3.22782e-11	17.1701
ENSMUSG00000005198.15	Polr2a	0.275947	8.42205	10.8563	5.85202e-12	3.28515e-11	16.1999
ENSMUSG00000031467.10	Agpat5	-0.555426	5.54721	-10.8537	5.88614e-12	3.30238e-11	16.7576
ENSMUSG00000020476.14	Dbnl	-0.381102	7.36886	-10.8535	5.88911e-12	3.30238e-11	16.3621
ENSMUSG00000003660.10	Snrnp200	-0.297254	8.1368	-10.8491	5.94694e-12	3.333e-11	16.2203
ENSMUSG00000049932.3	H2ax	-0.660462	6.38077	-10.8439	6.01661e-12	3.37022e-11	16.538
ENSMUSG00000039206.13	Daglb	-0.749513	4.70063	-10.8328	6.16761e-12	3.45292e-11	16.9524
ENSMUSG00000031299.10	Pdha1	-0.421805	6.78726	-10.8302	6.2037e-12	3.47125e-11	16.4105
ENSMUSG00000031785.16	Adgrg1	0.695384	4.48858	10.8277	6.23906e-12	3.48914e-11	16.8973
ENSMUSG00000035683.13	Melk	-0.692434	4.81694	-10.8214	6.3264e-12	3.53607e-11	16.8903
ENSMUSG00000030047.14	Arhgap25	0.546972	5.56087	10.81	6.49084e-12	3.62601e-11	16.647
ENSMUSG00000005667.8	Mthfd2	0.501395	6.65686	10.8017	6.61206e-12	3.69174e-11	16.3854
ENSMUSG00000021453.2	Gadd45g	0.985522	3.88761	10.8004	6.63192e-12	3.70082e-11	17.049
ENSMUSG00000005237.14	Dnah2	1.00712	3.65148	10.7925	6.7512e-12	3.76358e-11	17.0406
ENSMUSG00000059447.13	Hadhb	-0.411805	6.4563	-10.7924	6.75169e-12	3.76358e-11	16.4006
ENSMUSG00000001305.5	Rrp15	-0.935379	3.89847	-10.7901	6.78733e-12	3.78141e-11	17.0217
ENSMUSG00000004929.12	Thop1	-0.930555	3.73824	-10.7848	6.86888e-12	3.82478e-11	17.0172
ENSMUSG00000013846.10	St3gal1	0.35515	7.33574	10.7746	7.02693e-12	3.91067e-11	16.1711
ENSMUSG00000041431.16	Ccnb1	-0.581981	6.17744	-10.7744	7.03113e-12	3.9109e-11	16.4335
ENSMUSG00000038784.13	Cnot4	0.464415	5.93797	10.7734	7.04623e-12	3.91719e-11	16.4291
ENSMUSG00000069268.4	H2bc7	-0.625457	5.16168	-10.7669	7.15016e-12	3.97282e-11	16.6804
ENSMUSG00000079426.13	Arpc4	-0.362502	7.93774	-10.7573	7.3056e-12	4.0558e-11	16.0436
ENSMUSG00000020697.16	Lig3	-0.533553	5.46697	-10.7572	7.30735e-12	4.0558e-11	16.5302
ENSMUSG00000041439.15	Mfsd6	0.69754	4.65412	10.7554	7.33644e-12	4.06975e-11	16.7322
ENSMUSG00000027207.15	Galk2	0.468663	5.77702	10.7548	7.34775e-12	4.07383e-11	16.4193
ENSMUSG00000046785.8	Epm2aip1	0.490861	6.01437	10.7515	7.40107e-12	4.10119e-11	16.3993
ENSMUSG00000021037.7	Ahsa1	-0.473996	6.35674	-10.7481	7.45798e-12	4.13051e-11	16.2748
ENSMUSG00000024680.12	Ms4a2	0.462091	6.11229	10.7465	7.48623e-12	4.14393e-11	16.3035
ENSMUSG00000069305.3	Hist1h4n	-0.614949	6.37663	-10.7432	7.54175e-12	4.17243e-11	16.2968
ENSMUSG00000043998.10	Mgat2	-0.420747	6.48667	-10.74	7.59557e-12	4.19995e-11	16.2722
ENSMUSG00000031165.6	Was	-0.440314	6.22064	-10.734	7.69932e-12	4.25504e-11	16.3091
ENSMUSG00000038866.15	Zcchc2	0.450337	6.16194	10.7298	7.77207e-12	4.29294e-11	16.2772
ENSMUSG00000039640.7	Mrpl12	-0.760145	5.13107	-10.7225	7.90085e-12	4.36175e-11	16.5709
ENSMUSG00000020400.17	Tnip1	0.431428	6.61055	10.7219	7.9118e-12	4.36545e-11	16.1399
ENSMUSG00000034311.3	Kif4	-0.569014	5.62676	-10.7091	8.14313e-12	4.48958e-11	16.4227
ENSMUSG00000071653.9	1810009A15Rik	-0.784597	4.32852	-10.709	8.14547e-12	4.48958e-11	16.7403
ENSMUSG00000022142.8	Nup155	-0.378301	6.59577	-10.7061	8.19926e-12	4.51682e-11	16.149
ENSMUSG00000004846.10	Plod3	-0.535287	5.86206	-10.7032	8.25283e-12	4.5439e-11	16.329
ENSMUSG00000025156.17	Gps1	-0.499587	5.64889	-10.7026	8.26429e-12	4.54779e-11	16.3852
ENSMUSG00000032481.17	Smarcc1	-0.349867	7.14635	-10.6982	8.34573e-12	4.59015e-11	16.0183
ENSMUSG00000018583.5	G3bp1	-0.279663	8.12658	-10.6898	8.50632e-12	4.67598e-11	15.8454
ENSMUSG00000020057.2	Dram1	-0.739302	5.33769	-10.6792	8.71065e-12	4.78575e-11	16.4527
ENSMUSG00000030105.8	Arl8b	0.301854	8.01794	10.6779	8.73672e-12	4.79752e-11	15.8285
ENSMUSG00000059897.5	Zfp930	-0.876065	3.67265	-10.6707	8.88036e-12	4.8738e-11	16.7635
ENSMUSG00000024897.9	Apba1	0.539994	5.47186	10.6684	8.92731e-12	4.89697e-11	16.334
ENSMUSG00000037260.8	Hgsnat	0.655825	4.56331	10.6648	8.99965e-12	4.93403e-11	16.522
ENSMUSG00000031278.12	Acsl4	0.296654	7.55051	10.6628	9.03994e-12	4.95348e-11	15.8661
ENSMUSG00000004933.17	Matk	-1.21843	3.70343	-10.6617	9.06236e-12	4.96223e-11	16.8186
ENSMUSG00000021510.11	Zfp729a	0.363495	6.63696	10.6616	9.06552e-12	4.96223e-11	16.0464
ENSMUSG00000015396.4	Cd83	0.321855	8.08029	10.658	9.13876e-12	4.99967e-11	15.7808
ENSMUSG00000069893.10	9930111J21Rik1	-0.726017	6.14203	-10.6493	9.31967e-12	5.09594e-11	16.1893
ENSMUSG00000028832.11	Stmn1	-0.457639	6.51791	-10.6479	9.35073e-12	5.11021e-11	16.064
ENSMUSG00000066232.4	Ipo7	-0.348204	7.90023	-10.6474	9.36101e-12	5.11313e-11	15.78
ENSMUSG00000009905.5	Kdsr	0.648811	4.63536	10.6467	9.37431e-12	5.11768e-11	16.4939
ENSMUSG00000037275.14	Gemin5	-0.458973	5.5127	-10.6449	9.41304e-12	5.13611e-11	16.2391
ENSMUSG00000010663.5	Fads1	0.539621	5.70208	10.6431	9.45296e-12	5.15516e-11	16.2642
ENSMUSG00000039428.11	Tmem135	0.544331	5.37405	10.6423	9.4682e-12	5.15869e-11	16.28
ENSMUSG00000040314.2	Ctsg	0.546263	5.874	10.6423	9.46944e-12	5.15869e-11	16.1433
ENSMUSG00000039914.6	Coq10a	1.03772	3.77218	10.6353	9.61932e-12	5.23758e-11	16.665
ENSMUSG00000025076.11	Casp7	-0.560794	5.95594	-10.6322	9.68829e-12	5.27235e-11	16.1916
ENSMUSG00000093661.1	Eif4e3	-0.552311	5.45519	-10.6308	9.71891e-12	5.28623e-11	16.322
ENSMUSG00000018924.6	Alox15	-0.782203	4.72496	-10.6258	9.82952e-12	5.34318e-11	16.4918
ENSMUSG00000023067.14	Cdkn1a	0.288283	8.9053	10.6256	9.83397e-12	5.34318e-11	15.6093
ENSMUSG00000030666.11	Calcb	1.01676	3.643	10.6208	9.94063e-12	5.39829e-11	16.6535
ENSMUSG00000064341.1	mt-Nd1	0.278242	11.5507	10.6188	9.98542e-12	5.41976e-11	15.4105
ENSMUSG00000003282.9	Plag1	0.746068	4.31347	10.6167	1.00338e-11	5.44316e-11	16.5105
ENSMUSG00000021699.17	Pde4d	0.568816	5.66748	10.6115	1.0154e-11	5.50548e-11	16.1466
ENSMUSG00000022471.14	Xrcc6	-0.786302	4.54376	-10.6078	1.02395e-11	5.54888e-11	16.4428
ENSMUSG00000031903.7	Pla2g15	0.410335	6.16602	10.6002	1.04159e-11	5.63922e-11	15.9672
ENSMUSG00000021375.11	Kif13a	-0.452085	5.92673	-10.6002	1.04171e-11	5.63922e-11	16.0815
ENSMUSG00000039748.11	Exo1	-0.678108	4.83721	-10.5989	1.04481e-11	5.65307e-11	16.362
ENSMUSG00000031155.16	Pim2	0.622696	5.31377	10.5843	1.08004e-11	5.8406e-11	16.1629
ENSMUSG00000019173.11	Rab5c	-0.33511	7.3506	-10.5786	1.09409e-11	5.91347e-11	15.7246
ENSMUSG00000026019.15	Wdr12	-0.529389	5.4447	-10.5736	1.10654e-11	5.97765e-11	16.1061
ENSMUSG00000026103.14	Gls	0.306186	7.84478	10.5709	1.11327e-11	6.01085e-11	15.5938
ENSMUSG00000038352.15	Arl5c	0.605849	5.34256	10.5645	1.12967e-11	6.09618e-11	16.1124
ENSMUSG00000020115.3	Tbk1	0.38967	6.84856	10.5608	1.1391e-11	6.14385e-11	15.7589
ENSMUSG00000042489.15	Clspn	-0.543582	5.83926	-10.5525	1.16094e-11	6.25837e-11	16.0089
ENSMUSG00000054641.10	Mmrn1	0.987889	3.49809	10.5497	1.16827e-11	6.29461e-11	16.5632
ENSMUSG00000062981.5	Mrpl42	-0.60289	4.7374	-10.5488	1.17064e-11	6.30411e-11	16.247
ENSMUSG00000024251.10	Thada	-0.480445	5.97686	-10.5458	1.17855e-11	6.34342e-11	15.9213
ENSMUSG00000033450.8	Tagap	-0.524593	6.68126	-10.54	1.19417e-11	6.42413e-11	15.8289
ENSMUSG00000101249.1	Gm29216	0.574442	10.5428	10.5334	1.21231e-11	6.51828e-11	15.2739
ENSMUSG00000037519.17	Ppfia1	0.389714	6.60484	10.5325	1.21496e-11	6.52915e-11	15.7153
ENSMUSG00000058672.7	Tubb2a	0.71885	4.72655	10.5289	1.22491e-11	6.57917e-11	16.1271
ENSMUSG00000038517.15	Tbkbp1	-0.720781	4.86096	-10.5153	1.26334e-11	6.78208e-11	16.1962
ENSMUSG00000032397.7	Tipin	-0.694941	5.16567	-10.5138	1.2676e-11	6.79895e-11	16.092
ENSMUSG00000024962.13	Vegfb	1.02814	3.41915	10.5138	1.2678e-11	6.79895e-11	16.4519
ENSMUSG00000039191.12	Rbpj	-0.244477	9.47269	-10.5088	1.28235e-11	6.87339e-11	15.2991
ENSMUSG00000059108.4	Ifitm6	-1.16133	4.30992	-10.5043	1.29541e-11	6.93977e-11	16.4673
ENSMUSG00000006717.7	Acot13	0.932218	3.73149	10.5007	1.30618e-11	6.99386e-11	16.3484
ENSMUSG00000027463.14	Slc52a3	-0.931693	4.58484	-10.4983	1.31328e-11	7.02822e-11	16.2375
ENSMUSG00000038872.10	Zfhx3	-0.796255	4.87278	-10.4929	1.32973e-11	7.11256e-11	16.2043
ENSMUSG00000020432.12	Tcn2	0.564047	5.68515	10.4913	1.3346e-11	7.1349e-11	15.8935
ENSMUSG00000044066.14	Cep68	-0.534229	5.2253	-10.4865	1.34915e-11	7.20898e-11	15.9716
ENSMUSG00000032902.1	Slc16a1	-0.534724	5.83236	-10.4849	1.35426e-11	7.23251e-11	15.8279
ENSMUSG00000005936.19	Kctd20	-0.341565	7.48186	-10.4834	1.35887e-11	7.25342e-11	15.4906
ENSMUSG00000038607.12	Gng10	-0.616732	5.513	-10.4829	1.36035e-11	7.25752e-11	15.964
ENSMUSG00000066363.12	Serpina3f	-0.535564	7.19536	-10.4814	1.36501e-11	7.27865e-11	15.6058
ENSMUSG00000038644.14	Pold1	-0.539192	5.39653	-10.471	1.3978e-11	7.44799e-11	15.8909
ENSMUSG00000020661.15	Dnmt3a	0.361228	7.09656	10.4709	1.39821e-11	7.44799e-11	15.4355
ENSMUSG00000029103.16	Lrpap1	0.49864	5.96806	10.444	1.48691e-11	7.91637e-11	15.6663
ENSMUSG00000023977.15	Ubr2	0.306558	7.42238	10.4364	1.51295e-11	8.05084e-11	15.3544
ENSMUSG00000010205.11	Raver1	-0.391265	6.70472	-10.435	1.51785e-11	8.07031e-11	15.5022
ENSMUSG00000034024.8	Cct2	-0.307217	8.04755	-10.4349	1.51817e-11	8.07031e-11	15.2742
ENSMUSG00000028692.14	Akr1a1	0.27032	8.41449	10.4331	1.52416e-11	8.09796e-11	15.2192
ENSMUSG00000018381.15	Abi3	-1.06807	3.89375	-10.4329	1.52505e-11	8.09853e-11	16.2279
ENSMUSG00000049988.5	Lrrc25	-0.848651	4.01962	-10.429	1.53858e-11	8.1662e-11	16.1914
ENSMUSG00000019139.10	Isyna1	-0.635564	5.38369	-10.4281	1.54194e-11	8.17982e-11	15.791
ENSMUSG00000026784.14	Pdss1	-0.947116	3.95453	-10.427	1.54561e-11	8.19507e-11	16.2235
ENSMUSG00000041096.13	Tspyl2	0.665979	4.73152	10.4149	1.58904e-11	8.42104e-11	15.9451
ENSMUSG00000029910.14	Mad2l1	-0.448009	6.13162	-10.4109	1.60366e-11	8.49415e-11	15.5949
ENSMUSG00000005950.14	P2rx5	-0.568378	5.15642	-10.4093	1.60956e-11	8.52103e-11	15.8687
ENSMUSG00000038773.11	Kdm3b	-0.362422	7.29919	-10.4087	1.61198e-11	8.52943e-11	15.3197
ENSMUSG00000035960.14	Apex1	-0.654944	5.19034	-10.3948	1.66413e-11	8.80086e-11	15.8214
ENSMUSG00000029610.13	Aimp2	-0.864575	3.93759	-10.3921	1.67455e-11	8.85143e-11	16.0811
ENSMUSG00000060675.13	Plaat3	-0.494428	6.12939	-10.391	1.67876e-11	8.86914e-11	15.5962
ENSMUSG00000053553.11	3110082I17Rik	-1.20559	3.48329	-10.3759	1.73782e-11	9.17645e-11	16.1922
ENSMUSG00000044258.10	Ctla2a	0.637738	4.65339	10.372	1.7534e-11	9.254e-11	15.7969
ENSMUSG00000028233.6	Tgs1	0.393316	6.64929	10.3649	1.78247e-11	9.40264e-11	15.3202
ENSMUSG00000079316.10	Rab9	0.607693	5.23116	10.3574	1.81334e-11	9.56057e-11	15.6646
ENSMUSG00000029247.17	Paics	-0.418734	7.00194	-10.3546	1.82518e-11	9.61811e-11	15.2659
ENSMUSG00000041147.10	Brca2	-0.527028	5.24543	-10.3538	1.82828e-11	9.6295e-11	15.6887
ENSMUSG00000024773.15	Atg2a	0.498991	5.90711	10.3472	1.85642e-11	9.77272e-11	15.4788
ENSMUSG00000048865.16	Arhgap30	0.275291	8.67456	10.3461	1.86094e-11	9.79152e-11	14.9915
ENSMUSG00000022707.16	Gbe1	0.705214	4.57065	10.3393	1.89039e-11	9.94142e-11	15.7611
ENSMUSG00000030199.16	Etv6	-0.325442	7.60504	-10.3342	1.9127e-11	1.00536e-10	15.1106
ENSMUSG00000026360.9	Rgs2	0.606874	5.90721	10.3337	1.91486e-11	1.00598e-10	15.557
ENSMUSG00000028820.13	Sfpq	-0.285404	8.48398	-10.3316	1.92438e-11	1.01047e-10	14.9713
ENSMUSG00000042121.16	Ssh1	0.309529	7.56122	10.3212	1.97112e-11	1.03449e-10	15.0658
ENSMUSG00000048277.15	Syngr2	-0.276558	8.39645	-10.3194	1.97904e-11	1.03811e-10	14.9666
ENSMUSG00000040385.7	Ppp1ca	-0.298421	8.08333	-10.3188	1.98192e-11	1.0391e-10	15.0001
ENSMUSG00000053838.14	Nudcd3	0.423848	6.02953	10.3148	2.00003e-11	1.04806e-10	15.3649
ENSMUSG00000028479.18	Gne	-0.550135	5.02474	-10.3117	2.01447e-11	1.05509e-10	15.6065
ENSMUSG00000028136.15	Snx27	0.463578	6.33859	10.3059	2.0418e-11	1.06869e-10	15.2212
ENSMUSG00000112808.1	Gm4739	-0.480218	6.85183	-10.3057	2.04251e-11	1.06869e-10	15.1958
ENSMUSG00000021432.15	Slc35b3	0.513517	5.25779	10.3044	2.04873e-11	1.0714e-10	15.5455
ENSMUSG00000028693.15	Nasp	-0.548037	6.2436	-10.3006	2.06658e-11	1.08019e-10	15.3277
ENSMUSG00000029591.14	Ung	-1.22723	3.33303	-10.2987	2.07558e-11	1.08435e-10	16.0118
ENSMUSG00000028702.15	Rad54l	-0.515111	5.23978	-10.2967	2.08557e-11	1.08902e-10	15.5339
ENSMUSG00000043939.15	A530064D06Rik	-1.05187	3.81988	-10.2947	2.09497e-11	1.09337e-10	15.929
ENSMUSG00000058385.8	H2bc8	-0.471663	7.14269	-10.2904	2.11586e-11	1.10371e-10	15.0891
ENSMUSG00000002455.14	Prpf6	0.383198	6.47498	10.2899	2.11858e-11	1.10457e-10	15.1766
ENSMUSG00000020534.14	Shmt1	-0.813889	4.35099	-10.2834	2.15052e-11	1.12066e-10	15.7404
ENSMUSG00000056820.7	Tsnax	-0.470807	5.83174	-10.282	2.15725e-11	1.1236e-10	15.3669
ENSMUSG00000031443.7	F7	-0.635435	5.01419	-10.2783	2.17576e-11	1.13267e-10	15.6058
ENSMUSG00000024999.7	Noc3l	-0.541796	5.06569	-10.2761	2.18698e-11	1.13793e-10	15.5091
ENSMUSG00000021131.14	Erh	-0.482527	6.06538	-10.2734	2.20054e-11	1.14442e-10	15.2635
ENSMUSG00000038712.16	Mindy1	0.546125	5.77342	10.2721	2.20748e-11	1.14745e-10	15.3219
ENSMUSG00000004455.16	Ppp1cc	-0.344583	7.4307	-10.2653	2.24203e-11	1.16482e-10	14.9777
ENSMUSG00000020143.15	Dock2	0.255085	9.07795	10.2624	2.25719e-11	1.1721e-10	14.7471
ENSMUSG00000020100.15	Slc29a3	0.524067	6.4155	10.2604	2.26785e-11	1.17703e-10	15.1478
ENSMUSG00000001056.3	Nhp2	-0.518605	5.59097	-10.2602	2.26896e-11	1.17703e-10	15.3684
ENSMUSG00000005481.18	Ddx39	-0.516944	6.15593	-10.257	2.28578e-11	1.18516e-10	15.2274
ENSMUSG00000036752.4	Tubb4b	-0.39648	7.20366	-10.255	2.29638e-11	1.19006e-10	14.9781
ENSMUSG00000029009.17	Mthfr	0.556617	5.31744	10.2502	2.322e-11	1.20273e-10	15.3864
ENSMUSG00000026484.13	Rnf2	0.511719	5.354	10.2492	2.32745e-11	1.20495e-10	15.3704
ENSMUSG00000028894.18	Inpp5b	0.407275	6.78216	10.2425	2.36358e-11	1.22304e-10	14.9908
ENSMUSG00000037287.15	Tbcel	0.48224	5.42622	10.2414	2.36932e-11	1.2254e-10	15.345
ENSMUSG00000027340.15	Slc23a2	0.37003	6.86002	10.2403	2.3757e-11	1.22808e-10	15.0076
ENSMUSG00000014859.9	E2f4	-0.49492	5.78832	-10.2344	2.40808e-11	1.2442e-10	15.2508
[truncated: 5,215 more rows]
