# Supplementary material for: PIKfyve, expressed by CD11c-positive cells, controls tumor immunity
Source: Nat Commun. 2024 Jun 28;15:5487. doi: 10.1038/s41467-024-48931-9 (PMC11213953; doi:10.1038/s41467-024-48931-9)
Supplement: Supplementary file 10 — Supplementary Data 7 [file 41467_2024_48931_MOESM10_ESM.xlsx]

## Sheet: Supplementary Data 7
Supplementary Data 7: MSigDB Hallmark genesets ("H") Apilimod versus DMSO-treated cDCs at 3 hours post-treatment
Adjusted p values accounting for multiple comparisons were calculated using fast pre-ranked gene set enrichment analysis.
pathway	pval	padj	log2err	ES	NES	size
HALLMARK_CHOLESTEROL_HOMEOSTASIS	1e-10	2.5e-09	NA	0.820888	2.54346	64
HALLMARK_TNFA_SIGNALING_VIA_NFKB	1e-10	2.5e-09	NA	0.6957	2.44377	174
HALLMARK_MTORC1_SIGNALING	1.32702e-09	2.2117e-08	0.788187	0.581918	2.05263	187
HALLMARK_E2F_TARGETS	1.79983e-07	2.24979e-06	0.690132	-0.421394	-1.88309	192
HALLMARK_HYPOXIA	8.25932e-07	6.88276e-06	0.659444	0.575493	1.9718	128
HALLMARK_MYC_TARGETS_V2	7.58453e-07	6.88276e-06	0.659444	-0.608714	-2.21248	56
HALLMARK_INFLAMMATORY_RESPONSE	1.89329e-06	1.35235e-05	0.643552	0.545918	1.89438	151
HALLMARK_P53_PATHWAY	1.40362e-05	8.7726e-05	0.593325	0.524502	1.83017	167
HALLMARK_EPITHELIAL_MESENCHYMAL_TRANSITION	2.54605e-05	0.000141447	0.57561	0.597173	1.93391	80
HALLMARK_MYC_TARGETS_V1	7.59139e-05	0.00037957	0.538434	-0.36561	-1.64742	199
HALLMARK_INTERFERON_GAMMA_RESPONSE	0.000255993	0.0011636	0.498493	-0.363106	-1.58687	175
HALLMARK_ANDROGEN_RESPONSE	0.00049083	0.00204512	0.477271	0.557059	1.80254	82
HALLMARK_APOPTOSIS	0.000619613	0.00221291	0.477271	0.499204	1.70807	129
HALLMARK_INTERFERON_ALPHA_RESPONSE	0.000596417	0.00221291	0.477271	-0.43627	-1.74254	89
HALLMARK_HEME_METABOLISM	0.000991576	0.00310433	0.45506	0.468513	1.62187	149
HALLMARK_UV_RESPONSE_UP	0.000993387	0.00310433	0.45506	0.497138	1.6829	119
HALLMARK_COMPLEMENT	0.00213119	0.00601601	0.431708	0.465331	1.60175	140
HALLMARK_G2M_CHECKPOINT	0.00216576	0.00601601	0.431708	-0.316961	-1.41638	194
HALLMARK_ESTROGEN_RESPONSE_EARLY	0.00277765	0.00694413	0.431708	0.485986	1.63972	114
HALLMARK_FATTY_ACID_METABOLISM	0.00267428	0.00694413	0.431708	0.46836	1.58326	117
HALLMARK_MYOGENESIS	0.00294273	0.0070065	0.431708	0.532632	1.70132	74
HALLMARK_IL2_STAT5_SIGNALING	0.00570936	0.0129758	0.407018	0.430171	1.50101	167
HALLMARK_KRAS_SIGNALING_UP	0.0118636	0.0247158	0.38073	0.437524	1.4811	119
HALLMARK_TGF_BETA_SIGNALING	0.0118618	0.0247158	0.38073	0.552406	1.6272	46
HALLMARK_UNFOLDED_PROTEIN_RESPONSE	0.0147383	0.0294766	0.38073	0.437462	1.46016	105
HALLMARK_COAGULATION	0.0179807	0.0345782	0.352488	0.484917	1.50526	61
HALLMARK_UV_RESPONSE_DN	0.0375	0.0694444	0.261664	0.425122	1.40925	96
HALLMARK_XENOBIOTIC_METABOLISM	0.0482509	0.0861623	0.224966	0.397083	1.34647	124
HALLMARK_ESTROGEN_RESPONSE_LATE	0.0508475	0.087668	0.21925	0.397915	1.34662	120
HALLMARK_PI3K_AKT_MTOR_SIGNALING	0.055207	0.0920117	0.213928	0.412874	1.3602	92
HALLMARK_PROTEIN_SECRETION	0.0604534	0.0975055	0.204295	0.408862	1.33741	88
HALLMARK_PEROXISOME	0.0832266	0.130042	0.173748	0.412208	1.32837	77
HALLMARK_KRAS_SIGNALING_DN	0.145714	0.220779	0.135741	0.434176	1.27893	46
HALLMARK_IL6_JAK_STAT3_SIGNALING	0.159948	0.235218	0.122108	0.387106	1.23002	72
HALLMARK_GLYCOLYSIS	0.215896	0.308422	0.0968878	0.335949	1.15695	139
HALLMARK_ADIPOGENESIS	0.263889	0.366512	0.0840746	0.319209	1.11233	166
HALLMARK_ALLOGRAFT_REJECTION	0.288215	0.378881	0.0797706	0.318702	1.10553	153
HALLMARK_ANGIOGENESIS	0.2864	0.378881	0.0978773	0.454017	1.15744	22
HALLMARK_HEDGEHOG_SIGNALING	0.295527	0.378881	0.0959207	0.459222	1.15574	21
HALLMARK_BILE_ACID_METABOLISM	0.311828	0.389785	0.0831291	0.361854	1.11516	59
HALLMARK_PANCREAS_BETA_CELLS	0.47	0.573171	0.0728939	0.424717	0.99525	15
HALLMARK_NOTCH_SIGNALING	0.4848	0.577143	0.0692836	0.38295	0.976262	22
HALLMARK_WNT_BETA_CATENIN_SIGNALING	0.547582	0.636723	0.0621124	0.350959	0.925366	27
HALLMARK_APICAL_JUNCTION	0.593137	0.67402	0.0471642	0.275929	0.924092	107
HALLMARK_SPERMATOGENESIS	0.62552	0.695022	0.0503964	0.29912	0.900538	53
HALLMARK_APICAL_SURFACE	0.720065	0.782679	0.0510114	0.318834	0.788675	19
HALLMARK_DNA_REPAIR	0.825806	0.878518	0.119348	-0.208993	-0.879386	138
HALLMARK_REACTIVE_OXYGEN_SPECIES_PATHWAY	0.872852	0.909221	0.0782955	-0.220308	-0.783555	48
HALLMARK_MITOTIC_SPINDLE	0.92126	0.940061	0.12564	-0.194779	-0.865785	185
HALLMARK_OXIDATIVE_PHOSPHORYLATION	0.994292	0.994292	0.017626	0.181416	0.638137	191
