# Supplementary material for: PIKfyve, expressed by CD11c-positive cells, controls tumor immunity
Source: Nat Commun. 2024 Jun 28;15:5487. doi: 10.1038/s41467-024-48931-9 (PMC11213953; doi:10.1038/s41467-024-48931-9)
Supplement: Supplementary file 11 — Supplementary Data 8 [file 41467_2024_48931_MOESM11_ESM.xlsx]

## Sheet: Supplementary Data 8
Supplementary Data 8: MSigDB Hallmark genesets ("H") Apilimod versus DMSO-treated cDCs at 8 hours post-treatment
Adjusted p values accounting for multiple comparisons were calculated using fast pre-ranked gene set enrichment analysis.
pathway	pval	padj	log2err	ES	NES	size
HALLMARK_CHOLESTEROL_HOMEOSTASIS	1e-10	1e-09	NA	0.805512	2.80808	64
HALLMARK_E2F_TARGETS	1e-10	1e-09	NA	-0.630895	-2.65229	192
HALLMARK_G2M_CHECKPOINT	1e-10	1e-09	NA	-0.560231	-2.36147	194
HALLMARK_MYC_TARGETS_V1	1e-10	1e-09	NA	-0.581977	-2.4624	199
HALLMARK_TNFA_SIGNALING_VIA_NFKB	1e-10	1e-09	NA	0.586294	2.37805	174
HALLMARK_MYC_TARGETS_V2	2.89276e-10	2.41064e-09	0.814036	-0.706107	-2.481	56
HALLMARK_MTORC1_SIGNALING	1.53921e-07	1.09944e-06	0.690132	0.480527	1.96321	187
HALLMARK_HYPOXIA	2.58789e-07	1.61743e-06	0.674963	0.531396	2.06966	128
HALLMARK_HEME_METABOLISM	1.91523e-06	1.06402e-05	0.627257	0.487329	1.94946	149
HALLMARK_P53_PATHWAY	3.69341e-06	1.8467e-05	0.627257	0.471235	1.90379	167
HALLMARK_EPITHELIAL_MESENCHYMAL_TRANSITION	9.19634e-06	4.18015e-05	0.593325	0.554426	2.01141	80
HALLMARK_IL2_STAT5_SIGNALING	0.000154843	0.000632367	0.518848	0.431064	1.7415	167
HALLMARK_MYOGENESIS	0.000164415	0.000632367	0.518848	0.525892	1.89101	74
HALLMARK_OXIDATIVE_PHOSPHORYLATION	0.00104691	0.00373897	0.45506	-0.360648	-1.5173	191
HALLMARK_APOPTOSIS	0.0012494	0.00416468	0.45506	0.419604	1.63069	129
HALLMARK_INFLAMMATORY_RESPONSE	0.00200868	0.00627711	0.431708	0.389056	1.55775	151
HALLMARK_UV_RESPONSE_DN	0.00240272	0.00706683	0.431708	0.433501	1.60806	96
HALLMARK_UV_RESPONSE_UP	0.00362893	0.0100804	0.431708	0.409054	1.57779	119
HALLMARK_ESTROGEN_RESPONSE_EARLY	0.00457778	0.0120468	0.407018	0.399469	1.52458	114
HALLMARK_ALLOGRAFT_REJECTION	0.0054027	0.0135067	0.407018	-0.358416	-1.46192	153
HALLMARK_ANDROGEN_RESPONSE	0.0119289	0.0259323	0.38073	0.420849	1.53613	82
HALLMARK_COMPLEMENT	0.0116087	0.0259323	0.38073	0.36599	1.44003	140
HALLMARK_INTERFERON_GAMMA_RESPONSE	0.01157	0.0259323	0.38073	-0.317652	-1.32546	175
HALLMARK_KRAS_SIGNALING_DN	0.0162243	0.0338007	0.352488	0.470502	1.54084	46
HALLMARK_MITOTIC_SPINDLE	0.0204606	0.0409212	0.352488	-0.317102	-1.32824	185
HALLMARK_XENOBIOTIC_METABOLISM	0.0274648	0.0528169	0.352488	0.356826	1.38757	124
HALLMARK_COAGULATION	0.0443036	0.0820436	0.321776	0.407786	1.40584	61
HALLMARK_TGF_BETA_SIGNALING	0.0537428	0.0959693	0.271289	0.430139	1.40865	46
HALLMARK_FATTY_ACID_METABOLISM	0.060219	0.100733	0.248911	0.345294	1.32958	117
HALLMARK_KRAS_SIGNALING_UP	0.0604396	0.100733	0.248911	0.33974	1.31044	119
HALLMARK_DNA_REPAIR	0.0800866	0.129172	0.234393	-0.313031	-1.26515	138
HALLMARK_PROTEIN_SECRETION	0.0853432	0.133349	0.208955	0.347378	1.2768	88
HALLMARK_BILE_ACID_METABOLISM	0.0893536	0.135384	0.206588	0.384806	1.31545	59
HALLMARK_ESTROGEN_RESPONSE_LATE	0.114603	0.168533	0.17822	0.319107	1.23176	120
HALLMARK_PEROXISOME	0.122677	0.175252	0.172324	0.348648	1.25829	77
HALLMARK_PI3K_AKT_MTOR_SIGNALING	0.126838	0.176164	0.168238	0.332679	1.23141	92
HALLMARK_INTERFERON_ALPHA_RESPONSE	0.171963	0.232382	0.143759	0.320704	1.17578	89
HALLMARK_ANGIOGENESIS	0.197719	0.255312	0.134273	0.441275	1.23634	22
HALLMARK_APICAL_JUNCTION	0.199143	0.255312	0.142901	-0.291196	-1.13559	107
HALLMARK_IL6_JAK_STAT3_SIGNALING	0.209346	0.261682	0.128789	0.323637	1.15393	72
HALLMARK_HEDGEHOG_SIGNALING	0.346899	0.423048	0.0978773	0.387128	1.07278	21
HALLMARK_ADIPOGENESIS	0.371002	0.425068	0.0995791	-0.246784	-1.02156	166
HALLMARK_GLYCOLYSIS	0.37406	0.425068	0.0916795	0.264025	1.03863	139
HALLMARK_UNFOLDED_PROTEIN_RESPONSE	0.373932	0.425068	0.0992333	-0.263406	-1.02636	105
HALLMARK_SPERMATOGENESIS	0.405579	0.450644	0.0946646	-0.295965	-1.02145	53
HALLMARK_NOTCH_SIGNALING	0.439163	0.477352	0.0833634	0.368384	1.03212	22
HALLMARK_WNT_BETA_CATENIN_SIGNALING	0.493827	0.525348	0.0813027	-0.327869	-0.984123	27
HALLMARK_REACTIVE_OXYGEN_SPECIES_PATHWAY	0.514286	0.535714	0.0751182	0.293945	0.968537	48
HALLMARK_APICAL_SURFACE	0.832285	0.849271	0.0562941	-0.271945	-0.742186	19
HALLMARK_PANCREAS_BETA_CELLS	0.933981	0.933981	0.0474483	0.239993	0.614651	15
