# Supplementary material for: PIKfyve, expressed by CD11c-positive cells, controls tumor immunity
Source: Nat Commun. 2024 Jun 28;15:5487. doi: 10.1038/s41467-024-48931-9 (PMC11213953; doi:10.1038/s41467-024-48931-9)
Supplement: Supplementary file 12 — Supplementary Data 9 [file 41467_2024_48931_MOESM12_ESM.xlsx]

## Sheet: Supp 1
Supp 1a	Riaz et al (GSE91061): Normalized PIKfyve gene expression scores calculated from FPKM data
	NAIVE	PROG
	1.52659	2.48863
	0.657624	-2.97728
	0.972214	-1.27835
	-0.87755	4.19063
	1.38787	3.10027
	2.00684	-0.271924
	-0.585567	-0.267317
	1.97436	-1.92576
	-0.468597	1.47331
	-0.736629	-1.11394
	-2.18379	-0.224257
	0.173394	0.464843
	0.577761	-0.308563
	-1.3895	-0.843401
	-1.90558	-0.337599
	-0.987238	0.842783
	1.04303	1.13652
	-0.848569	-0.607342
	0.611647	-0.931327
	-1.93815	0
	-1.95265	0.908138
	-0.786469
Supp 1h	Qian et al (https://lambrechtslab.sites.vib.be/en): Cluster average of PIKFYVE expression using Log1p counts normalization
		B_cell	T_cell	Myeloid	Fibroblast	Mast	EC	cDC	Cancer	Epithelial
	Breast	0.395048	0.307585	0.244358	0.226581	0.225417	0.220959	0.219788	0.14064	0
		Mast	EC	cDC	Cancer	Epithelial
	Colorectal	0.254215	0.224521	0.0963834	0.0682067	0.0668367
		B_cell	T_cell	Myeloid	Fibroblast	Mast	EC	cDC	Cancer	Epithelial
	Lung	0.205731	0.116065	0.12686	0.128877	0.116776	0.219007	0.097955	0.0719516	0.0842717
		B_cell	T_cell	Myeloid	Fibroblast	Mast	EC	cDC	Cancer	Epithelial
	Ovarian	0.122121	0.123253	0.122598	0.114154	0	0.202873	0.139291	0.107893	0
Supp 1j	Chow et al (GSE212217): Log (PIKFYVE) expression of individual immune cells using Log1p counts normalization
	NR	CR
	0	0.583062
	0.996458	0.580971
	0	0.785578
	0	0
	0	0
	0	0
	0	0.426242
	0	0
	0	0.754063
	0	0
	0	0
	0	0
	0.601774	0
	0	0
	0	0
	0	0
	0	0
	0.935445	0
	0	0
	1.64695	0
	0	0
	0	0
	0	0
	0	0
	0	0
	0	0
	0	0
	0	0.621808
	0	0
	0.924896	0.901838
	0	0
	0.808335	0
	0	0
	0	0
	0	0
	0	0
	0.943851	0
	0	0
	1.00221	0
	0	1.02439
	0	0
	0	0
	0	0.483164
	0	0
	1.06798	0.621648
	0	0
	0	0
	0	0
	0	0
	0	0.576289
	0	0
	0	0
	0	0
	0	0
	0	0
	0	0
	0	0
	0	0
	0	0
	0	0.524637
	0	0
	0	0
	0.652394	0
	0	0
	2.22177	0
	0	0
	1.38368	0.619541
	0	0.50691
	0	0
	0	1.02726
	0	0
	0	0
	0	0
	0.791832	0
	0	0
	1.12125	0
	0	0
	0.719447	0
	0	0
	0	0
	0	0
	0	0
	0	0.939842
	0	0
	0.736841	0
	0	0
	0	0
	0	0
	0	0
	0	0
	0	0
	0	0
	0.626151	0
	0.672084	0
	0	0
	0	0.909963
	0.680444
	0
	0
	0
	0
	0.755616
	0
	0.795149
	0
	0
	0
	0
	0
	0
	0
	0
	1.00199
	0
	0
	1.06554
	0.731654
	0
	0
	0.82594
	0
	0
	0
	0
	0
	0
	0
	0
	0
	0
	0
	0
	0
	0.649716
	0
	0
	0
	0
	0
	0
	0
	0.990302
	0
	0
	1.13618
	0
	0
	0
	0
	0.863863
	0
	0.937851
	1.12841
	0
	0
	0
	0
	0.638003
	0
	0.709961
	0
	0
	0
	0
	0
	1.26999
	0
	0
	0
	0
	0
	0
	0.787433
	1.1608
	0
	0.721832
	0
	0
	0.762201
	1.06095
	0.866092
	0
	0
	0
	0
	0.785805
	0
	0
	0
	0
	0.658718
	0.889663
	0.832564
	0
	0
	0.759166
	1.41873
	0
	0.838258
	0
	0
	0
	0
	0
	0
	0
	0
	0
	0
	0
	0
	0.899582
	0
	0
	0
	1.10303
	0
	0.812252
	0
	0
	0.835734
	0
	0
	0.999703
	0.826301
	0
	0.67491
	0
	0
	0
	0.824859
	0
	0.882042
	0
	0.805825
	0
	0
	0
	0
	1.07352
	0
	0
	0
	0
	0
	0
	0
	0
	0
	0
	0
	0.886045
	1.10899
	0
	0
	0
	0
	0
	0
	0
	1.3959
	0
	0
	1.24743
	0
	0.784961
	0
	0
	0
	0
	0
	0
	0
	0
	0
	0
	0.576699
	0
	0
	0
	0.627003
	0
	0
	0
	0
	0
	0
	0
	0
	0
	0
	0
	0
	0
	0
	0
	0.769529
	0.909033
	0
	1.04223
	0
	0
	0
	0
	0
	0
	0
	0.811208
	0
	0
	0
	0
	0
	0
	0.553241
	0
	0
	0
	0.655941
	0
	0.885208
	0
	0
	0
	0
	0
	0
	0
	0
	0.997916
	0.607198
	0
	0
	0
	0
	0
	0
	0
	0
	1.2852
	0
	0.723906
	1.50391
	0
	0.948381
	0
	0.766987
	0.93474
	0.643998
	0.844262
	1.78306
	0.645978
	0
	0
	0
	0
	0
	0.672365
	0
	0.802686
	0.67581
	0
	0
	0
	0
	0
	0
	0
	0
	0
	0
	0
	0
	0
	0
	0
	0
	0
	0.585908
	0.445454
	0
	0
	0
	0
	0
	0
	0
	0
	1.04773
	0
	0
	0.713129
	0
	0.482878
	0
	0
	0
	0
	0.557737
	0
	0.422367
	0
	0
	0.541869
	0
	0.677212
	0
	0
	0
	0
	0
	0
	0
	0
	0
	0
	0
	0
	0
	0
	0.948381
	0
	0.573267
	0
	0
	0.483235
	1.87515
	0
	0
	0.391596
	0
	0.976475
	0
	0
	0.447399
	0
	0.740667
	0
	0.679339
	0
	0.49152
	0
	0
	0.635237
	0
	0
	0
	0
	0
	0.684852
	0.526304
	0
	0
	0
	0
	0
	0
	0
	0
	0.483879
	0.874967
	0.485412
	0
	0.502952
	0
	0
	0
	0
	0
	0
	0
	0
	0
	0
	0
	0
	0
	0.574859
	0
	0
	0
	0
	0
	0
	0
	0
	0
	0.773217
	0
	0
	0.475713
	0.541869
	0
	0.520143
	0
	0
	0
	0
	1.15855
	0.59
	0
	0
	0
	0
	0.477032
	0.886715
	0
	0.879107
	0.57239
	0.65782
	0
	0
	0
	0.515075
	0
	0
	0
	0
	0
	0
	0
	0
	0
	0.679387
	0
	0
	0
	0
	0.365334
	0
	1.10393
	0
	0
	0
	0
	0
	0
	0
	0
	0
	0
	0
	0
	0
	0
	0
	0
	0
	0.890593
	0
	0
	0
	0
	0
	1.03968
	0
	0
	0.936623
	0
	0
	0
	0
	0
	0
	0.749974
	0.538907
	0
	0
	0.632909
	0.582014
	0
	0
	0
	1.02273
	0
	0
	1.12615
	0
	0.795616
	0
	0
	0
	0
	0
	0
	0
	0
	0
	0
	0
	0
	0
	0
	0
	0.944811
	0
	0.750032
	0.81971
	0
	0.716381
	0
	0
	0.749974
	0
	0
	0.840574
	0
	0
	0
	0
	0
	0
	0.570679
	0
	0
	0.745755
	0.703919
	0
	0
	0
	0
	0
	0.662428
	0.929141
	0
	0.694651
	0
	1.30808
	0
	0
	0
	0.884289
	0
	0
	0
	0.931838
	0
	0
	0
	0
	0
	0.562632
	0
	0
	0
	0
	0.688234
	0
	0
	0.723578
	0.714139
	0
	0
	0
	0
	0
	0
	0.564524
	0
	0
	0
	0.699253
	0
	0
	0
	0.568745
	0
	0
	0.693547
	0
	0
	0
	0
	0
	0
	0
	0
	0
	0
	0.746864
	0
	0
	0
	0
	0
	1.76558
	0
	0
	0
	0
	0.692847
	0.390713
	0
	0
	0.49283
	0
	0
	0
	0
	0
	0.438838
	0
	0
	0
	0
	0.600044
	0
	0
	0.550866
	0
	1.30181
	0
	0
	0
	0.768349
	0
	0
	0
	1.56474
	0
	0.506569
	0.449321
	0
	0
	0
	0
	0
	0
	0
	0
	0
	0
	0
	0.526049
	0
	0
	0
	0
	0.607465
	0
	0.417518
	0
	0
	0
	0.55729
	0
	0.449033
	0
	0
	0
	0
	0
	0
	0
	0
	0
	0.434479
	0
	0.689839
	0
	0.515618
	0.385196
	1.07747
	0.576939
	0.737694
	0
	0
	0.603384
	0
	0
	0
	0
	0.399894
	0.319404
	0.551208
	0
	0
	0
	0
	0.595571
	0
	0.462841
	0.453298
	0
	0.429982
	0
	0.829967
	0.331618
	0
	0
	0

## Sheet: Supp 2
Supp 2b	Splenic CD8+ T Cells from healthy, non tumor bearing mice treated for 5 days
	% CD69+ Effector of CD3+ CD8+ cells
	Vehicle	Apilimod
	3.9	12
	7.8	12
	7.7	13
	2.5	20
	2.5	9.3
Supp 2c	Splenic CD8+ T Cells from healthy, non tumor bearing mice treated for 5 days
	% Naive of CD3+ CD8+ cells
	Vehicle	Apilimod
	35	18
	21	26
	26	36
	39	14
	43	11
Supp 2d	Splenic CD8+ T Cells from healthy, non tumor bearing mice treated for 5 days
	% Terminally differentiated of CD3+ CD8+ cells
	Vehicle	Apilimod
	8	11
	10	13
	11	6
	7	10
	9	21
Supp 2e	Splenic CD8+ T Cells from healthy, non tumor bearing mice treated for 5 days
	% Resident memory of CD3+ CD8+ cells
	Vehicle	Apilimod
	14	19
	17	19
	15	10
	17	19
	14	16
Supp 2f	Splenic CD8+ T Cells from healthy, non tumor bearing mice treated for 5 days
	% Central memory of CD3+ CD8+ cells
	Vehicle	Apilimod
	31	31
	34	15
	31	21
	29	11
	27	23
Supp 2g	Splenic CD8+ T Cells from healthy, non tumor bearing mice treated for 5 days
	% Exhausted of CD3+ CD8+ cells
	Vehicle	Apilimod
	0.5	2.7
	2.4	0.8
	0.8	0.9
	0.4	1
	0.2	0.7
Supp 2i	Splenic Myeloid Cells from healthy, non tumor bearing mice treated for 5 days
	CD11c Median Flourescent Intensity of CD45+ Lin(-) cells
	Vehicle	Apilimod
	10631	9802
	9672	9851
	9482	9819
	9815	9787
	9106	8775
Supp 2j	Splenic Myeloid Cells from healthy, non tumor bearing mice treated for 5 days
	F4/80 Median Flourescent Intensity of CD45+ Lin(-) cells
	Vehicle	Apilimod
	431	211
	236	284
	200	260
	317	343
	212	232
Supp 2k	Splenic Myeloid Cells from healthy, non tumor bearing mice treated for 5 days
	CD11b Median Flourescent Intensity of CD45+ Lin(-) cells
	Vehicle	Apilimod
	259	223
	210	249
	223	235
	237	272
	231	225
Supp 2l	Splenic Myeloid Cells from healthy, non tumor bearing mice treated for 5 days
	% cDC2 of CD45+ Lin(-) cells
	Vehicle	Apilimod
	79	73
	77	65
	69	62
	71	68
	71	67

## Sheet: Supp 3
WT = PIKfyvef/f		KO = CD11c-cre PIKfyvef/f
Supp 3d	Primary Dendritic Cells Day 9
Same as 2o	% of CD11c+ Gate
	Replicate 1 (not shown)		Replicate 2 (dot plot)		Replicate 3 (not shown)
	WT	KO	WT	KO	WT	KO
CD80+ CD86-	9.81	11	9.25	8.44	7.03	6.94
CD80+CD86+	30.5	39.6	28.8	35.3	31.6	38.9
CD80- CD86+	6.84	8.18	7.83	9.99	14.8	12.2
CD80-CD86-	52.9	41.2	54.2	46.3	46.5	42
Supp 3e	Primary Dendritic Cells Day 9
	% of CD11c+ Gate
	H2kb-SIINFEKL Median Flourescent Intensity
	WT	KO	WT+pOVA	KO+pOVA
	35.7	26.1	163	282
	36.9	33.9	159	274
	38.5	32.8	162	285
Supp 3f	Primary Dendritic Cells Day 9
	% of CD11c+ Gate
	% H2kb-SIINFEKL+
	WT	KO	WT+pOVA	KO+pOVA
	0.73	1.89	45.1	63.9
	0.8	1.52	44.2	62.5
	0.96	1.34	45.2	64.1
Supp 3g	Primary Dendritic Cells Day 6, treated for 20 hours
	% of CD11c+ Gate
	H2kb-SIINFEKL Median Flourescent Intensity
	WT	KO	WT+pOVA	KO+pOVA
	30	37.5	62.8	152
	25.2	40	55.1	160.4
	45.2	53.3	68.1	140.1
Supp 3h	Primary Dendritic Cells Day 6, treated for 20 hours
	% of CD11c+ Gate
	% H2kb-SIINFEKL+
	WT	KO	WT+pOVA	KO+pOVA
	0.3	1.2	24.4	51.4
	0.4	1.5	28.9	50.3
	0.3	0.9	33.2	45.2

## Sheet: Supp 4
WT = PIKfyvef/f		KO = CD11c-cre PIKfyvef/f
Supp 4f	OT-I T cells 72 hours after co-culture with Primary Dendritic Cells
	Within CD8+ CD90+ Gate
	% Ki67+
	Water		Soluble OVA (10ug/ml)
	WT	KO	WT	KO
	0.3	5	72	85
	3	9	73	90
	0.5	3	76	86
Supp 4g	OT-I T cells 72 hours after co-culture with Primary Dendritic Cells
	Within CD8+ CD90+ Gate
	% Ki67+
	Water		Soluble OVA (10ug/ml)
	DMSO	Apilimod	DMSO	Apilimod
	31	31	26	70
	18	37	31	70
	15	32	33	65
Supp 4h	OT-II T cells 72 hours after co-culture with Primary Dendritic Cells
	Within CD4+ CD90+ Gate
	% Ki67+
	Water		Soluble OVA (10ug/ml)
	WT	KO	WT	KO
	7	12	21	38
	14	13	17	35
	12	11	20	32
Supp 4i	OT-II T cells 72 hours after co-culture with Primary Dendritic Cells
	Within CD4+ CD90+ Gate
	% Ki67+
	Water		Soluble OVA (10ug/ml)
	DMSO	Apilimod	DMSO	Apilimod
	20	30	28	45
	21	52	29	70
	18	59	29	63

## Sheet: Supp 5
Supp 5e	Primary Dendritic Cells Day 6, treated for 3 or 12 hours
	Il12b gene expression fold change by RT-qPCR (DMSO as control for each timepoint)
	3 hours		12 hours
	DMSO	Apilimod	DMSO	Apilimod
	0.98	3.1	0.99	6.43
	1.19	2.93	1.01	6.33
	0.86	2.56	1	6.38
Supp 5f	Primary Dendritic Cells Day 6, treated for 12 hours
	IL-12p40 protein levels in media measured by ELISA
	DMSO	Apilimod
	146.041	605.441
	131.265	577.382
	131.104	635.564
Supp 5g	Primary Dendritic Cells Day 6, treated for 24 hours
	IL-12p70 protein levels in media measured by ELISA
	DMSO	Apilimod	LPS
	6.69844	59.8017	96.2014
	9.56863	24.1334	86.5047
	7.25798	29.4004	99.7415

## Sheet: Supp 6
Supp 6b	Murakami et al (GSE149761): Comparison of normalized gene expression across bone marrow-derived mouse myeloid lineage cells
	Sqstm1 normalized gene expression from TPM data
	LT-HSC	ST-HSC/MPP1	MMP2	MMP3	LMPP/MMP4	GMP	MDP	CDP	cDC1	cDC2	cMoP	Ly6C+Mo	Ly6C-Mo	Neu
Replicate 1	-0.13469	0.225708	-0.619307	-0.854447	0.13469	0.0447762	-1.15035	-0.225708	2.10017	0.318639	-1.34517	0.731808	1.15035	1.34517
Replicate 2	-0.0447762	0.514156	-0.318639	-0.731808	-0.514156	-0.414413	-2.10017	-0.991526	1.61117	0.414413	-1.61117	0.619307	0.854447	0.991526
Supp 6c	TCGA PanCan (https://gdc.cancer.gov/about-data/publications/pancanatlas)
	Correlation of cDC1 Maturation and NF-kB Target normalized gene expression scores from FPKM data
		PATIENT_ID	SAMPLE_ID	cDC1 Maturation Score	NFKB Target Gene Score
	1	DO10172	SP22031	41.3186	8.19206
	2	DO10486	SP22750	-0.0960325	-30.3841
	3	DO10631	SP23078	-3.12849	-41.2552
	4	DO10908	SP23639	-29.9948	-55.7242
	5	DO11046	SP23925	-34.9748	-59.9976
	6	DO11202	SP24236	23.614	-4.51555
	7	DO11382	SP24565	136.639	261.711
	8	DO11501	SP24815	-59.3972	-73.9188
	9	DO11782	SP25350	-32.5087	-59.299
	10	DO11854	SP25494	23.7947	-29.0906
	11	DO11860	SP25518	-9.81323	-41.3742
	12	DO12034	SP25833	15.8654	-25.7243
	13	DO12070	SP25905	45.1937	-3.91701
	14	DO12352	SP26439	-20.4816	-45.0459
	15	DO12370	SP26475	-62.2282	-71.4659
	16	DO12382	SP26499	43.4319	65.0215
	17	DO12454	SP26649	-18.3525	-45.6604
	18	DO12484	SP26709	6.50767	-40.2728
	19	DO1249	SP2714	-12.8764	4.65314
	20	DO1257	SP2731	24.7967	7.0105
	21	DO1274	SP2766	-35.3752	4.09288
	22	DO12742	SP27201	-17.615	-47.1103
	23	DO1281	SP2781	-37.3594	5.5551
	24	DO12814	SP27339	-21.0957	-37.9142
	25	DO1287	SP2793	-0.94839	4.66849
	26	DO1290	SP2799	5.81848	-19.3714
	27	DO1291	SP2801	-48.3251	-13.398
	28	DO12952	SP27603	-7.69511	-39.4547
	29	DO1301	SP2826	77.0416	88.3983
	30	DO13144	SP27957	-36.7845	-47.5129
	31	DO1328	SP2881	-49.0653	-47.2061
	32	DO13318	SP28275	12.9789	-1.02453
	33	DO13474	SP28581	-11.6204	-31.0667
	34	DO13575	SP28791	-23.3791	-17.9162
	35	DO1384	SP2997	-31.6312	-40.7812
	36	DO13869	SP29331	11.5473	30.2398
	37	DO1392	SP3016	-38.1295	-5.38356
	38	DO14049	SP29697	-41.822	-62.5611
	39	DO14171	SP29940	145.482	336.838
	40	DO14192	SP29987	-13.7596	44.8473
	41	DO14204	SP30011	62.6427	60.8608
	42	DO14232	SP30071	100.101	171.997
	43	DO14236	SP30077	26.8684	61.973
	44	DO14238	SP30083	69.6902	116.999
	45	DO14242	SP30093	10.3367	60.329
	46	DO14250	SP30113	23.7442	81.7898
	47	DO14264	SP30143	53.8705	91.6007
	48	DO14282	SP30185	34.2395	93.6748
	49	DO14296	SP30213	-13.4167	24.2132
	50	DO14343	SP30332	-26.4308	-16.6447
	51	DO14420	SP30493	27.704	113.309
	52	DO14502	SP30675	-3.33572	21.6759
	53	DO14566	SP30803	34.747	114.986
	54	DO14582	SP30843	30.4049	113.047
	55	DO14614	SP30907	49.8745	110.52
	56	DO14678	SP31030	-67.3516	-33.5455
	57	DO14686	SP31046	51.2379	132.458
	58	DO14718	SP31126	-29.6188	2.08574
	59	DO14742	SP31174	-60.9061	-41.2906
	60	DO14750	SP31190	-10.0521	12.3269
	61	DO14814	SP31334	64.4606	194.695
	62	DO14942	SP31606	26.5561	75.3822
	63	DO15014	SP31790	35.7914	12.2977
	64	DO15022	SP31814	45.3804	59.2862
	65	DO15046	SP31854	-21.3484	71.9602
	66	DO15110	SP32014	-40.1158	37.9159
	67	DO15198	SP32222	86.5644	217.953
	68	DO1537	SP3368	59.2217	-0.449588
	69	DO15398	SP32662	1.17105	53.5863
	70	DO15414	SP32694	109.982	104.155
	71	DO15430	SP32742	72.7815	59.9256
	72	DO15503	SP32894	37.6494	41.742
	73	DO15527	SP32958	77.2379	123.326
	74	DO1559	SP3415	30.6886	49.6738
	75	DO15591	SP33094	121.812	248.488
	76	DO15791	SP33496	-9.77714	21.4198
	77	DO15815	SP33544	-75.7302	-30.6326
	78	DO15870	SP33688	-45.6565	-11.3846
	79	DO15911	SP33774	67.9173	104.352
	80	DO15943	SP33837	52.4949	128.693
	81	DO16015	SP34005	2.11882	80.4537
	82	DO16110	SP34186	17.6158	64.3616
	83	DO16113	SP34191	37.151	56.0658
	84	DO16136	SP34246	17.8464	42.7218
	85	DO16233	SP34431	34.1115	63.91
	86	DO16248	SP34452	-30.9322	20.1005
	87	DO16269	SP34493	94.6585	38.6514
	88	DO1663	SP3631	39.0665	75.7639
	89	DO16769	SP35412	-19.734	6.52455
	90	DO16881	SP35617	54.1106	32.2822
	91	DO16999	SP35849	23.6842	20.9584
	92	DO17054	SP35951	12.3481	5.3279
	93	DO17074	SP35989	3.25594	22.2919
	94	DO17085	SP36036	42.6978	35.0705
	95	DO17178	SP36218	32.8276	25.2537
	96	DO17323	SP36498	49.0019	61.557
	97	DO17373	SP36586	-56.6682	-37.4073
	98	DO17722	SP37369	-5.32311	6.6725
	99	DO17751	SP37432	91.7124	74.5655
	100	DO17791	SP37516	11.947	14.0143
	101	DO17848	SP37636	24.039	28.3412
	102	DO17977	SP37903	49.0818	91.1002
	103	DO18016	SP37970	-11.7672	-7.43432
	104	DO18056	SP38044	27.8028	4.40863
	105	DO18164	SP38271	-1.49742	-11.6053
	106	DO18392	SP38759	11.9376	29.3355
	107	DO18572	SP39102	48.0728	-5.7613
	108	DO18651	SP39248	45.3748	49.52
	109	DO18671	SP39298	14.7838	-15.5687
	110	DO18701	SP39349	41.481	24.2162
	111	DO18839	SP39594	15.0226	56.6074
	112	DO18988	SP39907	73.9937	54.588
	113	DO19028	SP39997	24.3732	12.6298
	114	DO19048	SP40047	0.648567	37.0336
	115	DO19380	SP40736	17.9819	-22.2728
	116	DO1954	SP4265	-38.2415	-47.9271
	117	DO19733	SP41453	-22.3509	-41.4225
	118	DO20082	SP42154	209.006	298.043
	119	DO20416	SP42829	44.3622	46.5193
	120	DO2055	SP4472	-18.161	50.6214
	121	DO20604	SP43201	19.6649	42.3498
	122	DO20768	SP43510	39.9076	-4.01628
	123	DO20770	SP43514	5.29888	30.2472
	124	DO2078	SP4523	-47.6662	1.0769
	125	DO20780	SP43532	1.28308	5.52494
	126	DO2084	SP4535	-25.0929	-22.3083
	127	DO20849	SP43664	-5.37951	25.8618
	128	DO20863	SP43688	9.73183	-46.9308
	129	DO20867	SP43696	-4.74345	23.9929
	130	DO20905	SP43770	187.002	32.3388
	131	DO20915	SP43792	68.4966	11.2318
	132	DO20923	SP43808	-2.45267	-26.1127
	133	DO20928	SP43822	-4.02152	-12.4735
	134	DO2096	SP4557	-69.6489	-80.733
	135	DO2114	SP4593	-58.8756	-53.6032
	136	DO219106	SP119755	40.3628	33.9077
	137	DO219585	SP120767	104.281	65.8504
	138	DO219944	SP121761	54.9813	91.727
	139	DO219945	SP121763	-33.1184	-33.8681
	140	DO219949	SP121774	-28.9601	-41.7589
	141	DO219951	SP121781	3.1385	-17.3949
	142	DO219952	SP121783	37.9821	19.1703
	143	DO219954	SP121790	-50.5379	-22.91
	144	DO219960	SP121808	-13.3271	-43.4184
	145	DO219961	SP121811	-41.4417	-51.5605
	146	DO219962	SP121816	24.3415	1.33888
	147	DO219964	SP121824	99.6894	-10.1553
	148	DO219965	SP121828	67.7629	10.8775
	149	DO219966	SP121831	49.7736	-12.4569
	150	DO219967	SP121837	109.842	3.15293
	151	DO219968	SP121841	0.6989	-24.9429
	152	DO219969	SP121847	56.4378	34.3546
	153	DO219970	SP121852	25.1872	3.83887
	154	DO219972	SP121859	28.4111	16.3849
	155	DO219973	SP121861	250.25	112.712
	156	DO219974	SP121865	-19.5298	-68.8052
	157	DO219975	SP121870	85.6278	34.4158
	158	DO220116	SP122361	-36.099	-19.7464
	159	DO220118	SP122372	-25.8918	-43.123
	160	DO220122	SP122392	-14.7059	-36.5122
	161	DO220126	SP122412	22.0052	-67.6224
	162	DO220138	SP122476	-49.3641	-56.1134
	163	DO220140	SP122489	-10.772	-36.9583
	164	DO220153	SP122560	-61.9452	-58.8479
	165	DO220157	SP122590	-72.8617	-87.9116
	166	DO220163	SP122634	-2.1383	-15.0721
	167	DO220168	SP122676	45.4072	1.29894
	168	DO220172	SP122702	14.3309	-101.299
	169	DO220174	SP122714	-37.2455	-32.2864
	170	DO220176	SP122725	-6.21151	-39.2077
	171	DO220221	SP123010	-60.2575	-53.2525
	172	DO220331	SP123836	-45.5731	-58.7506
	173	DO220333	SP123840	-73.0507	-84.027
	174	DO220334	SP123842	-46.1063	-119.43
	175	DO220335	SP123844	-37.9742	-76.9649
	176	DO220336	SP123846	-56.7339	-104.892
	177	DO220338	SP123850	-62.305	-93.1996
	178	DO220339	SP123852	-55.6393	-88.4332
	179	DO220340	SP123854	-15.9481	-55.3742
	180	DO220341	SP123856	21.9165	30.1754
	181	DO220342	SP123858	-28.3962	-54.624
	182	DO220348	SP123870	-44.6533	-99.5029
	183	DO220349	SP123872	-95.5371	-101.602
	184	DO220350	SP123874	-13.4501	-48.6012
	185	DO220351	SP123876	-59.613	-102.846
	186	DO220352	SP123878	-39.1534	-67.7565
	187	DO220354	SP123882	-65.2628	-87.0736
	188	DO220355	SP123884	-29.8285	-78.484
	189	DO220356	SP123886	-50.7539	-66.2996
	190	DO220357	SP123888	-77.2344	-110.129
	191	DO220358	SP123890	-34.9592	-15.5711
	192	DO220359	SP123892	-18.4851	-19.8463
	193	DO220360	SP123894	-75.9197	-110.971
	194	DO220361	SP123897	-25.7026	-79.6093
	195	DO220362	SP123900	-32.4645	-45.2691
	196	DO220363	SP123902	-73.9073	-80.7002
	197	DO220423	SP123950	-59.9377	-101.157
	198	DO220433	SP123953	-7.73579	1.24923
	199	DO220439	SP123955	-75.9494	-108.764
	200	DO220449	SP123958	-39.0255	-64.5365
	201	DO220468	SP123964	-13.8428	-33.3804
	202	DO220474	SP123967	-14.0744	-51.2963
	203	DO220478	SP123969	-6.03906	-34.5604
	204	DO220479	SP123972	-21.225	-23.4032
	205	DO220490	SP123978	-23.2878	-65.7462
	206	DO220509	SP123984	-57.8421	-100.105
	207	DO220510	SP123988	-44.1048	-75.245
	208	DO220519	SP123995	-29.1634	-32.452
	209	DO220525	SP123998	-68.7836	-83.7515
	210	DO220535	SP124003	-86.8297	-81.8931
	211	DO220549	SP124013	112.963	66.2945
	212	DO220554	SP124017	-56.6716	-71.0639
	213	DO220556	SP124021	-25.3016	-56.0966
	214	DO220577	SP124033	-57.1926	-96.5913
	215	DO22106	SP47628	-71.7611	-112.284
	216	DO221123	SP124969	50.141	90.9529
	217	DO221124	SP124971	25.6125	65.0066
	218	DO221127	SP124977	91.9243	28.3293
	219	DO221129	SP124981	68.4396	116.938
	220	DO22117	SP47652	-103.202	-120.199
	221	DO22145	SP47708	-125.276	-126.711
	222	DO22195	SP47808	-98.6749	-118.48
	223	DO2222	SP4820	-46.1614	-58.0638
	224	DO222303	SP127628	98.0638	20.8946
	225	DO222304	SP127630	57.2134	-3.34902
	226	DO222305	SP127632	152.111	49.7109
	227	DO222306	SP127634	59.1042	-2.82196
	228	DO222307	SP127636	81.4985	10.7412
	229	DO222308	SP127638	64.7975	35.9225
	230	DO222309	SP127640	179.03	100.62
	231	DO22285	SP47990	-308.48	-227.185
	232	DO22293	SP48008	-43.3728	-90.364
	233	DO22295	SP48010	-81.5858	-89.6837
	234	DO22324	SP48073	-121.169	-163.93
	235	DO22356	SP48135	-89.9115	-112.275
	236	DO22382	SP48189	-43.8069	-52.69
	237	DO22417	SP48263	-99.9552	-114.262
	238	DO22490	SP48414	-58.7134	-40.0755
	239	DO22496	SP48426	-88.6124	-121.613
	240	DO2252	SP4875	47.1849	-1.0866
	241	DO22524	SP48480	-97.4511	-104.203
	242	DO22536	SP48504	-85.966	-126.681
	243	DO22548	SP48534	-114.732	-126.012
	244	DO22720	SP48850	-76.9758	-82.0615
	245	DO22736	SP48888	-91.2646	-150.699
	246	DO22836	SP49114	-56.9606	-67.6189
	247	DO22838	SP49119	-43.8897	-138.105
	248	DO22839	SP49124	-27.567	-51.3155
	249	DO22854	SP49157	-57.9162	-59.6499
	250	DO22860	SP49175	-22.8582	4.6509
	251	DO22866	SP49187	81.6198	83.7556
	252	DO22875	SP49205	-20.4557	35.9833
	253	DO22884	SP49223	14.5969	-47.1622
	254	DO22887	SP49229	-20.4123	-50.1215
	255	DO22896	SP49247	10.5708	-24.5215
	256	DO22914	SP49286	-7.05702	23.2958
	257	DO22929	SP49322	-14.5324	-12.4467
	258	DO22932	SP49328	-36.466	-64.1313
	259	DO22935	SP49334	33.1471	49.108
	260	DO22953	SP49379	6.84821	29.9737
	261	DO22956	SP49385	23.735	-71.4897
	262	DO22959	SP49391	-34.253	-14.7728
	263	DO22978	SP49433	-31.8784	-70.0087
	264	DO22986	SP49449	-50.7687	-40.2172
	265	DO22994	SP49469	-55.4438	-44.8438
	266	DO22998	SP49481	21.7835	35.2176
	267	DO23018	SP49531	-25.3319	-48.0722
	268	DO23023	SP49541	50.1606	12.6531
	269	DO23028	SP49551	201.144	221.886
	270	DO23048	SP49591	-40.855	-26.0128
	271	DO23073	SP49651	5.53374	3.15441
	272	DO2323	SP5017	-36.5841	-23.0325
	273	DO2341	SP5052	116.134	110.023
	274	DO23517	SP50115	-73.5085	15.9691
	275	DO23584	SP50263	-23.2631	-37.76
	276	DO23608	SP50317	37.2742	27.7615
	277	DO23610	SP50321	-10.3794	-12.2291
	278	DO23648	SP50406	224.247	201.821
	279	DO23651	SP50412	79.847	129.254
	280	DO23687	SP50485	66.4579	106.742
	281	DO23702	SP50518	-48.7421	-38.5509
	282	DO23735	SP50592	143.067	90.9626
	283	DO23744	SP50611	34.3797	78.8976
	284	DO23786	SP50713	36.1158	-34.1872
	285	DO23838	SP50827	-18.0239	26.899
	286	DO23942	SP51037	71.7252	13.3664
	287	DO24130	SP51446	-27.6968	-13.0092
	288	DO24307	SP51824	107.391	113.028
	289	DO24467	SP52232	65.2589	85.3656
	290	DO24497	SP52284	151.569	137.797
	291	DO2455	SP5279	5.1707	-13.7773
	292	DO24646	SP52607	47.1964	7.73741
	293	DO24675	SP52667	13.2241	24.0327
	294	DO24729	SP52779	-10.1212	4.06816
	295	DO24860	SP53073	48.4081	48.0896
	296	DO25010	SP53387	-3.98872	-48.7647
	297	DO2503	SP5381	5.57164	28.547
	298	DO25068	SP53548	30.1719	37.5736
	299	DO2509	SP5393	-31.3509	6.44579
	300	DO25104	SP53618	16.8703	-44.7947
	301	DO25189	SP53810	81.4457	50.603
	302	DO25320	SP54113	21.3073	12.077
	303	DO2539	SP5448	-59.955	-42.9024
	304	DO25444	SP54363	59.5504	82.8125
	305	DO2551	SP5473	29.7694	-1.73414
	306	DO25622	SP54745	57.5331	24.01
	307	DO25737	SP55004	35.4547	30.6827
	308	DO25797	SP55142	53.9901	41.1542
	309	DO25847	SP55235	131.326	178.103
	310	DO25887	SP55309	179.081	117.266
	311	DO25927	SP55387	283.492	328.699
	312	DO2593	SP5559	5.44663	57.1382
	313	DO25985	SP55509	145.168	131.407
	314	DO26062	SP55711	134.509	27.7769
	315	DO26230	SP56079	77.6172	85.8123
	316	DO26280	SP56168	148.982	167.769
	317	DO26354	SP56303	87.2253	20.9105
	318	DO26427	SP56460	85.7722	108.311
	319	DO26434	SP56474	31.2459	65.4085
	320	DO26445	SP56502	87.9571	45.8757
	321	DO26459	SP56533	-23.9265	31.1225
	322	DO26461	SP56537	-8.25353	25.1871
	323	DO26463	SP56541	30.6311	40.7942
	324	DO26469	SP56553	128.354	149.706
	325	DO2647	SP5666	23.1684	40.0878
	326	DO26475	SP56566	5.14659	27.7579
	327	DO26476	SP56569	50.984	56.2666
	328	DO26492	SP56607	29.0231	97.7862
	329	DO26512	SP56644	-20.4046	14.3037
	330	DO26540	SP56704	23.2732	53.6445
	331	DO26553	SP56730	-11.597	11.6554
	332	DO26563	SP56754	8.11034	-20.4168
	333	DO26572	SP56771	-4.84132	13.5222
	334	DO26596	SP56821	8.01174	31.8908
	335	DO26599	SP56827	241.829	219.404
	336	DO26653	SP56941	-20.4534	-26.7962
	337	DO26692	SP57024	57.5828	102.431
	338	DO26710	SP57066	27.505	56.6075
	339	DO26719	SP57084	9.62317	27.2235
	340	DO26769	SP57189	36.8004	64.9997
	341	DO26798	SP57251	-31.3798	7.24354
	342	DO26806	SP57267	50.4893	-15.9417
	343	DO26894	SP57450	-33.7448	12.7518
	344	DO26934	SP57538	109.391	107.306
	345	DO2694	SP5784	-19.3328	-19.3993
	346	DO26957	SP57586	104.372	149.916
	347	DO26971	SP57619	81.1726	180.23
	348	DO26976	SP57629	-26.3716	38.0601
	349	DO26987	SP57651	-1.64867	-0.841486
	350	DO26993	SP57669	65.7548	82.6922
	351	DO27025	SP57735	166.727	161.608
	352	DO2706	SP5808	-26.5834	-4.43795
	353	DO27067	SP57818	88.0529	76.7175
	354	DO27081	SP57846	-14.8757	0.887099
	355	DO27104	SP57901	25.1487	66.745
	356	DO2712	SP5820	-13.5007	25.554
	357	DO27120	SP57933	70.2974	136.986
	358	DO27128	SP57941	-4.62398	-16.0118
	359	DO2719	SP5844	-8.62701	-15.9029
	360	DO27208	SP58101	44.9056	72.2698
	361	DO27279	SP58245	36.579	66.1293
	362	DO27318	SP58326	-26.4103	73.7193
	363	DO27326	SP58342	34.9492	89.4367
	364	DO27334	SP58349	-60.4459	-17.5197
	365	DO27453	SP58612	-10.0183	21.4561
	366	DO27484	SP58668	45.2439	9.74103
	367	DO27588	SP58882	-48.0862	-9.98945
	368	DO27636	SP58991	-8.03874	2.38668
	369	DO27747	SP59245	21.1071	19.4687
	370	DO27763	SP59270	-24.7708	-16.0354
	371	DO27764	SP59272	-15.1533	-11.5071
	372	DO27765	SP59276	-23.4419	-26.8903
	373	DO27767	SP59280	26.1532	35.1296
	374	DO27769	SP59284	-24.165	-19.2596
	375	DO27771	SP59288	-7.97922	-2.41534
	376	DO27773	SP59292	36.1498	74.107
	377	DO27775	SP59296	2.99705	45.4166
	378	DO27777	SP59300	121.724	201.604
	379	DO27779	SP59304	78.8577	81.1452
	380	DO27781	SP59308	22.6831	67.3684
	381	DO27783	SP59312	144.449	174.965
	382	DO27785	SP59316	56.0118	60.1085
	383	DO27787	SP59320	161.784	167.33
	384	DO27789	SP59324	55.3732	84.6262
	385	DO27791	SP59328	-24.597	8.20934
	386	DO27793	SP59332	13.4361	68.7995
	387	DO27795	SP59336	-28.3258	-6.8158
	388	DO27797	SP59340	70.1256	143.254
	389	DO27799	SP59344	0.0195604	-20.3625
	390	DO27801	SP59348	154.46	174.415
	391	DO27803	SP59352	12.5563	24.6762
	392	DO27805	SP59356	79.5537	126.416
	393	DO27807	SP59360	17.8722	39.7464
	394	DO27809	SP59364	127.215	115.315
	395	DO27811	SP59368	27.9714	78.2262
	396	DO27813	SP59372	228	295.505
	397	DO27815	SP59376	-25.3822	-17.3139
	398	DO27817	SP59380	131.535	181.719
	399	DO27819	SP59384	-21.8226	14.3676
	400	DO27821	SP59388	-49.4532	-27.3874
	401	DO27823	SP59392	-2.95842	-2.5931
	402	DO27825	SP59396	-35.4264	-23.6754
	403	DO27827	SP59400	112.287	165.393
	404	DO27829	SP59404	-23.5544	6.11363
	405	DO2783	SP5980	7.52181	28.6153
	406	DO27833	SP59412	37.9703	37.7549
	407	DO27835	SP59416	43.8529	90.0158
	408	DO27837	SP59420	80.4063	109.234
	409	DO27841	SP59428	215.517	174.617
	410	DO27843	SP59432	43.1783	78.1822
	411	DO27845	SP59436	239.481	268.771
	412	DO27847	SP59440	63.6809	66.8131
	413	DO27849	SP59444	86.2568	94.6318
	414	DO27851	SP59448	170.54	174.333
	415	DO27853	SP59452	101.776	173.682
	416	DO27855	SP59456	50.2413	53.3192
	417	DO27857	SP59460	28.0695	63.5859
	418	DO27859	SP59464	34.0069	49.1304
	419	DO28024	SP59803	-76.995	-109.047
	420	DO28053	SP59860	-25.7671	-20.0087
	421	DO28089	SP59938	-11.9122	-36.8255
	422	DO28273	SP60322	41.9528	10.4322
	423	DO28412	SP60610	11.8095	28.5086
	424	DO2842	SP6115	24.0794	40.5491
	425	DO28521	SP60842	-39.8685	-23.7487
	426	DO28763	SP61343	-52.5605	-46.0978
	427	DO28952	SP61703	-44.1189	-73.5566
	428	DO2897	SP6223	-8.56909	-13.7216
	429	DO29940	SP63716	-2.57177	31.9854
	430	DO2995	SP6429	9.72081	7.14703
	431	DO30060	SP63966	-28.821	-9.24925
	432	DO30090	SP64036	-13.0827	47.849
	433	DO30340	SP64546	15.7276	29.1871
	434	DO3037	SP6519	0.880875	-13.7749
	435	DO30550	SP64976	-55.6552	-40.0279
	436	DO30750	SP65376	-13.9067	-15.1537
	437	DO3110	SP6673	2.16857	-7.91763
	438	DO3140	SP6730	-15.2086	7.19463
	439	DO31420	SP66687	-37.784	4.17392
	440	DO31551	SP66960	-10.4737	-14.2279
	441	DO3158	SP6766	-47.1373	-35.9861
	442	DO31769	SP67428	17.3145	29.0705
	443	DO3182	SP6813	-30.9659	23.2771
	444	DO3188	SP6825	5.36554	19.2878
	445	DO32237	SP68348	4.67558	8.41563
	446	DO32391	SP68659	17.5021	13.2915
	447	DO32420	SP68725	-15.9332	-1.19758
	448	DO3412	SP7291	-19.9598	-27.5325
	449	DO3458	SP7378	-0.246844	-4.40109
	450	DO3482	SP7421	11.9894	11.3219
	451	DO3500	SP7456	-3.98693	13.0444
	452	DO3614	SP7692	-0.040011	25.3163
	453	DO36226	SP79907	-48.372	-74.0501
	454	DO36239	SP79939	-91.8773	83.456
	455	DO36248	SP79958	-27.7477	10.9217
	456	DO36253	SP79968	-91.5538	-56.5115
	457	DO36254	SP79971	7.24503	55.6869
	458	DO36262	SP79988	-69.7011	-14.9684
	459	DO36265	SP79998	-123.966	18.9212
	460	DO36273	SP80014	-67.0202	-87.8346
	461	DO36283	SP80037	-62.7713	-43.0223
	462	DO36285	SP80042	12.9456	20.5119
	463	DO36335	SP80160	-102.544	-83.0482
	464	DO36345	SP80183	-2.61716	-57.2168
	465	DO36356	SP80205	-41.1262	-114.88
	466	DO36359	SP80213	-55.8914	-20.7179
	467	DO36360	SP80216	-95.6413	-26.8625
	468	DO36361	SP80217	-78.3818	-84.7536
	469	DO36372	SP80244	-68.7044	-98.4995
	470	DO36386	SP80271	16.4466	14.0609
	471	DO36431	SP80367	16.7849	41.0582
	472	DO36459	SP80423	-5.60985	4.66918
	473	DO36556	SP80615	6.62202	10.3203
	474	DO36572	SP80657	75.3351	76.6066
	475	DO36619	SP80754	-3.62172	-16.7403
	476	DO3662	SP7785	43.6634	92.2314
	477	DO36710	SP80950	-9.3904	12.5196
	478	DO36801	SP81137	-7.4269	-4.96381
	479	DO36945	SP81440	16.9149	0.0896766
	480	DO36969	SP81494	85.6132	40.4951
	481	DO37074	SP81711	33.8934	22.6241
	482	DO37138	SP81840	-36.8097	-16.7664
	483	DO37259	SP82087	-10.7598	-22.261
	484	DO37267	SP82103	8.40376	-13.6018
	485	DO37409	SP82399	-23.0647	-5.80166
	486	DO37418	SP82417	207.287	118.806
	487	DO37424	SP82429	-17.3492	12.9805
	488	DO37425	SP82431	-1.14487	-13.3259
	489	DO37426	SP82433	-21.5952	-18.8498
	490	DO37427	SP82435	-44.9009	-32.8352
	491	DO37432	SP82445	60.7808	66.3481
	492	DO37435	SP82451	-32.8476	-3.63724
	493	DO37439	SP82459	-3.93941	-12.6438
	494	DO37440	SP82461	-66.4672	-66.2412
	495	DO37445	SP82471	-76.3899	-73.823
	496	DO37474	SP82532	-81.9046	-58.6037
	497	DO37515	SP82614	-67.0262	-82.1452
	498	DO37527	SP82636	-53.577	-50.4743
	499	DO37531	SP82644	10.8534	-4.27747
	500	DO37587	SP82756	-39.6257	-31.3425
	501	DO37599	SP82780	-100.637	-56.4484
	502	DO37607	SP82796	-61.0482	-34.9602
	503	DO37627	SP82836	-61.2537	-41.5975
	504	DO37659	SP82900	40.2526	39.4752
	505	DO37703	SP82988	-46.6119	-46.1657
	506	DO37719	SP83019	0.614062	-41.605
	507	DO37723	SP83027	-67.3563	-62.4314
	508	DO37750	SP83083	-6.54033	-0.661311
	509	DO37758	SP83099	-8.73831	-17.6242
	510	DO37782	SP83146	114.259	29.3131
	511	DO37827	SP83242	-51.7134	-28.7656
	512	DO37861	SP83312	28.0613	100.675
	513	DO37896	SP83382	-50.4627	-38.4685
	514	DO37946	SP83482	10.5418	-15.7946
	515	DO3804	SP8085	-0.565875	-16.83
	516	DO38129	SP83844	3.45955	6.8058
	517	DO38190	SP83967	251.809	371.732
	518	DO38226	SP84056	-24.9009	42.3353
	519	DO38229	SP84062	105.794	85.8035
	520	DO38380	SP84392	-8.35819	28.9506
	521	DO38388	SP84408	67.0337	48.6441
	522	DO3840	SP8157	188.943	76.2044
	523	DO38404	SP84439	29.2774	99.0599
	524	DO38423	SP84491	-37.5635	32.3099
	525	DO38535	SP84719	48.1303	113.689
	526	DO38547	SP84743	-24.1291	20.2904
	527	DO38603	SP84858	-7.13283	19.1424
	528	DO38655	SP84962	75.633	152.84
	529	DO38663	SP84982	8.1669	24.8287
	530	DO38671	SP84998	41.8301	50.069
	531	DO38731	SP85130	-29.2073	10.7001
	532	DO3874	SP8229	-1.61546	4.46723
	533	DO38775	SP85222	17.5932	8.85381
	534	DO38779	SP85230	-37.8551	-36.6108
	535	DO38791	SP85251	104.453	134.711
	536	DO38831	SP85339	-52.4304	-16.0102
	537	DO38847	SP85379	72.8537	83.403
	538	DO38899	SP85487	-103.823	-121.958
	539	DO38901	SP85491	16.2206	-17.0859
	540	DO38903	SP85495	102.849	123.462
	541	DO38911	SP85511	-30.4213	-55.3567
	542	DO38946	SP85582	-29.031	-31.3568
	543	DO38966	SP85623	83.3697	61.1517
	544	DO38978	SP85647	-58.0639	-71.0256
	545	DO39016	SP85725	-38.126	-58.1215
	546	DO39020	SP85733	-63.5874	-92.768
	547	DO39046	SP85787	88.0368	43.2955
	548	DO39062	SP85818	55.1485	57.1424
	549	DO39070	SP85836	-75.9323	-85.58
	550	DO39072	SP85840	85.6699	-64.2173
	551	DO39084	SP85864	-27.8237	-19.7332
	552	DO39127	SP85952	3.63193	-52.3535
	553	DO39210	SP86118	-45.1943	-118.494
	554	DO39216	SP86130	45.3315	13.519
	555	DO39306	SP86306	-36.8055	-45.5594
	556	DO39363	SP86425	-20.28	-26.1597
	557	DO39481	SP86660	16.5803	-10.5472
	558	DO39534	SP86775	78.2827	67.9481
	559	DO39564	SP86836	-2.04625	-11.8359
	560	DO3958	SP8394	-47.3738	-57.6683
	561	DO39610	SP86929	59.5571	38.7321
	562	DO39635	SP86989	43.1361	49.5481
	563	DO39684	SP87099	-89.7882	-103.258
	564	DO39798	SP87337	11.4968	-4.86937
	565	DO39841	SP87434	64.2743	-20.934
	566	DO39847	SP87446	-7.4625	-2.90328
	567	DO39886	SP87534	-40.4454	-56.1028
	568	DO39910	SP87582	-3.90811	-12.1041
	569	DO39956	SP87675	-54.449	-66.4374
	570	DO40069	SP87903	72.8599	52.0615
	571	DO40147	SP88050	-19.9231	-55.104
	572	DO40167	SP88098	-17.6437	-32.4366
	573	DO4018	SP8532	-15.5424	-38.9565
	574	DO40193	SP88158	31.4767	-12.945
	575	DO40274	SP88322	-35.3068	-61.1746
	576	DO4036	SP8564	-74.3138	-47.7402
	577	DO40405	SP88593	-17.4043	-38.6356
	578	DO40484	SP88757	2.9358	-41.3573
	579	DO40496	SP88776	-50.7438	-80.3915
	580	DO40664	SP89090	-27.7086	-61.9552
	581	DO40735	SP89245	2.2991	-27.1206
	582	DO40759	SP89291	30.3556	9.87846
	583	DO4080	SP8660	-2.67196	-2.82365
	584	DO40806	SP89389	-41.2814	44.4405
	585	DO40831	SP89443	-4.89484	-17.4091
	586	DO40867	SP89519	-9.304	-11.4071
	587	DO40930	SP89651	18.0528	-7.62039
	588	DO40948	SP89687	-13.5843	-23.6906
	589	DO41056	SP89909	44.877	-39.2559
	590	DO41080	SP89957	-13.1235	-23.2911
	591	DO41157	SP90125	-6.56147	-28.6401
	592	DO41217	SP90245	-35.2085	-10.9406
	593	DO41229	SP90269	26.405	43.0289
	594	DO41343	SP90503	-22.0232	-7.55899
	595	DO4138	SP8795	-1.20555	-37.9758
	596	DO41398	SP90629	40.9578	-14.9655
	597	DO41446	SP90725	-10.877	-13.1779
	598	DO41530	SP90893	-48.6596	-41.0318
	599	DO4155	SP8831	-6.9401	5.53158
	600	DO41716	SP91265	-69.2647	38.806
	601	DO4185	SP8891	-21.9497	12.8565
	602	DO41911	SP91666	5.86085	-4.53468
	603	DO41943	SP91730	-31.193	-50.9755
	604	DO41951	SP91746	35.2483	0.892414
	605	DO42169	SP92195	-69.663	-81.281
	606	DO42209	SP92268	53.4875	32.5193
	607	DO42240	SP92332	5.64056	2.33477
	608	DO42256	SP92364	-28.2475	-58.8661
	609	DO42304	SP92460	-0.58099	-10.2021
	610	DO4233	SP8987	40.225	56.2261
	611	DO42400	SP92659	0.951359	-19.0483
	612	DO42424	SP92707	10.6983	-24.658
	613	DO42432	SP92723	25.3669	26.9384
	614	DO42464	SP92787	-1.15261	20.0566
	615	DO42536	SP92931	-14.7023	-51.2004
	616	DO42544	SP92947	-15.3771	-7.21522
	617	DO42881	SP93652	22.5908	25.0908
	618	DO42937	SP93772	-4.42597	-13.1421
	619	DO43074	SP94060	4.34982	11.7326
	620	DO43162	SP94236	-10.5383	-6.81736
	621	DO43210	SP94332	4.10821	-16.3391
	622	DO43314	SP94540	-22.1547	-29.3302
	623	DO43338	SP94588	-24.2431	-40.5744
	624	DO43378	SP94661	-21.1795	-15.0342
	625	DO43506	SP94917	4.43339	-24.2835
	626	DO43514	SP94933	16.1188	-33.3724
	627	DO4359	SP9251	9.36529	48.6146
	628	DO43610	SP95126	82.5575	-16.0521
	629	DO43658	SP95222	87.8321	-2.63378
	630	DO43739	SP95406	-26.1269	-39.534
	631	DO43811	SP95550	-13.2089	-1.54455
	632	DO43859	SP95646	32.9312	14.7575
	633	DO44086	SP96110	-35.6534	-48.9669
	634	DO44087	SP96112	-30.0362	-32.3856
	635	DO44088	SP96114	-15.5794	-29.4483
	636	DO44089	SP96116	-19.1459	-12.9151
	637	DO44090	SP96118	204.173	168.589
	638	DO44091	SP96120	-17.565	-59.1238
	639	DO44092	SP96122	99.8814	102.964
	640	DO44093	SP96124	-9.38606	-24.9276
	641	DO44094	SP96126	10.8229	41.2186
	642	DO44095	SP96129	-39.9991	-23.9719
	643	DO44097	SP96136	30.6622	100.195
	644	DO44103	SP96147	46.7582	12.1691
	645	DO44111	SP96163	60.7293	13.5115
	646	DO44273	SP96511	75.5262	91.5881
	647	DO44285	SP96540	32.9702	25.9554
	648	DO44462	SP97104	16.2953	21.7266
	649	DO44465	SP97113	-7.33137	-4.32956
	650	DO44469	SP97124	3.83049	-44.7387
	651	DO44478	SP97145	3.77654	-21.9549
	652	DO44485	SP97161	-17.1261	1.93284
	653	DO4449	SP9433	-14.3657	-6.77809
	654	DO44496	SP97194	-26.4908	-35.7249
	655	DO44515	SP97243	40.0147	15.4185
	656	DO44517	SP97249	-27.5006	-20.0022
	657	DO44520	SP97258	30.5681	30.2485
	658	DO44525	SP97269	-10.7488	-9.02504
	659	DO44528	SP97278	26.5676	5.07894
	660	DO4473	SP9481	-33.0292	-13.8559
	661	DO44872	SP98053	-24.9339	8.97488
	662	DO44875	SP98060	36.151	-230.785
	663	DO44877	SP98065	6.56293	-20.079
	664	DO44883	SP98078	-50.933	-95.2067
	665	DO44885	SP98082	-40.535	-11.8123
	666	DO44888	SP98090	-4.61305	-87.0971
	667	DO44889	SP98092	-52.3843	-56.1606
	668	DO44890	SP98096	35.4991	-58.4154
	669	DO44919	SP98164	0.987333	-12.5745
	670	DO44930	SP98192	-27.6564	13.7644
	671	DO44966	SP98265	-58.3289	-74.1937
	672	DO44974	SP98289	-32.8176	-0.126645
	673	DO44978	SP98297	-57.0226	-84.0208
	674	DO44982	SP98305	-46.3342	-79.7627
	675	DO44986	SP98313	-0.999343	55.1514
	676	DO44994	SP98327	-72.637	-53.8104
	677	DO45009	SP98359	7.59196	-6.49173
	678	DO45091	SP98896	-51.5628	0.168339
	679	DO45092	SP98898	-6.2068	23.2897
	680	DO45093	SP98900	-57.3361	-83.9631
	681	DO45094	SP98902	-24.2829	-12.0144
	682	DO45097	SP98913	-59.2631	-79.0058
	683	DO45099	SP98915	-40.6916	-20.5899
	684	DO45101	SP98921	-73.9716	-49.8763
	685	DO45103	SP98925	33.3031	26.643
	686	DO45111	SP98941	-72.014	-23.9083
	687	DO45113	SP98945	-54.044	13.7422
	688	DO45119	SP98955	-49.2792	-38.4138
	689	DO45123	SP98965	-136.664	-116.376
	690	DO45125	SP98967	-74.8007	-78.7892
	691	DO45131	SP98981	-71.9378	-5.62164
	692	DO45133	SP98985	-90.0874	-64.271
	693	DO45137	SP98991	-50.9622	-6.9266
	694	DO45141	SP99001	71.6499	119.033
	695	DO45143	SP99007	-13.797	-9.52633
	696	DO45145	SP99011	6.80604	6.30729
	697	DO45159	SP99041	13.1267	59.4445
	698	DO45161	SP99045	-43.1851	-15.3005
	699	DO45163	SP99049	-89.4289	-70.6634
	700	DO45165	SP99053	13.8501	103.203
	701	DO45167	SP99057	-63.0377	-11.505
	702	DO45169	SP99061	-77.0079	-55.6887
	703	DO45171	SP99065	-67.4299	-71.8607
	704	DO45173	SP99069	-42.9417	-14.6069
	705	DO45177	SP99077	-37.2434	1.72264
	706	DO45185	SP99093	-67.8368	3.16684
	707	DO45189	SP99101	-76.8081	-35.5762
	708	DO45195	SP99113	-86.5404	-17.2657
	709	DO45197	SP99117	-51.996	-5.55939
	710	DO45203	SP99129	-49.8045	1.64291
	711	DO45205	SP99133	-64.5452	-9.51214
	712	DO45213	SP99149	-39.2634	15.8658
	713	DO45217	SP99157	-123.708	-27.2058
	714	DO45219	SP99161	-74.8271	-5.93933
	715	DO45221	SP99165	-27.8283	29.5786
	716	DO45223	SP99169	-25.3183	20.6026
	717	DO45225	SP99173	26.9014	141.176
	718	DO45227	SP99177	-92.5721	-52.0418
	719	DO45229	SP99181	31.2633	30.1872
	720	DO45231	SP99185	-7.97624	91.1899
	721	DO45233	SP99189	-1.69691	94.8962
	722	DO45237	SP99197	-41.6187	-23.1509
	723	DO45239	SP99201	-51.2973	3.93527
	724	DO45243	SP99209	-19.735	11.2877
	725	DO45245	SP99213	-13.6281	30.8323
	726	DO45247	SP99217	-71.3814	-34.5967
	727	DO45249	SP99221	72.3959	237.131
	728	DO45251	SP99225	10.9058	43.8649
	729	DO45253	SP99229	-44.3411	-19.5143
	730	DO45259	SP99241	-59.5871	-31.3129
	731	DO45263	SP99249	0.941849	89.2435
	732	DO45277	SP99279	108.29	162.909
	733	DO45281	SP99287	-47.1154	63.8516
	734	DO45283	SP99293	62.3207	106.756
	735	DO45285	SP99297	286.949	178.139
	736	DO45287	SP99301	249.686	281.756
	737	DO45289	SP99305	-2.28317	-13.0579
	738	DO45297	SP99321	21.9042	25.5655
	739	DO45299	SP99325	-10.9524	-36.1315
	740	DO45301	SP99329	51.2027	39.4706
	741	DO45303	SP99333	-31.3144	-6.7057
	742	DO45305	SP99337	0.0291559	10.2812
	743	DO45307	SP99341	186.7	170.809
	744	DO4557	SP9648	-33.0335	-10.6686
	745	DO46325	SP101515	9.84319	60.9147
	746	DO46327	SP101519	7.81037	69.5607
	747	DO46328	SP101521	-20.5436	-15.3236
	748	DO46329	SP101523	22.0854	-7.52061
	749	DO46330	SP101526	-28.7686	0.0876679
	750	DO46331	SP101528	-13.7973	-43.7861
	751	DO46333	SP101532	26.0571	-61.4007
	752	DO46334	SP101536	3.62747	-19.9131
	753	DO46336	SP101540	-11.4138	29.645
	754	DO46338	SP101544	-49.2876	-54.7418
	755	DO46340	SP101548	12.39	43.2097
	756	DO46342	SP101552	58.0167	2.54922
	757	DO46344	SP101558	7.76103	39.0559
	758	DO46346	SP101564	35.1194	74.9543
	759	DO4635	SP9816	-13.1633	29.8023
	760	DO46350	SP101572	259.64	117.314
	761	DO46352	SP101576	56.6546	-10.1348
	762	DO46354	SP101580	44.3708	62.0479
	763	DO46356	SP101584	8.22021	-41.7781
	764	DO46358	SP101588	5.51502	23.7667
	765	DO46360	SP101592	4.11372	20.5674
	766	DO46362	SP101596	-46.4536	12.8809
	767	DO46364	SP101600	70.683	76.7888
	768	DO46366	SP101604	93.2145	13.4462
	769	DO46368	SP101610	93.8651	76.2896
	770	DO46370	SP101616	-12.8819	-59.1757
	771	DO46372	SP101622	50.4903	19.8926
	772	DO46374	SP101628	19.3906	37.4493
	773	DO46376	SP101634	110.262	89.8049
	774	DO46378	SP101642	16.1847	32.0522
	775	DO46380	SP101648	25.6963	5.36941
	776	DO46382	SP101654	-16.8314	10.6402
	777	DO46384	SP101658	-28.3443	-23.0517
	778	DO46386	SP101662	87.1036	105.96
	779	DO46388	SP101666	44.6776	53.9726
	780	DO46390	SP101670	14.397	-34.3953
	781	DO46392	SP101674	-6.12846	-15.2267
	782	DO46394	SP101678	48.8071	40.0057
	783	DO46398	SP101686	-13.3025	3.04553
	784	DO46400	SP101690	-31.1308	-51.9808
	785	DO46402	SP101694	-9.79101	-14.4102
	786	DO46404	SP101700	-8.50976	44.6232
	787	DO46408	SP101708	-26.2185	3.77446
	788	DO46412	SP101716	57.626	46.8798
	789	DO46416	SP101724	13.9792	89.3127
	790	DO46420	SP101732	206.554	110.424
	791	DO46424	SP101740	-13.189	5.87208
	792	DO46448	SP101795	67.1903	93.0722
	793	DO46488	SP101881	62.7952	84.3674
	794	DO46493	SP101891	45.7828	53.361
	795	DO46498	SP101921	60.5364	93.0438
	796	DO46503	SP101931	122.823	111.061
	797	DO46542	SP102015	59.1347	11.2206
	798	DO46551	SP102035	29.4213	9.32419
	799	DO46556	SP102045	-53.1289	-12.1256
	800	DO46560	SP102055	7.72851	15.3743
	801	DO46561	SP102064	-54.6711	-46.8213
	802	DO46566	SP102074	-39.0421	-19.3454
	803	DO46568	SP102084	0.104864	18.8245
	804	DO46571	SP102090	8.20091	32.5073
	805	DO46576	SP102096	8.27874	-57.4687
	806	DO46581	SP102103	20.4779	-12.5166
	807	DO46586	SP102113	2.95558	-8.48208
	808	DO46588	SP102123	-53.0719	-31.7964
	809	DO46591	SP102133	50.6532	16.7919
	810	DO46593	SP102143	-45.5248	4.14848
	811	DO46597	SP102161	-21.2792	9.12872
	812	DO46602	SP102168	41.5088	39.1299
	813	DO46606	SP102174	3.15156	-6.26247
	814	DO46611	SP102187	-13.3134	-53.5558
	815	DO46813	SP102690	-17.5238	13.2628
	816	DO4695	SP9930	118.281	96.239
	817	DO4719	SP9979	2.40997	81.6983
	818	DO472	SP953	1.35137	13.4916
	819	DO47255	SP103866	-62.404	-56.8447
	820	DO47268	SP103894	-67.8608	-66.1607
	821	DO47331	SP104056	0.267117	-13.0846
	822	DO47542	SP104530	-46.514	-46.9534
	823	DO4766	SP10084	-22.8221	-31.105
	824	DO477	SP963	5.17473	5.27469
	825	DO47737	SP104984	-25.5307	44.2247
	826	DO47747	SP105006	-20.8476	-2.67804
	827	DO47753	SP105018	181.296	241.639
	828	DO47785	SP105086	61.0147	79.0982
	829	DO47817	SP105159	150.697	149.309
	830	DO47841	SP105213	85.5856	174.587
	831	DO47859	SP105253	-43.8822	74.363
	832	DO47863	SP105261	69.7828	99.5008
	833	DO479	SP967	-67.033	-48.1059
	834	DO4796	SP10150	-32.761	-15.2655
	835	DO47997	SP105577	32.6099	58.2622
	836	DO48040	SP105673	179.535	178.421
	837	DO48065	SP105708	-66.1717	-104.325
	838	DO48084	SP105759	-45.8669	-79.9047
	839	DO48103	SP105807	-32.1806	-69.2834
	840	DO48159	SP105922	-47.208	-80.3419
	841	DO483	SP975	10.4745	-26.1222
	842	DO48474	SP106560	-6.20844	-65.6864
	843	DO48482	SP106577	10.8994	-25.0167
	844	DO48495	SP106602	43.178	-24.8567
	845	DO48505	SP106631	-0.0362865	-23.2643
	846	DO48509	SP106638	24.5996	-1.83473
	847	DO48516	SP106656	-11.7256	-33.9091
	848	DO48518	SP106677	31.7421	24.7642
	849	DO48552	SP106743	-30.4349	-48.2961
	850	DO48977	SP107575	88.8663	72.3657
	851	DO48987	SP107595	63.8722	8.56628
	852	DO48991	SP107603	47.7962	54.2613
	853	DO48993	SP107607	-3.52819	-35.6283
	854	DO49001	SP107624	158.198	66.2119
	855	DO49009	SP107640	69.0835	138.912
	856	DO49014	SP107650	16.4246	-1.94722
	857	DO496	SP1003	-14.7832	-16.6626
	858	DO4963	SP10470	81.014	36.0363
	859	DO49659	SP109301	-10.0831	-8.56553
	860	DO49695	SP109384	76.6947	54.1211
	861	DO49728	SP109457	34.475	-27.5043
	862	DO49736	SP109470	19.6444	-12.6578
	863	DO49738	SP109478	1.21751	-11.1791
	864	DO49768	SP109544	-44.2132	-34.8067
	865	DO498	SP1009	-38.4764	-26.8342
	866	DO49815	SP109649	-52.8984	-49.556
	867	DO49880	SP109801	101.231	117.529
	868	DO49948	SP109941	-21.3851	11.051
	869	DO49954	SP109953	-9.942	-48.1136
	870	DO49956	SP109957	45.0883	44.9239
	871	DO5012	SP10563	-6.72992	-34.7486
	872	DO50311	SP110847	11.77	45.1866
	873	DO50348	SP111095	-41.4818	-21.3587
	874	DO50364	SP111024	-1.85243	58.3159
	875	DO50382	SP111070	-30.1727	-1.73574
	876	DO50406	SP111175	7.79594	50.2206
	877	DO50446	SP111099	-14.2178	-26.7073
	878	DO50453	SP110849	16.8127	-15.872
	879	DO5046	SP10635	-65.5875	-35.7578
	880	DO51251	SP113197	-13.8148	-71.7539
	881	DO51551	SP113926	60.9241	39.6273
	882	DO51592	SP114016	26.5619	25.5829
	883	DO51594	SP114020	82.2207	-45.1146
	884	DO51600	SP114032	56.9117	36.7704
	885	DO5200	SP10944	-18.8824	-14.6635
	886	DO52029	SP115162	23.0131	58.6614
	887	DO52171	SP115498	-12.5541	-41.8387
	888	DO52172	SP115501	-65.4361	-65.6676
	889	DO522	SP1059	-14.888	-18.7833
	890	DO52307	SP115830	15.6205	-17.6405
	891	DO5249	SP11045	54.7944	4.96831
	892	DO52647	SP116604	53.8678	77.2222
	893	DO52648	SP116606	184.883	245.924
	894	DO52649	SP116608	231.593	217.931
	895	DO52650	SP116610	46.1956	31.9945
	896	DO52651	SP116612	31.1327	64.7972
	897	DO52652	SP116614	51.7096	27.3135
	898	DO52653	SP116616	35.1207	61.1101
	899	DO52654	SP116618	88.7739	135.922
	900	DO52655	SP116620	6.9931	34.3301
	901	DO52656	SP116622	63.3454	63.0353
	902	DO52657	SP116624	50.2408	55.2717
	903	DO52658	SP116627	49.7928	85.4331
	904	DO52659	SP116630	16.8976	69.8677
	905	DO52661	SP116635	-14.5865	7.11754
	906	DO52662	SP116638	8.66565	45.0084
	907	DO52663	SP116642	57.9666	77.4021
	908	DO52664	SP116645	21.8611	53.7873
	909	DO52665	SP116726	108.181	147.454
	910	DO52666	SP116648	54.4044	74.7507
	911	DO52667	SP116649	66.2558	78.1185
	912	DO52669	SP116654	66.0401	80.0205
	913	DO52670	SP116657	8.23607	30.6463
	914	DO52671	SP116659	-27.295	-25.737
	915	DO52672	SP116663	86.358	93.0995
	916	DO52673	SP116665	74.3794	111.452
	917	DO52674	SP116668	59.1979	89.4745
	918	DO52675	SP116670	84.0241	48.8161
	919	DO52676	SP116672	152.837	157.567
	920	DO52677	SP116674	13.6443	44.1729
	921	DO52679	SP116676	184.533	181.109
	922	DO52680	SP116679	133.881	205.66
	923	DO52681	SP116683	90.2551	82.1739
	924	DO52682	SP116686	116.594	118.967
	925	DO52683	SP116688	-58.096	-44.8449
	926	DO52684	SP116690	57.5576	79.6586
	927	DO52685	SP116694	35.3247	69.8519
	928	DO52686	SP116697	131.556	139.115
	929	DO52687	SP116701	51.777	96.954
	930	DO52688	SP116703	120.088	148.557
	931	DO52689	SP116706	55.1939	56.4205
	932	DO52690	SP116709	-5.34316	35.3217
	933	DO52691	SP116712	45.6243	14.5529
	934	DO52692	SP116715	47.3173	115.84
	935	DO52693	SP116718	45.0619	54.5504
	936	DO52694	SP116720	89.9694	161.039
	937	DO52695	SP116723	41.5932	74.1717
	938	DO52696	SP116725	17.0771	84.5103
	939	DO5312	SP11171	47.8176	44.2723
	940	DO5347	SP11235	-69.8634	-77.0585
	941	DO536	SP1086	-6.52483	-12.2841
	942	DO5375	SP11292	303.518	307.192
	943	DO548	SP1114	-7.82167	-7.74488
	944	DO555	SP1132	-27.7343	-55.5041
	945	DO561	SP1144	-42.4679	-55.3868
	946	DO5626	SP11808	11.8736	-4.27992
	947	DO5661	SP11878	36.5672	50.7378
	948	DO5696	SP11948	18.3675	18.0738
	949	DO5745	SP12049	22.0754	19.3611
	950	DO575	SP1174	-8.02997	4.42078
	951	DO5808	SP12186	8.30913	-68.9959
	952	DO6144	SP12856	17.8719	53.2041
	953	DO6231	SP13036	-14.2847	-22.1678
	954	DO6249	SP13072	7.89324	2.59236
	955	DO6252	SP13078	-17.4531	-9.92858
	956	DO6255	SP13084	-12.1824	-4.57894
	957	DO6314	SP13206	76.4777	11.0757
	958	DO6332	SP13242	40.0877	39.8774
	959	DO639	SP1305	2.69526	29.2426
	960	DO669	SP1365	-9.8223	-10.547
	961	DO675	SP1377	-5.86893	-13.3622
	962	DO689	SP1419	21.0403	53.4267
	963	DO695	SP1431	41.1099	28.1952
	964	DO720	SP1491	-0.63141	7.76647
	965	DO7801	SP16886	62.7893	44.0494
	966	DO7822	SP16934	-6.85345	6.97402
	967	DO7831	SP16958	-19.4273	-6.4945
	968	DO7858	SP17016	7.70857	-9.82674
	969	DO7990	SP17294	-35.1238	-51.3746
	970	DO8004	SP17329	-25.7292	-21.216
	971	DO804	SP1677	27.1687	14.6801
	972	DO8047	SP17430	68.2219	42.6653
	973	DO822	SP1712	3.36251	-3.1452
	974	DO8264	SP17905	34.9586	59.362
	975	DO828	SP1724	-37.4956	-30.2248
	976	DO8360	SP18121	99.4138	62.1399
	977	DO856	SP1781	-50.0742	-20.9849
	978	DO8658	SP18787	26.3018	-4.10015
	979	DO8730	SP18946	20.511	-8.13907
	980	DO8858	SP19215	83.4049	59.219
	981	DO8898	SP19295	-12.8716	-0.473247
	982	DO9034	SP19582	21.8635	-7.57024
	983	DO9042	SP19606	18.495	10.8196
	984	DO9074	SP19670	3.95204	2.55325
	985	DO9106	SP19750	-58.4111	-74.8131
	986	DO9226	SP19983	10.3163	-13.0744
	987	DO9700	SP20993	4.45008	-9.99375
	988	DO9732	SP21057	-19.1152	-37.7021
	989	DO9788	SP21193	15.8156	21.0357
	990	DO9876	SP21400	47.0683	44.1129
	991	DO9940	SP21528	-31.2314	-0.808775

## Sheet: Supp 7
WT = PIKfyvef/f		KO = CD11c-cre PIKfyvef/f
Supp 7a	Tumor weights (g)
	MC38
	WT	KO
	0.3238	0.4357
	0.3949	0.3115
	1.3482	0.411
	1.1833	0.3201
	0.9821	1.0985
	1.066	0.1935
	0.8173	0.386
		0.1429
Supp 7b	Tumor weights (g)
	MCA-205
	WT	KO
	1.0218	0.3121
	0.8675	0.5378
	0.8647	0.9967
	0.7757	0.6581
	1.0237	0.407
	1.0761	0.7439
Supp 7c	Tumor weights (g)
	B16F10
	WT	KO
	2.2396	2.0902
	1.7492	0.1318
	3.5197	2.2481
	1.6467	0.2815
	1.3267	1.9143
	1.8257	0.2313
	1.5173	0.591
	1.3488	0.8402
Supp 7f	Tumor-associated Dendritic Cells from B16F10 tumors treated in vivo
	% DC2 of CD11c+MHC-II+Lin(-) cells
	Vehicle		Apilimod (30 mg/kg daily)
	WT	KO	WT	KO
	54	43	26	37
	76	47	37	43
	9	47	48	41
	46	46
Supp 7g	Tumor-associated Dendritic Cells from B16F10 tumors treated in vivo
	SIRP1a Median Flourescent Intensity by DC subset
	All DCs				cDC1 subset				cDC2 subset
	Vehicle		Apilimod (30 mg/kg daily)		Vehicle		Apilimod (30 mg/kg daily)		Vehicle		Apilimod (30 mg/kg daily)
	WT	KO	WT	KO	WT	KO	WT	KO	WT	KO	WT	KO
	4481	5141	-2666	4666	-238	-1281	921	1190	7739	9096	8550	8955
	6028	3883	3828	4687	-2726	-7802	1690	-2184	3914	-7807	10010	7656
	-617	1331	5236	3112	790	1203			8534	7588
	4433	3904
Supp 7h	Tumor-associated cDC2s from B16F10 tumors treated in vivo
	MHC-I Median Flourescent Intensity
	WT	KO
	23579	27560
	14692	24205
	22041	17114
	24138	21006
	15251	33127
	17565	37451
	15170	17802
	14956	18946
		24400
		32350
		20011
Supp 7i	Tumor-associated cDC2s from B16F10 tumors treated in vivo
	MHC-II Median Flourescent Intensity
	WT	KO
	28840	65954
	37091	55281
	22477	32475
	31271	30022
	28913	38481
	28137	40956
	44964	29725
	16194	20311
		21554
		42881
		46108
Supp 7j	Tumor-associated cDC2s from B16F10 tumors treated in vivo
	CD80 Median Flourescent Intensity
	WT	KO
	3738	3575
	1745	3839
	2613	2047
	2636	2435
	1794	3840
	2357	4172
	5145	2423
	1942	2400
		3908
		3589
		4662
Supp 7k	Tumor-associated cDC2s from B16F10 tumors treated in vivo
	CD86 Median Flourescent Intensity
	WT	KO
	1405	2904
	2129	2648
	1118	2390
	1525	1911
	1254	2990
	1324	2213
	2319	1881
	1226	1516
		699
		1356
		2209
Supp 7l	All tumor-associated DCs from B16F10 tumors treated in vivo
	MHC-I Median Flourescent Intensity
	WT	KO
	18988	12572
	9614	15552
	12989	16598
	12335	14901
	12598	31309
	10267	28705
	9532	12506
	10256	16995
		16988
		13819
		14655
Supp 7m	All tumor-associated DCs from B16F10 tumors treated in vivo
	MHC-II Median Flourescent Intensity
	WT	KO
	30213	42318
	31366	53067
	26839	34407
	42947	41029
	36029	38194
	31933	39144
	27957	28390
	28554	23959
		31654
		42925
		44620
Supp 7n	All tumor-associated DCs from B16F10 tumors treated in vivo
	CD80 Median Flourescent Intensity
	WT	KO
	4677	2743
	1498	3205
	2114	5815
	2485	3329
	1554	8840
	1569	11508
	3748	5430
	2847	3510
		3515
		5349
		3808
Supp 7o	All tumor-associated DCs from B16F10 tumors treated in vivo
	CD86 Median Flourescent Intensity
	WT	KO
	3847	5019
	2226	4419
	2499	6760
	4885	6675
	2090	9913
	1577	16309
	5353	9280
	4467	3891
		2922
		11250
		4757

## Sheet: Supp 8
WT = PIKfyvef/f		KO = CD11c-cre PIKfyvef/f
Supp 8a	Tumor-associated CD8+ T cells from MC38 tumor-bearing mice
	% CXCR3 +
	WT	KO
	33	75
	46	77
	53	63
	29	23
	21	48
	25	64
	28	32
	26	37
		44
		65
		50
Supp 8b	Tumor-associated CD4+ T cells from MC38 tumor-bearing mice
	% CXCR3 +
	WT	KO
	45	71
	53	81
	61	72
	19	24
	16	39
	30	75
	27	36
	27	39
		54
		70
		55
Supp 8c	Tumor-associated CD8+ T cells from MC38 tumor-bearing mice
	% CD69+
	WT	KO
	34	39
	32	40
	36	42
	19	21
	20	50
	18	47
	17	28
	25	24
		37
		44
		39
Supp 8d	Tumor-associated CD4+ T cells from MC38 tumor-bearing mice
	% CD69+
	WT	KO
	25	21
	24	29
	28	42
	12	17
	13	28
	17	40
	15	22
	23	22
		36
		38
		34
Supp 8e	Tumor-associated CD8+ T cells from MC38 tumor-bearing mice
	%CD44Hi
	WT	KO
	33	58
	41	66
	46	58
	28	22
	22	50
	22	60
	25	34
	19	33
		41
		55
		45
Supp 8f	Tumor-associated CD4+ T cells from MC38 tumor-bearing mice
	%CD44Hi
	WT	KO
	42	61
	48	68
	53	70
	19	20
	15	35
	27	66
	25	35
	23	35
		49
		60
		48
Supp 8g	Tumor-associated CD8+ T cells from MC38 tumor-bearing mice
	% CD62L+
	WT	KO
	64	57
	68	58
	44	44
	56	85
	94	63
	72	48
	72	77
	74	74
		67
		40
		62
Supp 8h	Tumor-associated CD4+ T cells from MC38 tumor-bearing mice
	% CD62L+
	WT	KO
	43	36
	49	37
	28	20
	47	73
	85	63
	61	21
	66.4	62
	49	61
		49
		26
		38
Supp 8i	Tumor-associated CD8+ T cells from MC38 tumor-bearing mice
	% KLRG1+
	WT	KO
	4.5	10
	7	10
	4.8	5
	2.8	7.5
	5.2	13
	1.5	6
	1.2	5.1
	2.5	2
		4.8
		11
		3.8
Supp 8j	Tumor-associated CD4+ T cells from MC38 tumor-bearing mice
	% KLRG1+
	WT	KO
	5.6	13
	6.1	11
	7	12
	1.9	9
	2.7	7.5
	2	12
	2	4.3
	3.6	3.5
		7
		15
		7
Supp 8k	Tumor-associated CD8+ T cells from MC38 tumor-bearing mice
	% PD-1+
	WT	KO
	26	28
	28	28
	40	21
	19	17
	56	43
	14	31
	27	12
	12	13
		20
		41
		29
Supp 8l	Tumor-associated CD4+ T cells from MC38 tumor-bearing mice
	% PD-1+
	WT	KO
	18	27
	18	34
	21	22
	11	12
	9.2	25
	9	26
	9.3	16
	8.6	14
		20
		25
		20
Supp 8m	Tumor-associated CD8+ T cells from MC38 tumor-bearing mice
	% TIM-3+
	WT	KO
	5.7	6.3
	5.6	9
	10	10
	5.3	2.1
	12	24
	2.4	10
	3	8
	3	2.6
		5.4
		18
		6.8
Supp 8n	Tumor-associated CD4+ T cells from MC38 tumor-bearing mice
	% TIM-3+
	WT	KO
	9.4	16
	6.2	11
	13	15
	4.4	2.6
	6.5	13
	3.6	15
	3	8.9
	4.6	4.9
		8.8
		18
		10

## Sheet: Supp 9
WT = PIKfyvef/f		KO = CD11c-cre PIKfyvef/f
Supp 9a	Volumes (mm3) calculated from subcutaneous tumors
		B16F10-OVA Experiment #1 (Replicates #1-3)
	Day	WT						KO
	0	0	0	0	0	0	0	0	0	0	0	0	0
	6	87.7643	44.1679	41.3083	48.3079	43.6616	49.7978	29.3209	41.7844	44.5859	48.2186	36.62	25.5611
	9	94.4726	73.1216	149.571	201.155	147.627	49.3843	48.3728	45.9669	61.9761	111.824	53.1994	27.7216
	12	195.221	283.18	395.375	664.018	132.191	459.055	145.31	201.081	118.25	233.579	59.1888	93.6194
	15	1333.32	1262.06	1531.38	1989.51	1290.02	1468.37	952.909	636.212	403.5	854.681	435.101	376.332
Supp 9b	Volumes (mm3) calculated from subcutaneous tumors
		B16F10-OVA Experiment #2 (Replicates #4-6)
	Day	WT						KO
	0	0	0	0	0	0	0	0	0	0	0	0	0
	4	36.1556	22.9639	33.1684	21.0235	39.2017	21.1865	9.90565	19.5883	3	9.93555	26.0023	19.1398
	7	322.737	91.5298	28.0691	116.288	124.535	125.291	72.0391	27.4491	55.5323	89.465	31.4519	34.5502
	10	331.461	71.8708	94.2519	96.6277	254.167	137.18	118.55	43.577	129.997	31.3613	21.9361	27.4342
	12	535.101	181.886	142.318	219.894	311.987	65.5609	126.301	57.6167	221.171	53.5107	27.402	45.9402
	15	1244.36	789.92	747.11	921.576	1019.62	486.351	518.882	243.026	496.857	211.681	119.567	116.852
Supp 9d	B16F10-OVA Tumor-draining lymph node CD45+ gate
	% Dendritic cells (CD11c+ MHC-II+ CD45+ Lin(-))
	WT	KO
	0.2	0.2
	1.3	0.1
	3.8	0.3
	0.4	0.4
	0.6	0.6
	0.6	0.4
	0.2	0.3
Supp 9e	B16F10-OVA Tumor-draining lymph node dendritic cells (CD11c+ MHC-II+ CD45+ Lin(-))
	% H2kb-SIINFEKL+
	WT	KO
	14	30
	7	28
	10	29
	6.9	7.4
	12	13
	6	8
	7.7	15
Supp 9g-h	B16F10-OVA Tumor CD8+ T cells (CD8+ CD3+ CD90+ 7AAD-)
	% SIINFEKL Tetramer+
		WT	KO
Experiment #1	Replicate #1	1.9	4.3
	Replicate #2	2.3	7.3
	Replicate #3	3.2	10.5
Experiment #2	Replicate #4	10.6	28.4
	Replicate #5	21.3	31.1
	Replicate #6	21.6	46.9
Supp 9i-j	Tumor-associated CD8+ T cells from MC38-OVA tumor-bearing mice
	% CD8+ SIINFEKL Tetramer+
	WT	KO
	2.8	15
	13	10.3
	8.8	11
	14	10.8
	7.6	13
	6.7	17
	2.7	9
	1.2	14
	3.1	12
	9
	14

## Sheet: Supp 10
Supp 10a	MC38 Tumor CD8+ T cells (CD8+ CD3+ CD90+)
	% IFN𝛾+
	Vehicle	Apilimod
	13.5	22.8
	15.5	20.2
	13.4	21.5
	18.6	19
	17.3	20.7
Supp 10b	Volumes (mm3) calculated from subcutaneous tumors
		MC38 in NSG mice
	Day of Treatment	Vehicle						Apilimod
	0	310.646	196.964	228.821	253.471	294.897	239.72	104.144	239.916	272.493	300.271	216.441	219.323	163.095	237.217
	5	301.005	327.099	285.028	311.656	363.153	218.531	206.565	406.612	360.981	335.088	329.056	247.893	567.236	320.85
	10	754.392	682.219	613.529	385.749	824.626	691.4	888.57	895.752	457.584	776.332	774.508	558.465	885.605	505.065
	15	1806.71	1313.5	1215.81	322.878	971.953	1057.89	1099.88	1124.66	1318.48	1749.79	1409.1	1626.26	876.963	1163.09
Supp 10c	Volumes (mm3) calculated from subcutaneous tumors
		MC38
	Day of Treatment	Vehicle+IgG2a										Vehicle+αIL-12										Apilimod+IgG2a										Apilimod+αIL-12
	0	208.257	244.156	127.405	165.831	210.936	53.6077	274.117	176.986	190.218	163.218	152.62	170.884	133.774	177.672	130.559	146.414	130.389	27.5558	238.636	173.28	95.8579	148.624	224.215	32.4494	137.97	154.217	121.286	102.37	147.87	256.837	150.049	183.291	184.806	183.13	193.387	177.046	91.5833	221.438	81.8811	159.742
	3	275.436	355.022	225.84	499.23	307.546	88.6622	466.976	199.654	597.196	247.066	207.235	275.276	215.896	373.234	197.266	358.014	174.429	108.107	402.129	263.55	143.205	175.592	191.228	159.514	261.41	479.294	142.206	216.909	141.11	110.753	133.547	269.531	343.985	207.372	214.211	294.34	136.279	463.075	156.76	378.522
	6	287.777	535.507	291.785	747.476	360.628	183.193	1082.93	334.397	619.169	355.413	236.182	398.971	283.144	501.05	229.397	498.347	258.256	94.3867	619.577	557.874	109.722	220.479	372.256	72.2948	254.054	528.032	163.865	173.53	150.328	163.906	170.592	177.748	518.052	310.574	293.832	397.032	322.192	459.943	160.417	567.259
	9	429.605	654.199	419.193	842.393	490.57	181.817	1032.35	604.77	969.716	439.619	465.395	385.484	562.519	506.517	283.523	631.883	243.099	59.7617	749.209	593.214	204.723	158.357	476.269	129.769	382.736	616.669	221.355	131.863	301.012	245.088	268.673	258.968	804.213	895.28	431.53	344.061	177.448	549.389	355.266	280.868
	12	419.32	570.154	490.046	1075.79	816.2	279.35	1248.53	758.824			633.233	763.607	612.574	825.743	264.135	907.182	447.957	52.7016	976.154	998.993	106.676	182.304	611.588	141.998	596.942	1182.16	182.929	302.58	434.409	181.804	370.448	308.524	1229.92	895.28	567.25	405.252	269.668	772.619	556.736	649.759
	15	786.655	987.84	926.365	1699.77	2138.27	311.836	1650.88	1836.4			1538.6	1849.54	1019.06	1948.83	1019.06	1612.68	708.996	193.171	2041.99	2323.33	139.316	374.346	706.5	167.179	584.693	839.034	340.487	228.226	435.862	280.846	565.351	696.557	2225.3	1395.36	647.443	719.851	469.207	1126.05	1251.61	578.392
Supp 10d	Volumes (mm3) calculated from subcutaneous tumors
		MC38
	Day of Treatment	Vehicle+IgG1										Vehicle+αIFNγ										Apilimod+IgG1										Apilimod+αIFNγ
	0	210.931	190.435	273.821	175.829	207.096	111.294	166.299	155.779	253.571	150.153	223.716	259.026	241.445	88.2818	244.414	191.241	176.054	115.679	170.877	158.608	207.501	179.065	184.283	152.608	216.846	112.275	174.537	192.564	110.324	118.696	220.819	149.636	201.589	226.701	154.058	143.814	208.405	209.213	296.036	274.17
	3	275.648	438.312	545.331	304.699	205.968	247.528	258.549	492.812	277.996	340.652	365.077	352.812	279.129	129.078	288.767	247.657	336.03	219.291	377.859	151.09	218.891	245.824	224.545	264.427	411.511	157.244	269.3	245.503	228.127	253.348	265.476	298.01	431.386	471.323	194.235	268.475	392.453	238.994	405.141	465.619
	6	409.73	340.772	594.47	566.265	350.13	287.657	404.862	579.911	446.522	425.674	581.343	419.593	379.493	397.762	420.793	375.278	243.974	336.231	435.914	278.468	398.978	260.103	213.148	223.657	690.457	195.769	343.713	322.088	356.104	326.822	328.507	354.166	725.418	632.498	247.797	361.755	348.918	494.46	546.794	500.368
	9	418.611	520.628	866.115	556.097	484.567	965.428	636.709	683.341	550.278	444.86	600.398	642.208	441.039	432.142	707.08	600.532	435.052	365.418	687.512	471.259	390.48	354.323	275.494	315.752	969.575	397.247	414.068	540.797	419.103	250.721	317.15	442.506	755.145	720.281	893.81	276.56	444.163	421.813	670.679	566.177
	12	498.862	1083.86	1234.39	703.404	533.785	858.955	753.476	745.796	672.665	514.067	825.704	1192.26	607.841	655.39	898.997	1425.3	432.599	478.856	573.243	582.255	301.086	426.907	322.202	380.047	1334.12	390.374	297.096	637.339	511.36	457.969	465.688	497.558	991.214	711.653	2243.46	863.529	1062.99	1354.99	737.91	429.618
	15	684.922	818.514	1228.24	1302.04	617.882	1074.15	1361.76	1247.78	1554.26	1265.28	1158.33	1899.84	1137.65	1591.31	1837.16	2214.03	1472.71	851.454	770.347	1489.93	490.5	280.346	423.078	477.293	1056.55	476.196	641.298	697.426	772.9	646.582	917.297	783.242	1765.26	1116.65	2342.78	870.722	1964.12	1192.99	739.173	641.527
Supp 10e	Volumes (mm3) calculated from subcutaneous tumors
		B16F10
	Day of Treatment	Vehicle										Apilimod
	0	36.6019	42.9385	87.9086	25.9371	80.1349	82.1817	44.2131	88.8578	203.422	60.1606	94.2201	60.6777	92.6607	13.3435	42.6799	31.2716	81.4729	29.4207	69.3142	94.3305
	3	144.319	177.196	283.779	36.5915	72.9196	253.289	104.945	382.95	724.905	240.593	226.409	60.4685	160.404	54.1259	106.805	65.2514	54.3333	22.1324	92.6234	163.55
	6	499.754	617.794	778.494	161.849	372.568	485.037	332.642	1086.27	1249.73	659.113	506.743	386.114	468.499	146.824	248.753	141.525	157.103	26.6881	253.144	877.916
	9	1587.96	1734.66	1905.61	460.869	2010.84	2540.78	1595.77	2840.96	2751.42	3523.79	2521.54	1488.22	1359.97	972.929	574.788	215.461	194.986	42.4187	923.971	2380.34
Supp 10i	Volumes (mm3) calculated from subcutaneous tumors
Same as 5f
		B16F10
	Day of Treatment	Vehicle								Apilimod								Vehicle +PolyI:C								Apilimod+PolyI:C
	0	0	0	0	0	0	0	0	0	0	0	0	0	0	0	0	0	0	0	0	0	0	0	0	0	0	0	0	0	0	0	0	0
	6	92.0094	133.832	35.9787	42.8174	76.6885	150.228	107.574	100.896	0	106.378	60.0741	81.6265	95.7292	87.8053	108.766	64.3967	140.109	88.9916	114.769	74.4372	116.837	71.7141	130.003	29.1343	74.4571	14.4145	51.1606	76.0235	26.8941	45.9097	62.3259	77.9881
	9	162.637	510.733	92.1778	56.4196	175.121	480.844	296.478	137.125	0	426.389	119.35	456.622	208.731	274.293	254.204	390.909	337.073	415.98	974.091	296.223	364.678	251.125	456.795	87.4421	217.268	25.725	111.166	199.699	81.919	301.32	203.983	232.64
	12	454.975	1874.78	268.16	463.031	667.49	1071.87	1040.65	563.379	161.171	575.378	525.925	1484.07	537.365	355.921	819.108	953.683	909.167	1157.84	1769.78	1365.59	684.888	549.849	1212.77	308.042	511.813	44.9386	331.437	484.452	375.593	1030.16	254.113	773.647
	14	960.466	2851.43	849.217	888.651	1197.46	1877.47	1523.84	776.702	237.357	1087.68	1814.72	2212.92	1254.36	923.704	1070.22	1697.43	1481.16	1751.65	1629.71	1923.69	1313.37	1402.97	1945.23	1485.79	793.578	44.0749	522.532	701.31	508.121	981.771	540.058	790.4
10j	Volumes (mm3) calculated from subcutaneous tumors
Same as 5h
		B16F10
	Day of Treatment	Vehicle						Apilimod						Vehicle+PolyI:C						Apilimod+PolyI:C
	0	30.6924	26.4004	28.3776	34.097	26.9978	36.0629	39.0183	53.2741	26.4291	31.7234	38.1702	20.4917	30.7092	37.2233	43.8238	29.7358	53.6404	33.4515	46.901	46.7239	20.4917	39.5565	31.9933	48.4719
	3	110.484	51.2539	134.789	43.8233	147.995	51.3364	69.4175	63.0133	73.9208	70.4835	44.243	48.7936	65.4256	42.8666	58.8711	67.2014	41.6373	51.717	25.1278	58.5247	23.2118	88.4164	19.8469	88.4164
	6	303	431	370	184	596	281	187	101	254	268	116	202	322	45.1	249	367	129	383	36.8	134	81.2	85.6	74.5	161
	9	681.196	792.42	987.406	544.018	985.691	608.081	345	203	556	634	391	508	548	393	475	738	176	270	166	443	109	265	77.8	280
	11	1320.37	1287.48	1674.36	823.855	1760.46	1624.35	695	227	964	601	818	827	675	543	1508	1062	309	571	99.9	379	147	584.47	245	605
