# Supplementary material for: PIKfyve, expressed by CD11c-positive cells, controls tumor immunity
Source: Nat Commun. 2024 Jun 28;15:5487. doi: 10.1038/s41467-024-48931-9 (PMC11213953; doi:10.1038/s41467-024-48931-9)
Supplement: Supplementary file 14 — Source Data [file 41467_2024_48931_MOESM14_ESM.xlsx]

## Sheet: Fig 1
Fig 1 f-g	Sade Feldman et al (https://www.humancellatlas.org/): (log2(TPM+1) PIKFYVE gene expression
	response	therapy	seurat_clusters_updated	signature	value
	NR	PD1	B_cell	PIKFYVE	0
	NR	PD1	B_cell	PIKFYVE	3.8
	NR	PD1	B_cell	PIKFYVE	0
	NR	PD1	B_cell	PIKFYVE	3.74
	NR	PD1	B_cell	PIKFYVE	1.5
	NR	PD1	B_cell	PIKFYVE	0
	NR	PD1	B_cell	PIKFYVE	0
	NR	PD1	B_cell	PIKFYVE	0.67
	NR	PD1	B_cell	PIKFYVE	1.83
	NR	PD1	B_cell	PIKFYVE	0.3
	NR	PD1	B_cell	PIKFYVE	9.01
	NR	PD1	B_cell	PIKFYVE	0
	NR	PD1	B_cell	PIKFYVE	0
	NR	PD1	B_cell	PIKFYVE	6.48
	NR	PD1	B_cell	PIKFYVE	1.23
	NR	PD1	B_cell	PIKFYVE	0
	NR	CTLA4+PD1	B_cell	PIKFYVE	5.42
	NR	CTLA4+PD1	B_cell	PIKFYVE	0
	NR	CTLA4+PD1	B_cell	PIKFYVE	0
	NR	CTLA4+PD1	B_cell	PIKFYVE	0
	NR	CTLA4+PD1	B_cell	PIKFYVE	0
	NR	CTLA4+PD1	B_cell	PIKFYVE	2.71
	NR	CTLA4+PD1	B_cell	PIKFYVE	5.28
	NR	CTLA4+PD1	B_cell	PIKFYVE	0
	NR	CTLA4+PD1	B_cell	PIKFYVE	0
	NR	CTLA4+PD1	B_cell	PIKFYVE	0.83
	NR	CTLA4+PD1	B_cell	PIKFYVE	8.07
	NR	CTLA4+PD1	B_cell	PIKFYVE	6.69
	NR	CTLA4+PD1	B_cell	PIKFYVE	4
	NR	CTLA4+PD1	B_cell	PIKFYVE	0
	NR	CTLA4 (baseline) ; PD1 (post I)	B_cell	PIKFYVE	0.24
	NR	CTLA4 (baseline) ; PD1 (post I)	B_cell	PIKFYVE	0.78
	NR	CTLA4 (baseline) ; PD1 (post I)	B_cell	PIKFYVE	5.79
	NR	CTLA4 (baseline) ; PD1 (post I)	B_cell	PIKFYVE	0
	NR	CTLA4 (baseline) ; PD1 (post I)	B_cell	PIKFYVE	4.98
	NR	CTLA4 (baseline) ; PD1 (post I)	B_cell	PIKFYVE	0.61
	NR	CTLA4 (baseline) ; PD1 (post I)	B_cell	PIKFYVE	0
	NR	CTLA4 (baseline) ; PD1 (post I)	B_cell	PIKFYVE	6.02
	NR	CTLA4 (baseline) ; PD1 (post I)	B_cell	PIKFYVE	3.18
	NR	CTLA4 (baseline) ; PD1 (post I)	B_cell	PIKFYVE	0
	NR	CTLA4 (baseline) ; PD1 (post I)	B_cell	PIKFYVE	7.67
	NR	PD1	B_cell	PIKFYVE	0
	NR	PD1	B_cell	PIKFYVE	0
	NR	PD1	B_cell	PIKFYVE	1.76
	NR	PD1	B_cell	PIKFYVE	8.34
	NR	PD1	B_cell	PIKFYVE	3
	NR	PD1	B_cell	PIKFYVE	0
	NR	PD1	B_cell	PIKFYVE	1.56
	NR	PD1	B_cell	PIKFYVE	0
	NR	PD1	B_cell	PIKFYVE	6.72
	NR	PD1	B_cell	PIKFYVE	0
	NR	PD1	B_cell	PIKFYVE	0
	NR	PD1	B_cell	PIKFYVE	8.19
	NR	PD1	cDC	PIKFYVE	0
	NR	PD1	cDC	PIKFYVE	0
	NR	CTLA4+PD1	cDC	PIKFYVE	0
	NR	CTLA4+PD1	cDC	PIKFYVE	0
	NR	CTLA4 (baseline) ; PD1 (post I)	cDC	PIKFYVE	0
	NR	CTLA4 (baseline) ; PD1 (post I)	cDC	PIKFYVE	7.24
	NR	CTLA4 (baseline) ; PD1 (post I)	cDC	PIKFYVE	6.2
	NR	CTLA4 (baseline) ; PD1 (post I)	cDC	PIKFYVE	5.46
	NR	CTLA4 (baseline) ; PD1 (post I)	cDC	PIKFYVE	5.74
	NR	CTLA4 (baseline) ; PD1 (post I)	cDC	PIKFYVE	0
	NR	CTLA4 (baseline) ; PD1 (post I)	cDC	PIKFYVE	0.24
	NR	CTLA4 (baseline) ; PD1 (post I)	cDC	PIKFYVE	0
	NR	CTLA4 (baseline) ; PD1 (post I)	cDC	PIKFYVE	0
	NR	CTLA4 (baseline) ; PD1 (post I)	cDC	PIKFYVE	6.2
	NR	CTLA4 (baseline) ; PD1 (post I)	cDC	PIKFYVE	0
	NR	CTLA4 (baseline) ; PD1 (post I)	cDC	PIKFYVE	0
	NR	CTLA4 (baseline) ; PD1 (post I)	cDC	PIKFYVE	0
	NR	CTLA4 (baseline) ; PD1 (post I)	cDC	PIKFYVE	0.2
	NR	PD1	cDC	PIKFYVE	0
	NR	PD1	cDC	PIKFYVE	0.34
	NR	PD1	cDC	PIKFYVE	0
	NR	PD1	cDC	PIKFYVE	0
	NR	PD1	cDC	PIKFYVE	2
	NR	PD1	cDC	PIKFYVE	0
	NR	PD1	cDC	PIKFYVE	0
	NR	PD1	cDC	PIKFYVE	1.06
	NR	PD1	cDC	PIKFYVE	6.94
	NR	PD1	cDC	PIKFYVE	0.28
	NR	PD1	cDC	PIKFYVE	0
	NR	PD1	cDC	PIKFYVE	6.27
	NR	PD1	cDC	PIKFYVE	0
	NR	PD1	cDC	PIKFYVE	0
	NR	PD1	cDC	PIKFYVE	0
	NR	PD1	Cytotoxicity_Lymphocytes	PIKFYVE	6.74
	NR	PD1	Cytotoxicity_Lymphocytes	PIKFYVE	0
	NR	PD1	Cytotoxicity_Lymphocytes	PIKFYVE	0
	NR	PD1	Cytotoxicity_Lymphocytes	PIKFYVE	0
	NR	PD1	Cytotoxicity_Lymphocytes	PIKFYVE	0.41
	NR	PD1	Cytotoxicity_Lymphocytes	PIKFYVE	0
	NR	PD1	Cytotoxicity_Lymphocytes	PIKFYVE	0
	NR	PD1	Cytotoxicity_Lymphocytes	PIKFYVE	0
	NR	PD1	Cytotoxicity_Lymphocytes	PIKFYVE	0
	NR	PD1	Cytotoxicity_Lymphocytes	PIKFYVE	1.33
	NR	PD1	Cytotoxicity_Lymphocytes	PIKFYVE	0
	NR	PD1	Cytotoxicity_Lymphocytes	PIKFYVE	0
	NR	PD1	Cytotoxicity_Lymphocytes	PIKFYVE	3.23
	NR	PD1	Cytotoxicity_Lymphocytes	PIKFYVE	0
	NR	PD1	Cytotoxicity_Lymphocytes	PIKFYVE	0
	NR	PD1	Cytotoxicity_Lymphocytes	PIKFYVE	0
	NR	PD1	Cytotoxicity_Lymphocytes	PIKFYVE	0
	NR	PD1	Cytotoxicity_Lymphocytes	PIKFYVE	0
	NR	PD1	Cytotoxicity_Lymphocytes	PIKFYVE	2.83
	NR	PD1	Cytotoxicity_Lymphocytes	PIKFYVE	0
	NR	PD1	Cytotoxicity_Lymphocytes	PIKFYVE	0.92
	NR	PD1	Cytotoxicity_Lymphocytes	PIKFYVE	0
	NR	PD1	Cytotoxicity_Lymphocytes	PIKFYVE	9.2
	NR	PD1	Cytotoxicity_Lymphocytes	PIKFYVE	0
	NR	PD1	Cytotoxicity_Lymphocytes	PIKFYVE	5.79
	NR	PD1	Cytotoxicity_Lymphocytes	PIKFYVE	2.05
	NR	PD1	Cytotoxicity_Lymphocytes	PIKFYVE	2.26
	NR	PD1	Cytotoxicity_Lymphocytes	PIKFYVE	0.67
	NR	PD1	Cytotoxicity_Lymphocytes	PIKFYVE	0
	NR	PD1	Cytotoxicity_Lymphocytes	PIKFYVE	6.42
	NR	PD1	Cytotoxicity_Lymphocytes	PIKFYVE	7.34
	NR	PD1	Cytotoxicity_Lymphocytes	PIKFYVE	0.93
	NR	PD1	Cytotoxicity_Lymphocytes	PIKFYVE	0
	NR	PD1	Cytotoxicity_Lymphocytes	PIKFYVE	0
	NR	PD1	Cytotoxicity_Lymphocytes	PIKFYVE	0
	NR	PD1	Cytotoxicity_Lymphocytes	PIKFYVE	0
	NR	PD1	Cytotoxicity_Lymphocytes	PIKFYVE	0
	NR	PD1	Cytotoxicity_Lymphocytes	PIKFYVE	0
	NR	PD1	Cytotoxicity_Lymphocytes	PIKFYVE	4.29
	NR	PD1	Cytotoxicity_Lymphocytes	PIKFYVE	0
	NR	PD1	Cytotoxicity_Lymphocytes	PIKFYVE	0
	NR	PD1	Cytotoxicity_Lymphocytes	PIKFYVE	0
	NR	PD1	Cytotoxicity_Lymphocytes	PIKFYVE	0
	NR	PD1	Cytotoxicity_Lymphocytes	PIKFYVE	0
	NR	PD1	Cytotoxicity_Lymphocytes	PIKFYVE	0.81
	NR	PD1	Cytotoxicity_Lymphocytes	PIKFYVE	1.59
	NR	PD1	Cytotoxicity_Lymphocytes	PIKFYVE	0
	NR	PD1	Cytotoxicity_Lymphocytes	PIKFYVE	0
	NR	PD1	Cytotoxicity_Lymphocytes	PIKFYVE	0
	NR	PD1	Cytotoxicity_Lymphocytes	PIKFYVE	0
	NR	PD1	Cytotoxicity_Lymphocytes	PIKFYVE	4.56
	NR	PD1	Cytotoxicity_Lymphocytes	PIKFYVE	7.52
	NR	PD1	Cytotoxicity_Lymphocytes	PIKFYVE	0
	NR	PD1	Cytotoxicity_Lymphocytes	PIKFYVE	0
	NR	PD1	Cytotoxicity_Lymphocytes	PIKFYVE	4.8
	NR	PD1	Cytotoxicity_Lymphocytes	PIKFYVE	9
	NR	PD1	Cytotoxicity_Lymphocytes	PIKFYVE	0
	NR	PD1	Cytotoxicity_Lymphocytes	PIKFYVE	0
	NR	PD1	Cytotoxicity_Lymphocytes	PIKFYVE	0
	NR	PD1	Cytotoxicity_Lymphocytes	PIKFYVE	0
	NR	PD1	Cytotoxicity_Lymphocytes	PIKFYVE	0
	NR	CTLA4+PD1	Cytotoxicity_Lymphocytes	PIKFYVE	0
	NR	CTLA4+PD1	Cytotoxicity_Lymphocytes	PIKFYVE	7.59
	NR	CTLA4+PD1	Cytotoxicity_Lymphocytes	PIKFYVE	0
	NR	CTLA4+PD1	Cytotoxicity_Lymphocytes	PIKFYVE	0
	NR	CTLA4+PD1	Cytotoxicity_Lymphocytes	PIKFYVE	0
	NR	CTLA4+PD1	Cytotoxicity_Lymphocytes	PIKFYVE	0
	NR	CTLA4+PD1	Cytotoxicity_Lymphocytes	PIKFYVE	0
	NR	CTLA4+PD1	Cytotoxicity_Lymphocytes	PIKFYVE	0
	NR	CTLA4+PD1	Cytotoxicity_Lymphocytes	PIKFYVE	0
	NR	CTLA4+PD1	Cytotoxicity_Lymphocytes	PIKFYVE	1.64
	NR	CTLA4+PD1	Cytotoxicity_Lymphocytes	PIKFYVE	0
	NR	CTLA4+PD1	Cytotoxicity_Lymphocytes	PIKFYVE	0.31
	NR	CTLA4+PD1	Cytotoxicity_Lymphocytes	PIKFYVE	0
	NR	CTLA4+PD1	Cytotoxicity_Lymphocytes	PIKFYVE	7.55
	NR	CTLA4+PD1	Cytotoxicity_Lymphocytes	PIKFYVE	6.36
	NR	CTLA4+PD1	Cytotoxicity_Lymphocytes	PIKFYVE	0
	NR	CTLA4+PD1	Cytotoxicity_Lymphocytes	PIKFYVE	0.72
	NR	CTLA4+PD1	Cytotoxicity_Lymphocytes	PIKFYVE	0
	NR	CTLA4+PD1	Cytotoxicity_Lymphocytes	PIKFYVE	0
	NR	CTLA4+PD1	Cytotoxicity_Lymphocytes	PIKFYVE	0
	NR	CTLA4+PD1	Cytotoxicity_Lymphocytes	PIKFYVE	0
	NR	CTLA4+PD1	Cytotoxicity_Lymphocytes	PIKFYVE	0
	NR	CTLA4+PD1	Cytotoxicity_Lymphocytes	PIKFYVE	0
	NR	CTLA4+PD1	Cytotoxicity_Lymphocytes	PIKFYVE	1.84
	NR	CTLA4+PD1	Cytotoxicity_Lymphocytes	PIKFYVE	0
	NR	CTLA4+PD1	Cytotoxicity_Lymphocytes	PIKFYVE	0
	NR	CTLA4+PD1	Cytotoxicity_Lymphocytes	PIKFYVE	0
	NR	CTLA4+PD1	Cytotoxicity_Lymphocytes	PIKFYVE	0.23
	NR	CTLA4+PD1	Cytotoxicity_Lymphocytes	PIKFYVE	0
	NR	CTLA4+PD1	Cytotoxicity_Lymphocytes	PIKFYVE	8.41
	NR	CTLA4+PD1	Cytotoxicity_Lymphocytes	PIKFYVE	0
	NR	CTLA4+PD1	Cytotoxicity_Lymphocytes	PIKFYVE	0
	NR	CTLA4+PD1	Cytotoxicity_Lymphocytes	PIKFYVE	8.72
	NR	CTLA4+PD1	Cytotoxicity_Lymphocytes	PIKFYVE	1.08
	NR	CTLA4+PD1	Cytotoxicity_Lymphocytes	PIKFYVE	0
	NR	CTLA4+PD1	Cytotoxicity_Lymphocytes	PIKFYVE	0
	NR	CTLA4+PD1	Cytotoxicity_Lymphocytes	PIKFYVE	0
	NR	CTLA4+PD1	Cytotoxicity_Lymphocytes	PIKFYVE	0
	NR	CTLA4+PD1	Cytotoxicity_Lymphocytes	PIKFYVE	0
	NR	CTLA4+PD1	Cytotoxicity_Lymphocytes	PIKFYVE	0
	NR	CTLA4+PD1	Cytotoxicity_Lymphocytes	PIKFYVE	0
	NR	CTLA4+PD1	Cytotoxicity_Lymphocytes	PIKFYVE	1.47
	NR	CTLA4+PD1	Cytotoxicity_Lymphocytes	PIKFYVE	0
	NR	CTLA4 (baseline) ; PD1 (post I)	Cytotoxicity_Lymphocytes	PIKFYVE	0
	NR	CTLA4 (baseline) ; PD1 (post I)	Cytotoxicity_Lymphocytes	PIKFYVE	0
	NR	PD1	Cytotoxicity_Lymphocytes	PIKFYVE	0
	NR	PD1	Cytotoxicity_Lymphocytes	PIKFYVE	0
	NR	PD1	Cytotoxicity_Lymphocytes	PIKFYVE	0
	NR	PD1	Cytotoxicity_Lymphocytes	PIKFYVE	0
	NR	PD1	Cytotoxicity_Lymphocytes	PIKFYVE	0
	NR	PD1	Cytotoxicity_Lymphocytes	PIKFYVE	0
	NR	PD1	Cytotoxicity_Lymphocytes	PIKFYVE	0
	NR	PD1	Cytotoxicity_Lymphocytes	PIKFYVE	0
	NR	PD1	Cytotoxicity_Lymphocytes	PIKFYVE	0.94
	NR	PD1	Cytotoxicity_Lymphocytes	PIKFYVE	0
	NR	PD1	Cytotoxicity_Lymphocytes	PIKFYVE	0
	NR	PD1	Cytotoxicity_Lymphocytes	PIKFYVE	0
	NR	PD1	Cytotoxicity_Lymphocytes	PIKFYVE	0
	NR	PD1	Cytotoxicity_Lymphocytes	PIKFYVE	0
	NR	PD1	Cytotoxicity_Lymphocytes	PIKFYVE	0
	NR	PD1	Cytotoxicity_Lymphocytes	PIKFYVE	0
	NR	PD1	Cytotoxicity_Lymphocytes	PIKFYVE	0
	NR	PD1	Cytotoxicity_Lymphocytes	PIKFYVE	0
	NR	PD1	Cytotoxicity_Lymphocytes	PIKFYVE	3.78
	NR	PD1	Cytotoxicity_Lymphocytes	PIKFYVE	2.08
	NR	PD1	Cytotoxicity_Lymphocytes	PIKFYVE	0
	NR	PD1	Cytotoxicity_Lymphocytes	PIKFYVE	0
	NR	PD1	Cytotoxicity_Lymphocytes	PIKFYVE	0
	NR	PD1	Cytotoxicity_Lymphocytes	PIKFYVE	0
	NR	PD1	Cytotoxicity_Lymphocytes	PIKFYVE	0
	NR	PD1	Cytotoxicity_Lymphocytes	PIKFYVE	0
	NR	PD1	Cytotoxicity_Lymphocytes	PIKFYVE	0
	NR	PD1	Cytotoxicity_Lymphocytes	PIKFYVE	3.66
	NR	PD1	Cytotoxicity_Lymphocytes	PIKFYVE	2.93
	NR	PD1	Cytotoxicity_Lymphocytes	PIKFYVE	0
	NR	PD1	Cytotoxicity_Lymphocytes	PIKFYVE	0
	NR	PD1	Cytotoxicity_Lymphocytes	PIKFYVE	0
	NR	PD1	Cytotoxicity_Lymphocytes	PIKFYVE	0
	NR	PD1	Cytotoxicity_Lymphocytes	PIKFYVE	4.25
	NR	PD1	Cytotoxicity_Lymphocytes	PIKFYVE	0
	NR	PD1	Cytotoxicity_Lymphocytes	PIKFYVE	1.87
	NR	PD1	Cytotoxicity_Lymphocytes	PIKFYVE	0
	NR	PD1	Cytotoxicity_Lymphocytes	PIKFYVE	0
	NR	PD1	Cytotoxicity_Lymphocytes	PIKFYVE	0
	NR	PD1	Cytotoxicity_Lymphocytes	PIKFYVE	0
	NR	PD1	Cytotoxicity_Lymphocytes	PIKFYVE	0
	NR	PD1	Cytotoxicity_Lymphocytes	PIKFYVE	0
	NR	PD1	Cytotoxicity_Lymphocytes	PIKFYVE	0
	NR	PD1	Cytotoxicity_Lymphocytes	PIKFYVE	0
	NR	PD1	Cytotoxicity_Lymphocytes	PIKFYVE	0
	NR	PD1	Cytotoxicity_Lymphocytes	PIKFYVE	0
	NR	PD1	Cytotoxicity_Lymphocytes	PIKFYVE	0
	NR	PD1	Cytotoxicity_Lymphocytes	PIKFYVE	0
	NR	PD1	Cytotoxicity_Lymphocytes	PIKFYVE	0
	NR	PD1	Cytotoxicity_Lymphocytes	PIKFYVE	0
	NR	PD1	Cytotoxicity_Lymphocytes	PIKFYVE	1.4
	NR	PD1	Cytotoxicity_Lymphocytes	PIKFYVE	0
	NR	PD1	Cytotoxicity_Lymphocytes	PIKFYVE	0
	NR	PD1	Cytotoxicity_Lymphocytes	PIKFYVE	0
	NR	PD1	Cytotoxicity_Lymphocytes	PIKFYVE	0
	NR	PD1	Cytotoxicity_Lymphocytes	PIKFYVE	0
	NR	PD1	Cytotoxicity_Lymphocytes	PIKFYVE	0
	NR	PD1	Cytotoxicity_Lymphocytes	PIKFYVE	4.1
	NR	PD1	Cytotoxicity_Lymphocytes	PIKFYVE	0
	NR	PD1	Cytotoxicity_Lymphocytes	PIKFYVE	0
	NR	PD1	Cytotoxicity_Lymphocytes	PIKFYVE	0
	NR	PD1	Cytotoxicity_Lymphocytes	PIKFYVE	0
	NR	PD1	Cytotoxicity_Lymphocytes	PIKFYVE	0
	NR	PD1	Cytotoxicity_Lymphocytes	PIKFYVE	0
	NR	PD1	Cytotoxicity_Lymphocytes	PIKFYVE	0
	NR	PD1	Cytotoxicity_Lymphocytes	PIKFYVE	0
	NR	PD1	Cytotoxicity_Lymphocytes	PIKFYVE	0
	NR	PD1	Cytotoxicity_Lymphocytes	PIKFYVE	0
	NR	PD1	Cytotoxicity_Lymphocytes	PIKFYVE	0
	NR	PD1	Cytotoxicity_Lymphocytes	PIKFYVE	0
	NR	PD1	Cytotoxicity_Lymphocytes	PIKFYVE	0
	NR	PD1	Cytotoxicity_Lymphocytes	PIKFYVE	2.55
	NR	PD1	Cytotoxicity_Lymphocytes	PIKFYVE	0
	NR	PD1	Cytotoxicity_Lymphocytes	PIKFYVE	3.17
	NR	PD1	Cytotoxicity_Lymphocytes	PIKFYVE	0
	NR	PD1	Cytotoxicity_Lymphocytes	PIKFYVE	0
	NR	PD1	Cytotoxicity_Lymphocytes	PIKFYVE	0
	NR	PD1	Cytotoxicity_Lymphocytes	PIKFYVE	0
	NR	PD1	Cytotoxicity_Lymphocytes	PIKFYVE	1.25
	NR	PD1	Cytotoxicity_Lymphocytes	PIKFYVE	0
	NR	PD1	Cytotoxicity_Lymphocytes	PIKFYVE	0
	NR	PD1	Cytotoxicity_Lymphocytes	PIKFYVE	7.73
	NR	PD1	Cytotoxicity_Lymphocytes	PIKFYVE	0
	NR	PD1	Cytotoxicity_Lymphocytes	PIKFYVE	2.1
	NR	PD1	Cytotoxicity_Lymphocytes	PIKFYVE	0
	NR	PD1	Cytotoxicity_Lymphocytes	PIKFYVE	0
	NR	PD1	Cytotoxicity_Lymphocytes	PIKFYVE	0
	NR	PD1	Cytotoxicity_Lymphocytes	PIKFYVE	0
	NR	PD1	Cytotoxicity_Lymphocytes	PIKFYVE	0.71
	NR	PD1	Cytotoxicity_Lymphocytes	PIKFYVE	0
	NR	PD1	Cytotoxicity_Lymphocytes	PIKFYVE	0
	NR	PD1	Cytotoxicity_Lymphocytes	PIKFYVE	0
	NR	PD1	Cytotoxicity_Lymphocytes	PIKFYVE	0
	NR	PD1	Cytotoxicity_Lymphocytes	PIKFYVE	0
	NR	PD1	Cytotoxicity_Lymphocytes	PIKFYVE	2.52
	NR	PD1	Cytotoxicity_Lymphocytes	PIKFYVE	5.58
	NR	PD1	Cytotoxicity_Lymphocytes	PIKFYVE	4.22
	NR	PD1	Cytotoxicity_Lymphocytes	PIKFYVE	0
	NR	PD1	Cytotoxicity_Lymphocytes	PIKFYVE	2.65
	NR	PD1	Cytotoxicity_Lymphocytes	PIKFYVE	0
	NR	PD1	Cytotoxicity_Lymphocytes	PIKFYVE	7.48
	NR	PD1	Cytotoxicity_Lymphocytes	PIKFYVE	0
	NR	PD1	Cytotoxicity_Lymphocytes	PIKFYVE	0
	NR	PD1	Cytotoxicity_Lymphocytes	PIKFYVE	0
	NR	PD1	Cytotoxicity_Lymphocytes	PIKFYVE	0
	NR	PD1	Cytotoxicity_Lymphocytes	PIKFYVE	0
	NR	PD1	Cytotoxicity_Lymphocytes	PIKFYVE	3.35
	NR	PD1	Cytotoxicity_Lymphocytes	PIKFYVE	0
	NR	PD1	Cytotoxicity_Lymphocytes	PIKFYVE	0.36
	NR	PD1	Cytotoxicity_Lymphocytes	PIKFYVE	0.95
	NR	PD1	Cytotoxicity_Lymphocytes	PIKFYVE	4.7
	NR	PD1	Cytotoxicity_Lymphocytes	PIKFYVE	2.63
	NR	PD1	Cytotoxicity_Lymphocytes	PIKFYVE	0
	NR	PD1	Cytotoxicity_Lymphocytes	PIKFYVE	0
	NR	PD1	Cytotoxicity_Lymphocytes	PIKFYVE	0
	NR	PD1	Cytotoxicity_Lymphocytes	PIKFYVE	2.98
	NR	PD1	Cytotoxicity_Lymphocytes	PIKFYVE	0
	NR	PD1	Cytotoxicity_Lymphocytes	PIKFYVE	0
	NR	PD1	Cytotoxicity_Lymphocytes	PIKFYVE	0
	NR	PD1	Cytotoxicity_Lymphocytes	PIKFYVE	0
	NR	PD1	Cytotoxicity_Lymphocytes	PIKFYVE	0
	NR	PD1	Cytotoxicity_Lymphocytes	PIKFYVE	4.25
	NR	PD1	Cytotoxicity_Lymphocytes	PIKFYVE	0
	NR	PD1	Cytotoxicity_Lymphocytes	PIKFYVE	0
	NR	PD1	Cytotoxicity_Lymphocytes	PIKFYVE	0
	NR	PD1	Cytotoxicity_Lymphocytes	PIKFYVE	0
	NR	PD1	Cytotoxicity_Lymphocytes	PIKFYVE	0
	NR	PD1	Cytotoxicity_Lymphocytes	PIKFYVE	0
	NR	PD1	Cytotoxicity_Lymphocytes	PIKFYVE	0
	NR	PD1	Cytotoxicity_Lymphocytes	PIKFYVE	0
	NR	PD1	Cytotoxicity_Lymphocytes	PIKFYVE	0
	NR	PD1	Cytotoxicity_Lymphocytes	PIKFYVE	0
	NR	PD1	Cytotoxicity_Lymphocytes	PIKFYVE	0
	NR	PD1	Cytotoxicity_Lymphocytes	PIKFYVE	3.61
	NR	PD1	Cytotoxicity_Lymphocytes	PIKFYVE	0.3
	NR	PD1	Cytotoxicity_Lymphocytes	PIKFYVE	0
	NR	PD1	Cytotoxicity_Lymphocytes	PIKFYVE	0
	NR	PD1	Cytotoxicity_Lymphocytes	PIKFYVE	0
	NR	PD1	Cytotoxicity_Lymphocytes	PIKFYVE	0
	NR	PD1	Cytotoxicity_Lymphocytes	PIKFYVE	0
	NR	PD1	Cytotoxicity_Lymphocytes	PIKFYVE	0
	NR	PD1	Cytotoxicity_Lymphocytes	PIKFYVE	2.32
	NR	PD1	Cytotoxicity_Lymphocytes	PIKFYVE	0
	NR	PD1	Cytotoxicity_Lymphocytes	PIKFYVE	4.99
	NR	PD1	Cytotoxicity_Lymphocytes	PIKFYVE	0
	NR	PD1	Cytotoxicity_Lymphocytes	PIKFYVE	6.72
	NR	PD1	Cytotoxicity_Lymphocytes	PIKFYVE	2.28
	NR	PD1	Cytotoxicity_Lymphocytes	PIKFYVE	0
	NR	PD1	Cytotoxicity_Lymphocytes	PIKFYVE	0
	NR	PD1	Cytotoxicity_Lymphocytes	PIKFYVE	0
	NR	PD1	Cytotoxicity_Lymphocytes	PIKFYVE	0
	NR	PD1	Cytotoxicity_Lymphocytes	PIKFYVE	0
	NR	PD1	Cytotoxicity_Lymphocytes	PIKFYVE	0
	NR	PD1	Cytotoxicity_Lymphocytes	PIKFYVE	0
	NR	PD1	Cytotoxicity_Lymphocytes	PIKFYVE	0
	NR	PD1	Cytotoxicity_Lymphocytes	PIKFYVE	0
	NR	PD1	Cytotoxicity_Lymphocytes	PIKFYVE	0
	NR	PD1	Cytotoxicity_Lymphocytes	PIKFYVE	0
	NR	PD1	Cytotoxicity_Lymphocytes	PIKFYVE	0
	NR	PD1	Cytotoxicity_Lymphocytes	PIKFYVE	3.48
	NR	PD1	Cytotoxicity_Lymphocytes	PIKFYVE	0
	NR	PD1	Cytotoxicity_Lymphocytes	PIKFYVE	0
	NR	PD1	Cytotoxicity_Lymphocytes	PIKFYVE	0
	NR	PD1	Cytotoxicity_Lymphocytes	PIKFYVE	0
	NR	PD1	Cytotoxicity_Lymphocytes	PIKFYVE	0
	NR	PD1	Cytotoxicity_Lymphocytes	PIKFYVE	0
	NR	PD1	Cytotoxicity_Lymphocytes	PIKFYVE	0
	NR	PD1	Cytotoxicity_Lymphocytes	PIKFYVE	1.24
	NR	PD1	Cytotoxicity_Lymphocytes	PIKFYVE	0.98
	NR	PD1	Cytotoxicity_Lymphocytes	PIKFYVE	0
	NR	PD1	Cytotoxicity_Lymphocytes	PIKFYVE	6.52
	NR	PD1	Cytotoxicity_Lymphocytes	PIKFYVE	0
	NR	PD1	Cytotoxicity_Lymphocytes	PIKFYVE	0
	NR	PD1	Cytotoxicity_Lymphocytes	PIKFYVE	0
	NR	PD1	Cytotoxicity_Lymphocytes	PIKFYVE	0
	NR	PD1	Cytotoxicity_Lymphocytes	PIKFYVE	0.16
	NR	PD1	Cytotoxicity_Lymphocytes	PIKFYVE	0
	NR	PD1	Cytotoxicity_Lymphocytes	PIKFYVE	0
	NR	PD1	Cytotoxicity_Lymphocytes	PIKFYVE	0
	NR	PD1	Cytotoxicity_Lymphocytes	PIKFYVE	2.57
	NR	PD1	Cytotoxicity_Lymphocytes	PIKFYVE	0
	NR	PD1	Cytotoxicity_Lymphocytes	PIKFYVE	0
	NR	PD1	Cytotoxicity_Lymphocytes	PIKFYVE	0
	NR	PD1	Cytotoxicity_Lymphocytes	PIKFYVE	0
	NR	PD1	Cytotoxicity_Lymphocytes	PIKFYVE	0.2
	NR	PD1	Cytotoxicity_Lymphocytes	PIKFYVE	0
	NR	PD1	Cytotoxicity_Lymphocytes	PIKFYVE	1.24
	NR	PD1	Cytotoxicity_Lymphocytes	PIKFYVE	0
	NR	PD1	Cytotoxicity_Lymphocytes	PIKFYVE	0.97
	NR	PD1	Cytotoxicity_Lymphocytes	PIKFYVE	1.36
	NR	PD1	Cytotoxicity_Lymphocytes	PIKFYVE	0
	NR	PD1	Cytotoxicity_Lymphocytes	PIKFYVE	0
	NR	PD1	Cytotoxicity_Lymphocytes	PIKFYVE	0
	NR	PD1	Cytotoxicity_Lymphocytes	PIKFYVE	0
	NR	PD1	Cytotoxicity_Lymphocytes	PIKFYVE	0
	NR	PD1	Cytotoxicity_Lymphocytes	PIKFYVE	0
	NR	PD1	Cytotoxicity_Lymphocytes	PIKFYVE	0
	NR	PD1	Cytotoxicity_Lymphocytes	PIKFYVE	0
	NR	PD1	Cytotoxicity_Lymphocytes	PIKFYVE	0
	NR	PD1	Cytotoxicity_Lymphocytes	PIKFYVE	0
	NR	PD1	Cytotoxicity_Lymphocytes	PIKFYVE	8.29
	NR	PD1	Cytotoxicity_Lymphocytes	PIKFYVE	0
	NR	PD1	Cytotoxicity_Lymphocytes	PIKFYVE	0
	NR	PD1	Cytotoxicity_Lymphocytes	PIKFYVE	0
	NR	PD1	Cytotoxicity_Lymphocytes	PIKFYVE	0.42
	NR	PD1	Cytotoxicity_Lymphocytes	PIKFYVE	0
	NR	PD1	Cytotoxicity_Lymphocytes	PIKFYVE	0
	NR	PD1	Cytotoxicity_Lymphocytes	PIKFYVE	0
	NR	PD1	Cytotoxicity_Lymphocytes	PIKFYVE	0
	NR	PD1	Cytotoxicity_Lymphocytes	PIKFYVE	2.27
	NR	PD1	Cytotoxicity_Lymphocytes	PIKFYVE	0
	NR	PD1	Cytotoxicity_Lymphocytes	PIKFYVE	3.79
	NR	PD1	Cytotoxicity_Lymphocytes	PIKFYVE	0
	NR	PD1	Cytotoxicity_Lymphocytes	PIKFYVE	0
	NR	PD1	Cytotoxicity_Lymphocytes	PIKFYVE	0.49
	NR	PD1	Cytotoxicity_Lymphocytes	PIKFYVE	0
	NR	PD1	Cytotoxicity_Lymphocytes	PIKFYVE	2.24
	NR	PD1	Cytotoxicity_Lymphocytes	PIKFYVE	0
	NR	PD1	Cytotoxicity_Lymphocytes	PIKFYVE	0
	NR	PD1	Cytotoxicity_Lymphocytes	PIKFYVE	0
	NR	PD1	Cytotoxicity_Lymphocytes	PIKFYVE	0
	NR	PD1	Cytotoxicity_Lymphocytes	PIKFYVE	0
	NR	PD1	Cytotoxicity_Lymphocytes	PIKFYVE	0
	NR	PD1	Cytotoxicity_Lymphocytes	PIKFYVE	0
	NR	PD1	Cytotoxicity_Lymphocytes	PIKFYVE	0
	NR	PD1	Cytotoxicity_Lymphocytes	PIKFYVE	0.46
	NR	PD1	Cytotoxicity_Lymphocytes	PIKFYVE	0
	NR	PD1	Cytotoxicity_Lymphocytes	PIKFYVE	0
	NR	PD1	Cytotoxicity_Lymphocytes	PIKFYVE	3.54
	NR	PD1	Cytotoxicity_Lymphocytes	PIKFYVE	1.31
	NR	PD1	Cytotoxicity_Lymphocytes	PIKFYVE	2.01
	NR	PD1	Cytotoxicity_Lymphocytes	PIKFYVE	0
	NR	PD1	Cytotoxicity_Lymphocytes	PIKFYVE	0
	NR	PD1	Cytotoxicity_Lymphocytes	PIKFYVE	0
	NR	PD1	Cytotoxicity_Lymphocytes	PIKFYVE	0
	NR	PD1	Cytotoxicity_Lymphocytes	PIKFYVE	0
	NR	PD1	Cytotoxicity_Lymphocytes	PIKFYVE	0
	NR	PD1	Cytotoxicity_Lymphocytes	PIKFYVE	0
	NR	PD1	Cytotoxicity_Lymphocytes	PIKFYVE	0
	NR	PD1	Cytotoxicity_Lymphocytes	PIKFYVE	0.75
	NR	PD1	Cytotoxicity_Lymphocytes	PIKFYVE	0
	NR	PD1	Cytotoxicity_Lymphocytes	PIKFYVE	0
	NR	PD1	Cytotoxicity_Lymphocytes	PIKFYVE	0
	NR	PD1	Cytotoxicity_Lymphocytes	PIKFYVE	0
	NR	PD1	Cytotoxicity_Lymphocytes	PIKFYVE	0
	NR	PD1	Cytotoxicity_Lymphocytes	PIKFYVE	0
	NR	PD1	Cytotoxicity_Lymphocytes	PIKFYVE	0
	NR	PD1	Cytotoxicity_Lymphocytes	PIKFYVE	0
	NR	PD1	Cytotoxicity_Lymphocytes	PIKFYVE	0
	NR	PD1	Cytotoxicity_Lymphocytes	PIKFYVE	0
	NR	PD1	Cytotoxicity_Lymphocytes	PIKFYVE	0
	NR	PD1	Cytotoxicity_Lymphocytes	PIKFYVE	0
	NR	PD1	Cytotoxicity_Lymphocytes	PIKFYVE	0.46
	NR	PD1	Cytotoxicity_Lymphocytes	PIKFYVE	0
	NR	PD1	Cytotoxicity_Lymphocytes	PIKFYVE	0
	NR	PD1	Cytotoxicity_Lymphocytes	PIKFYVE	0
	NR	PD1	Cytotoxicity_Lymphocytes	PIKFYVE	0
	NR	PD1	Cytotoxicity_Lymphocytes	PIKFYVE	0
	NR	PD1	Cytotoxicity_Lymphocytes	PIKFYVE	0
	NR	PD1	Cytotoxicity_Lymphocytes	PIKFYVE	0
	NR	PD1	Cytotoxicity_Lymphocytes	PIKFYVE	0
	NR	PD1	Cytotoxicity_Lymphocytes	PIKFYVE	0
	NR	PD1	Cytotoxicity_Lymphocytes	PIKFYVE	5.8
	NR	PD1	Cytotoxicity_Lymphocytes	PIKFYVE	0
	NR	PD1	Cytotoxicity_Lymphocytes	PIKFYVE	0
	NR	PD1	Cytotoxicity_Lymphocytes	PIKFYVE	0
	NR	PD1	Cytotoxicity_Lymphocytes	PIKFYVE	0
	NR	PD1	Cytotoxicity_Lymphocytes	PIKFYVE	0.33
	NR	PD1	Cytotoxicity_Lymphocytes	PIKFYVE	0
	NR	PD1	Cytotoxicity_Lymphocytes	PIKFYVE	0.82
	NR	PD1	Cytotoxicity_Lymphocytes	PIKFYVE	0.38
	NR	PD1	Cytotoxicity_Lymphocytes	PIKFYVE	3.81
	NR	PD1	Cytotoxicity_Lymphocytes	PIKFYVE	0.9
	NR	PD1	Cytotoxicity_Lymphocytes	PIKFYVE	0
	NR	PD1	Cytotoxicity_Lymphocytes	PIKFYVE	0
	NR	PD1	Cytotoxicity_Lymphocytes	PIKFYVE	0
	NR	PD1	Cytotoxicity_Lymphocytes	PIKFYVE	0
	NR	PD1	Cytotoxicity_Lymphocytes	PIKFYVE	0
	NR	PD1	Cytotoxicity_Lymphocytes	PIKFYVE	2.36
	NR	PD1	Cytotoxicity_Lymphocytes	PIKFYVE	0
	NR	PD1	Cytotoxicity_Lymphocytes	PIKFYVE	0
	NR	PD1	Cytotoxicity_Lymphocytes	PIKFYVE	0
	NR	PD1	Cytotoxicity_Lymphocytes	PIKFYVE	0
	NR	PD1	Cytotoxicity_Lymphocytes	PIKFYVE	2.36
	NR	PD1	Cytotoxicity_Lymphocytes	PIKFYVE	0
	NR	PD1	Cytotoxicity_Lymphocytes	PIKFYVE	0
	NR	PD1	Cytotoxicity_Lymphocytes	PIKFYVE	0
	NR	PD1	Cytotoxicity_Lymphocytes	PIKFYVE	0
	NR	PD1	Cytotoxicity_Lymphocytes	PIKFYVE	5.3
	NR	PD1	Cytotoxicity_Lymphocytes	PIKFYVE	0
	NR	PD1	Cytotoxicity_Lymphocytes	PIKFYVE	0.25
	NR	PD1	Cytotoxicity_Lymphocytes	PIKFYVE	3.56
	NR	PD1	Cytotoxicity_Lymphocytes	PIKFYVE	0
	NR	PD1	Cytotoxicity_Lymphocytes	PIKFYVE	0
	NR	PD1	Cytotoxicity_Lymphocytes	PIKFYVE	0
	NR	PD1	Cytotoxicity_Lymphocytes	PIKFYVE	0
	NR	PD1	Cytotoxicity_Lymphocytes	PIKFYVE	0
	NR	PD1	Cytotoxicity_Lymphocytes	PIKFYVE	0
	NR	PD1	Cytotoxicity_Lymphocytes	PIKFYVE	0
	NR	PD1	Cytotoxicity_Lymphocytes	PIKFYVE	0
	NR	PD1	Cytotoxicity_Lymphocytes	PIKFYVE	0
	NR	PD1	Cytotoxicity_Lymphocytes	PIKFYVE	0
	NR	PD1	Cytotoxicity_Lymphocytes	PIKFYVE	0
	NR	PD1	Exhausted_CD8T	PIKFYVE	0
	NR	PD1	Exhausted_CD8T	PIKFYVE	0
	NR	PD1	Exhausted_CD8T	PIKFYVE	2.65
	NR	PD1	Exhausted_CD8T	PIKFYVE	1.49
	NR	PD1	Exhausted_CD8T	PIKFYVE	0
	NR	PD1	Exhausted_CD8T	PIKFYVE	0
	NR	PD1	Exhausted_CD8T	PIKFYVE	0
	NR	PD1	Exhausted_CD8T	PIKFYVE	1.76
	NR	PD1	Exhausted_CD8T	PIKFYVE	0
	NR	PD1	Exhausted_CD8T	PIKFYVE	0
	NR	PD1	Exhausted_CD8T	PIKFYVE	0
	NR	PD1	Exhausted_CD8T	PIKFYVE	1.44
	NR	PD1	Exhausted_CD8T	PIKFYVE	0
	NR	PD1	Exhausted_CD8T	PIKFYVE	0
	NR	PD1	Exhausted_CD8T	PIKFYVE	0
	NR	PD1	Exhausted_CD8T	PIKFYVE	0
	NR	PD1	Exhausted_CD8T	PIKFYVE	0
	NR	PD1	Exhausted_CD8T	PIKFYVE	0
	NR	PD1	Exhausted_CD8T	PIKFYVE	0
	NR	PD1	Exhausted_CD8T	PIKFYVE	8.02
	NR	PD1	Exhausted_CD8T	PIKFYVE	0
	NR	PD1	Exhausted_CD8T	PIKFYVE	0
	NR	PD1	Exhausted_CD8T	PIKFYVE	0
	NR	PD1	Exhausted_CD8T	PIKFYVE	0
	NR	PD1	Exhausted_CD8T	PIKFYVE	0
	NR	PD1	Exhausted_CD8T	PIKFYVE	0
	NR	PD1	Exhausted_CD8T	PIKFYVE	0
	NR	PD1	Exhausted_CD8T	PIKFYVE	2.19
	NR	PD1	Exhausted_CD8T	PIKFYVE	0
	NR	PD1	Exhausted_CD8T	PIKFYVE	0
	NR	PD1	Exhausted_CD8T	PIKFYVE	3.25
	NR	PD1	Exhausted_CD8T	PIKFYVE	0
	NR	PD1	Exhausted_CD8T	PIKFYVE	0
	NR	PD1	Exhausted_CD8T	PIKFYVE	0
	NR	PD1	Exhausted_CD8T	PIKFYVE	0
	NR	PD1	Exhausted_CD8T	PIKFYVE	0
	NR	PD1	Exhausted_CD8T	PIKFYVE	6.84
	NR	PD1	Exhausted_CD8T	PIKFYVE	0
	NR	PD1	Exhausted_CD8T	PIKFYVE	0
	NR	PD1	Exhausted_CD8T	PIKFYVE	0
	NR	PD1	Exhausted_CD8T	PIKFYVE	0
	NR	PD1	Exhausted_CD8T	PIKFYVE	0
	NR	PD1	Exhausted_CD8T	PIKFYVE	0
	NR	PD1	Exhausted_CD8T	PIKFYVE	0
	NR	PD1	Exhausted_CD8T	PIKFYVE	0
	NR	PD1	Exhausted_CD8T	PIKFYVE	3.02
	NR	PD1	Exhausted_CD8T	PIKFYVE	0
	NR	PD1	Exhausted_CD8T	PIKFYVE	0
	NR	PD1	Exhausted_CD8T	PIKFYVE	0
	NR	PD1	Exhausted_CD8T	PIKFYVE	0
	NR	PD1	Exhausted_CD8T	PIKFYVE	0
	NR	CTLA4+PD1	Exhausted_CD8T	PIKFYVE	6.12
	NR	CTLA4+PD1	Exhausted_CD8T	PIKFYVE	0.55
	NR	CTLA4+PD1	Exhausted_CD8T	PIKFYVE	0
	NR	CTLA4+PD1	Exhausted_CD8T	PIKFYVE	0
	NR	CTLA4+PD1	Exhausted_CD8T	PIKFYVE	0
	NR	CTLA4+PD1	Exhausted_CD8T	PIKFYVE	0
	NR	CTLA4+PD1	Exhausted_CD8T	PIKFYVE	0
	NR	CTLA4+PD1	Exhausted_CD8T	PIKFYVE	0
	NR	CTLA4+PD1	Exhausted_CD8T	PIKFYVE	3.86
	NR	CTLA4+PD1	Exhausted_CD8T	PIKFYVE	0.39
	NR	CTLA4+PD1	Exhausted_CD8T	PIKFYVE	0
	NR	CTLA4+PD1	Exhausted_CD8T	PIKFYVE	0
	NR	CTLA4+PD1	Exhausted_CD8T	PIKFYVE	5.79
	NR	CTLA4+PD1	Exhausted_CD8T	PIKFYVE	5.48
	NR	CTLA4+PD1	Exhausted_CD8T	PIKFYVE	0
	NR	CTLA4+PD1	Exhausted_CD8T	PIKFYVE	7.6
	NR	CTLA4+PD1	Exhausted_CD8T	PIKFYVE	0
	NR	CTLA4+PD1	Exhausted_CD8T	PIKFYVE	0
	NR	CTLA4+PD1	Exhausted_CD8T	PIKFYVE	0
	NR	CTLA4+PD1	Exhausted_CD8T	PIKFYVE	5.47
	NR	CTLA4+PD1	Exhausted_CD8T	PIKFYVE	0
	NR	CTLA4+PD1	Exhausted_CD8T	PIKFYVE	6.39
	NR	CTLA4+PD1	Exhausted_CD8T	PIKFYVE	8.03
	NR	CTLA4+PD1	Exhausted_CD8T	PIKFYVE	0
	NR	CTLA4+PD1	Exhausted_CD8T	PIKFYVE	0
	NR	CTLA4+PD1	Exhausted_CD8T	PIKFYVE	0.28
	NR	CTLA4+PD1	Exhausted_CD8T	PIKFYVE	1.03
	NR	CTLA4+PD1	Exhausted_CD8T	PIKFYVE	0
	NR	CTLA4+PD1	Exhausted_CD8T	PIKFYVE	0
	NR	CTLA4+PD1	Exhausted_CD8T	PIKFYVE	0
	NR	CTLA4+PD1	Exhausted_CD8T	PIKFYVE	0
	NR	CTLA4+PD1	Exhausted_CD8T	PIKFYVE	1.41
	NR	CTLA4+PD1	Exhausted_CD8T	PIKFYVE	0
	NR	CTLA4+PD1	Exhausted_CD8T	PIKFYVE	4.27
	NR	CTLA4+PD1	Exhausted_CD8T	PIKFYVE	7.11
	NR	CTLA4+PD1	Exhausted_CD8T	PIKFYVE	1.24
	NR	CTLA4+PD1	Exhausted_CD8T	PIKFYVE	4.04
	NR	CTLA4+PD1	Exhausted_CD8T	PIKFYVE	0
	NR	CTLA4+PD1	Exhausted_CD8T	PIKFYVE	3.82
	NR	CTLA4+PD1	Exhausted_CD8T	PIKFYVE	8.37
	NR	CTLA4+PD1	Exhausted_CD8T	PIKFYVE	0.28
	NR	CTLA4+PD1	Exhausted_CD8T	PIKFYVE	2.07
	NR	CTLA4+PD1	Exhausted_CD8T	PIKFYVE	6.6
	NR	CTLA4+PD1	Exhausted_CD8T	PIKFYVE	0
	NR	CTLA4+PD1	Exhausted_CD8T	PIKFYVE	2.08
	NR	CTLA4+PD1	Exhausted_CD8T	PIKFYVE	5.42
	NR	CTLA4+PD1	Exhausted_CD8T	PIKFYVE	0
	NR	CTLA4+PD1	Exhausted_CD8T	PIKFYVE	0.44
	NR	CTLA4+PD1	Exhausted_CD8T	PIKFYVE	4.23
	NR	CTLA4+PD1	Exhausted_CD8T	PIKFYVE	8.44
	NR	CTLA4+PD1	Exhausted_CD8T	PIKFYVE	0
	NR	CTLA4+PD1	Exhausted_CD8T	PIKFYVE	0
	NR	CTLA4+PD1	Exhausted_CD8T	PIKFYVE	0
	NR	CTLA4+PD1	Exhausted_CD8T	PIKFYVE	3.89
	NR	CTLA4+PD1	Exhausted_CD8T	PIKFYVE	0
	NR	CTLA4 (baseline) ; PD1 (post I)	Exhausted_CD8T	PIKFYVE	0
	NR	CTLA4 (baseline) ; PD1 (post I)	Exhausted_CD8T	PIKFYVE	0.2
	NR	CTLA4 (baseline) ; PD1 (post I)	Exhausted_CD8T	PIKFYVE	0.58
	NR	CTLA4 (baseline) ; PD1 (post I)	Exhausted_CD8T	PIKFYVE	2.24
	NR	CTLA4 (baseline) ; PD1 (post I)	Exhausted_CD8T	PIKFYVE	4.9
	NR	CTLA4 (baseline) ; PD1 (post I)	Exhausted_CD8T	PIKFYVE	5.83
	NR	CTLA4 (baseline) ; PD1 (post I)	Exhausted_CD8T	PIKFYVE	0
	NR	CTLA4 (baseline) ; PD1 (post I)	Exhausted_CD8T	PIKFYVE	0
	NR	CTLA4 (baseline) ; PD1 (post I)	Exhausted_CD8T	PIKFYVE	0
	NR	PD1	Exhausted_CD8T	PIKFYVE	7.77
	NR	PD1	Exhausted_CD8T	PIKFYVE	0
	NR	PD1	Exhausted_CD8T	PIKFYVE	0
	NR	PD1	Exhausted_CD8T	PIKFYVE	5.5
	NR	PD1	Exhausted_CD8T	PIKFYVE	0
	NR	PD1	Exhausted_CD8T	PIKFYVE	5.78
	NR	PD1	Exhausted_CD8T	PIKFYVE	0
	NR	PD1	Exhausted_CD8T	PIKFYVE	0
	NR	PD1	Exhausted_CD8T	PIKFYVE	0
	NR	PD1	Exhausted_CD8T	PIKFYVE	0
	NR	PD1	Exhausted_CD8T	PIKFYVE	0
	NR	PD1	Exhausted_CD8T	PIKFYVE	2.89
	NR	PD1	Exhausted_CD8T	PIKFYVE	0
	NR	PD1	Exhausted_CD8T	PIKFYVE	0
	NR	PD1	Exhausted_CD8T	PIKFYVE	0
	NR	PD1	Exhausted_CD8T	PIKFYVE	0
	NR	PD1	Exhausted_CD8T	PIKFYVE	0
	NR	PD1	Exhausted_CD8T	PIKFYVE	0
	NR	PD1	Exhausted_CD8T	PIKFYVE	0
	NR	PD1	Exhausted_CD8T	PIKFYVE	0
	NR	PD1	Exhausted_CD8T	PIKFYVE	0
	NR	PD1	Exhausted_CD8T	PIKFYVE	0
	NR	PD1	Exhausted_CD8T	PIKFYVE	0
	NR	PD1	Exhausted_CD8T	PIKFYVE	0
	NR	PD1	Exhausted_CD8T	PIKFYVE	0
	NR	PD1	Exhausted_CD8T	PIKFYVE	0
	NR	PD1	Exhausted_CD8T	PIKFYVE	0
	NR	PD1	Exhausted_CD8T	PIKFYVE	4.45
	NR	PD1	Exhausted_CD8T	PIKFYVE	0
	NR	PD1	Exhausted_CD8T	PIKFYVE	0
	NR	PD1	Exhausted_CD8T	PIKFYVE	0
	NR	PD1	Exhausted_CD8T	PIKFYVE	0.26
	NR	PD1	Exhausted_CD8T	PIKFYVE	0
	NR	PD1	Exhausted_CD8T	PIKFYVE	0
	NR	PD1	Exhausted_CD8T	PIKFYVE	0.26
	NR	PD1	Exhausted_CD8T	PIKFYVE	0
	NR	PD1	Exhausted_CD8T	PIKFYVE	0
	NR	PD1	Exhausted_CD8T	PIKFYVE	2.3
	NR	PD1	Exhausted_CD8T	PIKFYVE	7.28
	NR	PD1	Exhausted_CD8T	PIKFYVE	0
	NR	PD1	Exhausted_CD8T	PIKFYVE	0
	NR	PD1	Exhausted_CD8T	PIKFYVE	3.97
	NR	PD1	Exhausted_CD8T	PIKFYVE	0
	NR	PD1	Exhausted_CD8T	PIKFYVE	3.8
	NR	PD1	Exhausted_CD8T	PIKFYVE	0
	NR	PD1	Exhausted_CD8T	PIKFYVE	0
	NR	PD1	Exhausted_CD8T	PIKFYVE	0
	NR	PD1	Exhausted_CD8T	PIKFYVE	0
	NR	PD1	Exhausted_CD8T	PIKFYVE	0
	NR	PD1	Exhausted_CD8T	PIKFYVE	0
	NR	PD1	Exhausted_CD8T	PIKFYVE	0
	NR	PD1	Exhausted_CD8T	PIKFYVE	0
	NR	PD1	Exhausted_CD8T	PIKFYVE	0
	NR	PD1	Exhausted_CD8T	PIKFYVE	0
	NR	PD1	Exhausted_CD8T	PIKFYVE	0
	NR	PD1	Exhausted_CD8T	PIKFYVE	0
	NR	PD1	Exhausted_CD8T	PIKFYVE	0
	NR	PD1	Exhausted_CD8T	PIKFYVE	0
	NR	PD1	Exhausted_CD8T	PIKFYVE	0
	NR	PD1	Exhausted_CD8T	PIKFYVE	0
	NR	PD1	Exhausted_CD8T	PIKFYVE	0
	NR	PD1	Exhausted_CD8T	PIKFYVE	0
	NR	PD1	Exhausted_CD8T	PIKFYVE	0
	NR	PD1	Exhausted_CD8T	PIKFYVE	0
	NR	PD1	Exhausted_CD8T	PIKFYVE	0.82
	NR	PD1	Exhausted_CD8T	PIKFYVE	0
	NR	PD1	Exhausted_CD8T	PIKFYVE	0
	NR	PD1	Exhausted_CD8T	PIKFYVE	0
	NR	PD1	Exhausted_CD8T	PIKFYVE	0
	NR	PD1	Exhausted_CD8T	PIKFYVE	0
	NR	PD1	Exhausted_CD8T	PIKFYVE	0
	NR	PD1	Exhausted_CD8T	PIKFYVE	6.26
	NR	PD1	Exhausted_CD8T	PIKFYVE	0
	NR	PD1	Exhausted_CD8T	PIKFYVE	3.77
	NR	PD1	Exhausted_CD8T	PIKFYVE	1.14
	NR	PD1	Exhausted_CD8T	PIKFYVE	0
	NR	PD1	Exhausted_CD8T	PIKFYVE	0
	NR	PD1	Exhausted_CD8T	PIKFYVE	6.23
	NR	PD1	Exhausted_CD8T	PIKFYVE	8.85
	NR	PD1	Exhausted_CD8T	PIKFYVE	1.44
	NR	PD1	Exhausted_CD8T	PIKFYVE	0
	NR	PD1	Exhausted_CD8T	PIKFYVE	0.7
	NR	PD1	Exhausted_CD8T	PIKFYVE	7.28
	NR	PD1	Exhausted_CD8T	PIKFYVE	1.91
	NR	PD1	Exhausted_CD8T	PIKFYVE	5.76
	NR	PD1	Exhausted_CD8T	PIKFYVE	0
	NR	PD1	Exhausted_CD8T	PIKFYVE	0
	NR	PD1	Exhausted_CD8T	PIKFYVE	4.98
	NR	PD1	Exhausted_CD8T	PIKFYVE	0
	NR	PD1	Exhausted_CD8T	PIKFYVE	0
	NR	PD1	Exhausted_CD8T	PIKFYVE	7.9
	NR	PD1	Exhausted_CD8T	PIKFYVE	0
	NR	PD1	Exhausted_CD8T	PIKFYVE	1.01
	NR	PD1	Exhausted_CD8T	PIKFYVE	0
	NR	PD1	Exhausted_CD8T	PIKFYVE	0
	NR	PD1	Exhausted_CD8T	PIKFYVE	7.78
	NR	PD1	Exhausted_CD8T	PIKFYVE	0
	NR	PD1	Exhausted_CD8T	PIKFYVE	5
	NR	PD1	Exhausted_CD8T	PIKFYVE	0
	NR	PD1	Exhausted_CD8T	PIKFYVE	1.61
	NR	PD1	Exhausted_CD8T	PIKFYVE	0
	NR	PD1	Exhausted_CD8T	PIKFYVE	0
	NR	PD1	Exhausted_CD8T	PIKFYVE	0
	NR	PD1	Exhausted_CD8T	PIKFYVE	0.37
	NR	PD1	Exhausted_CD8T	PIKFYVE	6.09
	NR	PD1	Exhausted_CD8T	PIKFYVE	0
	NR	PD1	Exhausted_CD8T	PIKFYVE	1.93
	NR	PD1	Exhausted_CD8T	PIKFYVE	1.55
	NR	PD1	Exhausted_CD8T	PIKFYVE	1.96
	NR	PD1	Exhausted_CD8T	PIKFYVE	7.52
	NR	PD1	Exhausted_CD8T	PIKFYVE	0
	NR	PD1	Exhausted_CD8T	PIKFYVE	0
	NR	PD1	Exhausted_CD8T	PIKFYVE	0
	NR	PD1	Exhausted_CD8T	PIKFYVE	0
	NR	PD1	Exhausted_CD8T	PIKFYVE	0
	NR	PD1	Exhausted_CD8T	PIKFYVE	3.89
	NR	PD1	Exhausted_CD8T	PIKFYVE	0
	NR	PD1	Exhausted_CD8T	PIKFYVE	1.88
	NR	PD1	Exhausted_CD8T	PIKFYVE	0
	NR	PD1	Exhausted_CD8T	PIKFYVE	0.2
	NR	PD1	Exhausted_CD8T	PIKFYVE	0
	NR	PD1	Exhausted_CD8T	PIKFYVE	0
	NR	PD1	Exhausted_CD8T	PIKFYVE	0
	NR	PD1	Exhausted_CD8T	PIKFYVE	0
	NR	PD1	Exhausted_CD8T	PIKFYVE	0
	NR	PD1	Exhausted_CD8T	PIKFYVE	0.43
	NR	PD1	Exhausted_CD8T	PIKFYVE	0
	NR	PD1	Exhausted_CD8T	PIKFYVE	0
	NR	PD1	Exhausted_CD8T	PIKFYVE	0
	NR	PD1	Exhausted_CD8T	PIKFYVE	0
	NR	PD1	Exhausted_CD8T	PIKFYVE	0
	NR	PD1	Exhausted_CD8T	PIKFYVE	0
	NR	PD1	Exhausted_CD8T	PIKFYVE	0
	NR	PD1	Exhausted_CD8T	PIKFYVE	0
	NR	PD1	Exhausted_CD8T	PIKFYVE	0
	NR	PD1	Exhausted_CD8T	PIKFYVE	8.99
	NR	PD1	Exhausted_CD8T	PIKFYVE	0
	NR	PD1	Exhausted_CD8T	PIKFYVE	0
	NR	PD1	Exhausted_CD8T	PIKFYVE	0
	NR	PD1	Exhausted_CD8T	PIKFYVE	0
	NR	PD1	Exhausted_CD8T	PIKFYVE	0
	NR	PD1	Exhausted_CD8T	PIKFYVE	0
	NR	PD1	Exhausted_CD8T	PIKFYVE	0
	NR	PD1	Exhausted_CD8T	PIKFYVE	0
	NR	PD1	Exhausted_CD8T	PIKFYVE	0.69
	NR	PD1	Exhausted_CD8T	PIKFYVE	6.46
	NR	PD1	Exhausted_CD8T	PIKFYVE	0
	NR	PD1	Exhausted_CD8T	PIKFYVE	0
	NR	PD1	Exhausted_CD8T	PIKFYVE	0
	NR	PD1	Exhausted_CD8T	PIKFYVE	0
	NR	PD1	Exhausted_CD8T	PIKFYVE	0
	NR	PD1	Exhausted_CD8T	PIKFYVE	0
	NR	PD1	Exhausted_CD8T	PIKFYVE	0
	NR	PD1	Exhausted_CD8T	PIKFYVE	0
	NR	PD1	Exhausted_CD8T	PIKFYVE	0
	NR	PD1	Exhausted_CD8T	PIKFYVE	0
	NR	PD1	Exhausted_CD8T	PIKFYVE	0
	NR	PD1	Exhausted_CD8T	PIKFYVE	0.21
	NR	PD1	Exhausted_CD8T	PIKFYVE	0
	NR	PD1	Exhausted_CD8T	PIKFYVE	0
	NR	PD1	Exhausted_CD8T	PIKFYVE	0
	NR	PD1	Exhausted_CD8T	PIKFYVE	0
	NR	PD1	Exhausted_CD8T	PIKFYVE	0
	NR	PD1	Exhausted_CD8T	PIKFYVE	0
	NR	PD1	Exhausted_CD8T	PIKFYVE	0
	NR	PD1	Exhausted_CD8T	PIKFYVE	0
	NR	PD1	Exhausted_CD8T	PIKFYVE	1.04
	NR	PD1	Exhausted_CD8T	PIKFYVE	7.61
	NR	PD1	Exhausted_CD8T	PIKFYVE	0
	NR	PD1	Exhausted_CD8T	PIKFYVE	0
	NR	PD1	Exhausted_CD8T	PIKFYVE	0
	NR	PD1	Exhausted_CD8T	PIKFYVE	0
	NR	PD1	Exhausted_CD8T	PIKFYVE	8.67
	NR	PD1	Exhausted_CD8T	PIKFYVE	0.29
	NR	PD1	Exhausted_CD8T	PIKFYVE	0
	NR	PD1	Exhausted_CD8T	PIKFYVE	0
	NR	PD1	Exhausted_CD8T	PIKFYVE	5.09
	NR	PD1	Exhausted_CD8T	PIKFYVE	0
	NR	PD1	Exhausted_CD8T	PIKFYVE	0
	NR	PD1	Exhausted_CD8T	PIKFYVE	0
	NR	PD1	Exhausted_CD8T	PIKFYVE	0
	NR	PD1	Exhausted_CD8T	PIKFYVE	1.9
	NR	PD1	Exhausted_CD8T	PIKFYVE	0.58
	NR	PD1	Exhausted_CD8T	PIKFYVE	0.71
	NR	PD1	Exhausted_CD8T	PIKFYVE	0
	NR	PD1	Exhausted_CD8T	PIKFYVE	2.2
	NR	PD1	Exhausted_CD8T	PIKFYVE	2.83
	NR	PD1	Exhausted_CD8T	PIKFYVE	0
	NR	PD1	Exhausted_CD8T	PIKFYVE	0
	NR	PD1	Exhausted_CD8T	PIKFYVE	0
	NR	PD1	Exhausted_CD8T	PIKFYVE	0
	NR	PD1	Exhausted_CD8T	PIKFYVE	1.31
	NR	PD1	Exhausted_CD8T	PIKFYVE	0
	NR	PD1	Exhausted_CD8T	PIKFYVE	0
	NR	PD1	Exhausted_CD8T	PIKFYVE	0
	NR	PD1	Exhausted_CD8T	PIKFYVE	0
	NR	PD1	Exhausted_CD8T	PIKFYVE	0
	NR	PD1	Exhausted_CD8T	PIKFYVE	0
	NR	PD1	Exhausted_CD8T	PIKFYVE	0
	NR	PD1	Exhausted_CD8T	PIKFYVE	0
	NR	PD1	Exhausted_CD8T	PIKFYVE	0.29
	NR	PD1	Exhausted_CD8T	PIKFYVE	0
	NR	PD1	Exhausted_CD8T	PIKFYVE	0
	NR	PD1	Exhausted_CD8T	PIKFYVE	0
	NR	PD1	Exhausted_CD8T	PIKFYVE	0
	NR	PD1	Exhausted_CD8T	PIKFYVE	0
	NR	PD1	Exhausted_CD8T	PIKFYVE	0
	NR	PD1	Exhausted_CD8T	PIKFYVE	0
	NR	PD1	Exhausted_CD8T	PIKFYVE	0.28
	NR	PD1	Exhausted_CD8T	PIKFYVE	0
	NR	PD1	Exhausted_CD8T	PIKFYVE	0
	NR	PD1	Exhausted_CD8T	PIKFYVE	0
	NR	PD1	Exhausted_CD8T	PIKFYVE	0
	NR	PD1	Exhausted_CD8T	PIKFYVE	0
	NR	PD1	Exhausted_CD8T	PIKFYVE	0
	NR	PD1	Exhausted_CD8T	PIKFYVE	0
	NR	PD1	Exhausted_CD8T	PIKFYVE	0.48
	NR	PD1	Exhausted_CD8T	PIKFYVE	0
	NR	PD1	Exhausted_CD8T	PIKFYVE	1.09
	NR	PD1	Exhausted_CD8T	PIKFYVE	0
	NR	PD1	Exhausted_CD8T	PIKFYVE	1.71
	NR	PD1	Exhausted_CD8T	PIKFYVE	0
	NR	PD1	Exhausted_CD8T	PIKFYVE	0
	NR	PD1	Exhausted_CD8T	PIKFYVE	0
	NR	PD1	Exhausted_CD8T	PIKFYVE	0
	NR	PD1	Exhausted_CD8T	PIKFYVE	0
	NR	PD1	Exhausted_CD8T	PIKFYVE	0
	NR	PD1	Exhausted_CD8T	PIKFYVE	4.02
	NR	PD1	Exhausted_CD8T	PIKFYVE	0.25
	NR	PD1	Exhausted_CD8T	PIKFYVE	0
	NR	PD1	Exhausted_CD8T	PIKFYVE	6.58
	NR	PD1	Exhausted_CD8T	PIKFYVE	1.75
	NR	PD1	Exhausted_CD8T	PIKFYVE	0.7
	NR	PD1	Exhausted_CD8T	PIKFYVE	0
	NR	PD1	Exhausted_CD8T	PIKFYVE	0
	NR	PD1	Exhausted_CD8T	PIKFYVE	0
	NR	PD1	Exhausted_CD8T	PIKFYVE	0
	NR	PD1	Exhausted_CD8T	PIKFYVE	0
	NR	PD1	Exhausted_CD8T	PIKFYVE	1.42
	NR	PD1	Exhausted_CD8T	PIKFYVE	0
	NR	PD1	Exhausted_CD8T	PIKFYVE	0
	NR	PD1	Exhausted_CD8T	PIKFYVE	0
	NR	PD1	Exhausted_CD8T	PIKFYVE	5.07
	NR	PD1	Exhausted_CD8T	PIKFYVE	0
	NR	PD1	Exhausted_CD8T	PIKFYVE	2.01
	NR	PD1	Exhausted_CD8T	PIKFYVE	5.13
	NR	PD1	Exhausted_CD8T	PIKFYVE	4.59
	NR	PD1	Exhausted_CD8T	PIKFYVE	1.68
	NR	PD1	Exhausted_CD8T	PIKFYVE	0
	NR	PD1	Exhausted_CD8T	PIKFYVE	0.45
	NR	PD1	Exhausted_CD8T	PIKFYVE	0
	NR	PD1	Exhausted_CD8T	PIKFYVE	0
	NR	PD1	Exhausted_CD8T	PIKFYVE	0
	NR	PD1	Exhausted_CD8T	PIKFYVE	7.38
	NR	PD1	Exhausted_CD8T	PIKFYVE	1.89
	NR	PD1	Exhausted_CD8T	PIKFYVE	0
	NR	PD1	Exhausted_CD8T	PIKFYVE	0
	NR	PD1	Exhausted_CD8T	PIKFYVE	6.76
	NR	PD1	Exhausted_CD8T	PIKFYVE	0
	NR	PD1	Exhausted_CD8T	PIKFYVE	0
	NR	PD1	Exhausted_CD8T	PIKFYVE	0
	NR	PD1	Exhausted_CD8T	PIKFYVE	0
	NR	PD1	Exhausted_CD8T	PIKFYVE	1.86
	NR	PD1	Exhausted_CD8T	PIKFYVE	0
	NR	PD1	Exhausted_CD8T	PIKFYVE	0
	NR	PD1	Exhausted_CD8T	PIKFYVE	0
	NR	PD1	Exhausted_CD8T	PIKFYVE	0
	NR	PD1	Exhausted_CD8T	PIKFYVE	0
	NR	PD1	Exhausted_CD8T	PIKFYVE	0
	NR	PD1	Exhausted_CD8T	PIKFYVE	7.82
	NR	PD1	Exhausted_CD8T	PIKFYVE	0
	NR	PD1	Exhausted_CD8T	PIKFYVE	0
	NR	PD1	Exhausted_CD8T	PIKFYVE	0
	NR	PD1	Exhausted_CD8T	PIKFYVE	0
	NR	PD1	Exhausted_CD8T	PIKFYVE	7.06
	NR	PD1	Exhausted_CD8T	PIKFYVE	0
	NR	PD1	Exhausted_CD8T	PIKFYVE	0
	NR	PD1	Exhausted_CD8T	PIKFYVE	0
	NR	PD1	Exhausted_CD8T	PIKFYVE	0
	NR	PD1	Exhausted_CD8T	PIKFYVE	3.36
	NR	PD1	Exhausted_CD8T	PIKFYVE	3.95
	NR	PD1	Exhausted_CD8T	PIKFYVE	0
	NR	PD1	Exhausted_CD8T	PIKFYVE	0
	NR	PD1	Exhausted_CD8T	PIKFYVE	7.79
	NR	PD1	Exhausted_CD8T	PIKFYVE	0
	NR	PD1	Exhausted_CD8T	PIKFYVE	0.73
	NR	PD1	Exhausted_CD8T	PIKFYVE	0
	NR	PD1	Exhausted_CD8T	PIKFYVE	0
	NR	PD1	Exhausted_CD8T	PIKFYVE	0.43
	NR	PD1	Exhausted_CD8T	PIKFYVE	1.31
	NR	PD1	Exhausted_CD8T	PIKFYVE	0
	NR	PD1	Exhausted_CD8T	PIKFYVE	0
	NR	PD1	Exhausted_CD8T	PIKFYVE	5.21
	NR	PD1	Exhausted_CD8T	PIKFYVE	1.03
	NR	PD1	Exhausted_CD8T	PIKFYVE	0
	NR	PD1	Exhausted_CD8T	PIKFYVE	0
	NR	PD1	Exhausted_CD8T	PIKFYVE	0.48
	NR	PD1	Exhausted_CD8T	PIKFYVE	0
	NR	PD1	Exhausted_CD8T	PIKFYVE	1.54
	NR	PD1	Exhausted_CD8T	PIKFYVE	5.19
	NR	PD1	Exhausted_CD8T	PIKFYVE	2.34
	NR	PD1	Exhausted_CD8T	PIKFYVE	2.58
	NR	PD1	Exhausted_CD8T	PIKFYVE	3.1
	NR	PD1	Exhausted_CD8T	PIKFYVE	0
	NR	PD1	Exhausted_CD8T	PIKFYVE	0
	NR	PD1	Exhausted_CD8T	PIKFYVE	0
	NR	PD1	Exhausted_CD8T	PIKFYVE	0
	NR	PD1	Exhausted_CD8T	PIKFYVE	0
	NR	PD1	Exhausted_CD8T	PIKFYVE	0
	NR	PD1	Exhausted_CD8T	PIKFYVE	0
	NR	PD1	Exhausted_CD8T	PIKFYVE	0
	NR	PD1	Exhausted_CD8T	PIKFYVE	0
	NR	PD1	Exhausted_CD8T	PIKFYVE	0
	NR	PD1	Exhausted_CD8T	PIKFYVE	0
	NR	PD1	Exhausted_CD8T	PIKFYVE	0
	NR	PD1	Exhausted_CD8T	PIKFYVE	0
	NR	PD1	Exhausted_CD8T	PIKFYVE	3.78
	NR	PD1	Exhausted_CD8T	PIKFYVE	3.1
	NR	PD1	Exhausted_CD8T	PIKFYVE	0
	NR	PD1	Exhausted_CD8T	PIKFYVE	0
	NR	PD1	Exhausted_CD8T	PIKFYVE	0
	NR	PD1	Exhausted_CD8T	PIKFYVE	0.29
	NR	PD1	Exhausted_CD8T	PIKFYVE	1.21
	NR	PD1	Exhausted_CD8T	PIKFYVE	8.16
	NR	PD1	Exhausted_CD8T	PIKFYVE	0
	NR	PD1	Exhausted_CD8T	PIKFYVE	0.58
	NR	PD1	Exhausted_CD8T	PIKFYVE	7.33
	NR	PD1	Exhausted_CD8T	PIKFYVE	0
	NR	PD1	Exhausted_CD8T	PIKFYVE	0
	NR	PD1	Exhausted_CD8T	PIKFYVE	0
	NR	PD1	Exhausted_CD8T	PIKFYVE	2.54
	NR	PD1	Exhausted_CD8T	PIKFYVE	0
	NR	PD1	Exhausted_CD8T	PIKFYVE	0
	NR	PD1	Exhausted_CD8T	PIKFYVE	2.48
	NR	PD1	Exhausted_CD8T	PIKFYVE	0
	NR	PD1	Exhausted_CD8T	PIKFYVE	2.78
	NR	PD1	Exhausted_CD8T	PIKFYVE	2.24
	NR	PD1	Exhausted_CD8T	PIKFYVE	7.32
	NR	PD1	Exhausted_CD8T	PIKFYVE	6.7
	NR	PD1	Exhausted_CD8T	PIKFYVE	0
	NR	PD1	Exhausted_CD8T	PIKFYVE	0.74
	NR	PD1	Exhausted_CD8T	PIKFYVE	1.53
	NR	PD1	Exhausted_CD8T	PIKFYVE	0
	NR	PD1	Exhausted_CD8T	PIKFYVE	0
	NR	PD1	Exhausted_CD8T	PIKFYVE	0.28
	NR	PD1	Exhausted_CD8T	PIKFYVE	0
	NR	PD1	Exhausted_CD8T	PIKFYVE	0
	NR	PD1	Exhausted_CD8T	PIKFYVE	0
	NR	PD1	Exhausted_CD8T	PIKFYVE	0
	NR	PD1	Exhausted_CD8T	PIKFYVE	0
	NR	PD1	Exhausted_CD8T	PIKFYVE	0
	NR	PD1	Exhausted_CD8T	PIKFYVE	0
	NR	PD1	Exhausted_CD8T	PIKFYVE	0
	NR	PD1	Exhausted_CD8T	PIKFYVE	0
	NR	PD1	Exhausted_CD8T	PIKFYVE	0
	NR	PD1	Exhausted_CD8T	PIKFYVE	3.91
	NR	PD1	Exhausted_CD8T	PIKFYVE	0
	NR	PD1	Exhausted_CD8T	PIKFYVE	0.86
	NR	PD1	Exhausted/HS_CD8T	PIKFYVE	0
	NR	PD1	Exhausted/HS_CD8T	PIKFYVE	0
	NR	PD1	Exhausted/HS_CD8T	PIKFYVE	0
	NR	PD1	Exhausted/HS_CD8T	PIKFYVE	0
	NR	PD1	Exhausted/HS_CD8T	PIKFYVE	4.54
	NR	PD1	Exhausted/HS_CD8T	PIKFYVE	0
	NR	PD1	Exhausted/HS_CD8T	PIKFYVE	0
	NR	PD1	Exhausted/HS_CD8T	PIKFYVE	0
	NR	PD1	Exhausted/HS_CD8T	PIKFYVE	0
	NR	PD1	Exhausted/HS_CD8T	PIKFYVE	7.02
	NR	PD1	Exhausted/HS_CD8T	PIKFYVE	1.79
	NR	PD1	Exhausted/HS_CD8T	PIKFYVE	0
	NR	PD1	Exhausted/HS_CD8T	PIKFYVE	0
	NR	PD1	Exhausted/HS_CD8T	PIKFYVE	0
	NR	PD1	Exhausted/HS_CD8T	PIKFYVE	0
	NR	PD1	Exhausted/HS_CD8T	PIKFYVE	0
	NR	PD1	Exhausted/HS_CD8T	PIKFYVE	4.52
	NR	PD1	Exhausted/HS_CD8T	PIKFYVE	0
	NR	PD1	Exhausted/HS_CD8T	PIKFYVE	0.37
	NR	PD1	Exhausted/HS_CD8T	PIKFYVE	0
	NR	PD1	Exhausted/HS_CD8T	PIKFYVE	2.05
	NR	PD1	Exhausted/HS_CD8T	PIKFYVE	0
	NR	PD1	Exhausted/HS_CD8T	PIKFYVE	2.16
	NR	PD1	Exhausted/HS_CD8T	PIKFYVE	6.21
	NR	PD1	Exhausted/HS_CD8T	PIKFYVE	0
	NR	PD1	Exhausted/HS_CD8T	PIKFYVE	0
	NR	PD1	Exhausted/HS_CD8T	PIKFYVE	0
	NR	PD1	Exhausted/HS_CD8T	PIKFYVE	0
	NR	PD1	Exhausted/HS_CD8T	PIKFYVE	3.03
	NR	PD1	Exhausted/HS_CD8T	PIKFYVE	2.41
	NR	PD1	Exhausted/HS_CD8T	PIKFYVE	0
	NR	PD1	Exhausted/HS_CD8T	PIKFYVE	5.05
	NR	PD1	Exhausted/HS_CD8T	PIKFYVE	0
	NR	PD1	Exhausted/HS_CD8T	PIKFYVE	0
	NR	PD1	Exhausted/HS_CD8T	PIKFYVE	7.74
	NR	PD1	Exhausted/HS_CD8T	PIKFYVE	8.16
	NR	PD1	Exhausted/HS_CD8T	PIKFYVE	0
	NR	PD1	Exhausted/HS_CD8T	PIKFYVE	1.38
	NR	PD1	Exhausted/HS_CD8T	PIKFYVE	0
	NR	PD1	Exhausted/HS_CD8T	PIKFYVE	0
	NR	PD1	Exhausted/HS_CD8T	PIKFYVE	1.5
	NR	PD1	Exhausted/HS_CD8T	PIKFYVE	4.51
	NR	PD1	Exhausted/HS_CD8T	PIKFYVE	0
	NR	PD1	Exhausted/HS_CD8T	PIKFYVE	0
	NR	PD1	Exhausted/HS_CD8T	PIKFYVE	0.54
	NR	PD1	Exhausted/HS_CD8T	PIKFYVE	0
	NR	PD1	Exhausted/HS_CD8T	PIKFYVE	0
	NR	PD1	Exhausted/HS_CD8T	PIKFYVE	0.64
	NR	PD1	Exhausted/HS_CD8T	PIKFYVE	0
	NR	PD1	Exhausted/HS_CD8T	PIKFYVE	2.39
	NR	PD1	Exhausted/HS_CD8T	PIKFYVE	0
	NR	PD1	Exhausted/HS_CD8T	PIKFYVE	0
	NR	PD1	Exhausted/HS_CD8T	PIKFYVE	0
	NR	PD1	Exhausted/HS_CD8T	PIKFYVE	0.99
	NR	PD1	Exhausted/HS_CD8T	PIKFYVE	0
	NR	PD1	Exhausted/HS_CD8T	PIKFYVE	0
	NR	PD1	Exhausted/HS_CD8T	PIKFYVE	0
	NR	PD1	Exhausted/HS_CD8T	PIKFYVE	0
	NR	PD1	Exhausted/HS_CD8T	PIKFYVE	0
	NR	PD1	Exhausted/HS_CD8T	PIKFYVE	0
	NR	PD1	Exhausted/HS_CD8T	PIKFYVE	0
	NR	PD1	Exhausted/HS_CD8T	PIKFYVE	0
	NR	PD1	Exhausted/HS_CD8T	PIKFYVE	0
	NR	PD1	Exhausted/HS_CD8T	PIKFYVE	2.51
	NR	PD1	Exhausted/HS_CD8T	PIKFYVE	0
	NR	PD1	Exhausted/HS_CD8T	PIKFYVE	4.52
	NR	PD1	Exhausted/HS_CD8T	PIKFYVE	5.29
	NR	PD1	Exhausted/HS_CD8T	PIKFYVE	1.36
	NR	PD1	Exhausted/HS_CD8T	PIKFYVE	0
	NR	PD1	Exhausted/HS_CD8T	PIKFYVE	0
	NR	PD1	Exhausted/HS_CD8T	PIKFYVE	0
	NR	PD1	Exhausted/HS_CD8T	PIKFYVE	0
	NR	PD1	Exhausted/HS_CD8T	PIKFYVE	0
	NR	PD1	Exhausted/HS_CD8T	PIKFYVE	0
	NR	PD1	Exhausted/HS_CD8T	PIKFYVE	0
	NR	PD1	Exhausted/HS_CD8T	PIKFYVE	0
	NR	PD1	Exhausted/HS_CD8T	PIKFYVE	0
	NR	PD1	Exhausted/HS_CD8T	PIKFYVE	0
	NR	PD1	Exhausted/HS_CD8T	PIKFYVE	0
	NR	PD1	Exhausted/HS_CD8T	PIKFYVE	1.12
	NR	PD1	Exhausted/HS_CD8T	PIKFYVE	0
	NR	PD1	Exhausted/HS_CD8T	PIKFYVE	0.81
	NR	PD1	Exhausted/HS_CD8T	PIKFYVE	1.82
	NR	PD1	Exhausted/HS_CD8T	PIKFYVE	0
	NR	PD1	Exhausted/HS_CD8T	PIKFYVE	0
	NR	PD1	Exhausted/HS_CD8T	PIKFYVE	0
	NR	PD1	Exhausted/HS_CD8T	PIKFYVE	0
	NR	PD1	Exhausted/HS_CD8T	PIKFYVE	0
	NR	PD1	Exhausted/HS_CD8T	PIKFYVE	0.87
	NR	PD1	Exhausted/HS_CD8T	PIKFYVE	0
	NR	PD1	Exhausted/HS_CD8T	PIKFYVE	0
	NR	PD1	Exhausted/HS_CD8T	PIKFYVE	4.73
	NR	PD1	Exhausted/HS_CD8T	PIKFYVE	0
	NR	PD1	Exhausted/HS_CD8T	PIKFYVE	0
	NR	PD1	Exhausted/HS_CD8T	PIKFYVE	0
	NR	PD1	Exhausted/HS_CD8T	PIKFYVE	0.44
	NR	PD1	Exhausted/HS_CD8T	PIKFYVE	0
	NR	PD1	Exhausted/HS_CD8T	PIKFYVE	1.88
	NR	PD1	Exhausted/HS_CD8T	PIKFYVE	0
	NR	PD1	Exhausted/HS_CD8T	PIKFYVE	4.7
	NR	PD1	Exhausted/HS_CD8T	PIKFYVE	0
	NR	PD1	Exhausted/HS_CD8T	PIKFYVE	0
	NR	PD1	Exhausted/HS_CD8T	PIKFYVE	4.33
	NR	PD1	Exhausted/HS_CD8T	PIKFYVE	3.57
	NR	PD1	Exhausted/HS_CD8T	PIKFYVE	0
	NR	PD1	Exhausted/HS_CD8T	PIKFYVE	0
	NR	PD1	Exhausted/HS_CD8T	PIKFYVE	0
	NR	PD1	Exhausted/HS_CD8T	PIKFYVE	0
	NR	PD1	Exhausted/HS_CD8T	PIKFYVE	0
	NR	PD1	Exhausted/HS_CD8T	PIKFYVE	0
	NR	PD1	Exhausted/HS_CD8T	PIKFYVE	0
	NR	PD1	Exhausted/HS_CD8T	PIKFYVE	0
	NR	PD1	Exhausted/HS_CD8T	PIKFYVE	0
	NR	PD1	Exhausted/HS_CD8T	PIKFYVE	0
	NR	PD1	Exhausted/HS_CD8T	PIKFYVE	0
	NR	PD1	Exhausted/HS_CD8T	PIKFYVE	0
	NR	PD1	Exhausted/HS_CD8T	PIKFYVE	0
	NR	PD1	Exhausted/HS_CD8T	PIKFYVE	0
	NR	PD1	Exhausted/HS_CD8T	PIKFYVE	1.16
	NR	PD1	Exhausted/HS_CD8T	PIKFYVE	0
	NR	PD1	Exhausted/HS_CD8T	PIKFYVE	0
	NR	PD1	Exhausted/HS_CD8T	PIKFYVE	0
	NR	PD1	Exhausted/HS_CD8T	PIKFYVE	0
	NR	PD1	Exhausted/HS_CD8T	PIKFYVE	0
	NR	PD1	Exhausted/HS_CD8T	PIKFYVE	0
	NR	PD1	Exhausted/HS_CD8T	PIKFYVE	0
	NR	PD1	Exhausted/HS_CD8T	PIKFYVE	5.42
	NR	PD1	Exhausted/HS_CD8T	PIKFYVE	0
	NR	PD1	Exhausted/HS_CD8T	PIKFYVE	0
	NR	PD1	Exhausted/HS_CD8T	PIKFYVE	0
	NR	PD1	Exhausted/HS_CD8T	PIKFYVE	0
	NR	PD1	Exhausted/HS_CD8T	PIKFYVE	0
	NR	PD1	Exhausted/HS_CD8T	PIKFYVE	0
	NR	PD1	Exhausted/HS_CD8T	PIKFYVE	0
	NR	PD1	Exhausted/HS_CD8T	PIKFYVE	0
	NR	PD1	Exhausted/HS_CD8T	PIKFYVE	0
	NR	PD1	Exhausted/HS_CD8T	PIKFYVE	0
	NR	PD1	Exhausted/HS_CD8T	PIKFYVE	0
	NR	PD1	Exhausted/HS_CD8T	PIKFYVE	0
	NR	PD1	Exhausted/HS_CD8T	PIKFYVE	3.42
	NR	PD1	Exhausted/HS_CD8T	PIKFYVE	0
	NR	PD1	Exhausted/HS_CD8T	PIKFYVE	3.53
	NR	PD1	Exhausted/HS_CD8T	PIKFYVE	0
	NR	PD1	Exhausted/HS_CD8T	PIKFYVE	4.76
	NR	PD1	Exhausted/HS_CD8T	PIKFYVE	4.9
	NR	PD1	Exhausted/HS_CD8T	PIKFYVE	6.93
	NR	PD1	Exhausted/HS_CD8T	PIKFYVE	3.62
	NR	PD1	Exhausted/HS_CD8T	PIKFYVE	0
	NR	PD1	Exhausted/HS_CD8T	PIKFYVE	0
	NR	PD1	Exhausted/HS_CD8T	PIKFYVE	0
	NR	PD1	Exhausted/HS_CD8T	PIKFYVE	0
	NR	PD1	Exhausted/HS_CD8T	PIKFYVE	0
	NR	PD1	Exhausted/HS_CD8T	PIKFYVE	0
	NR	PD1	Exhausted/HS_CD8T	PIKFYVE	0
	NR	PD1	Exhausted/HS_CD8T	PIKFYVE	0
	NR	PD1	Exhausted/HS_CD8T	PIKFYVE	0
	NR	CTLA4+PD1	Exhausted/HS_CD8T	PIKFYVE	0
	NR	CTLA4+PD1	Exhausted/HS_CD8T	PIKFYVE	0
	NR	CTLA4+PD1	Exhausted/HS_CD8T	PIKFYVE	1.66
	NR	CTLA4+PD1	Exhausted/HS_CD8T	PIKFYVE	0.42
	NR	CTLA4+PD1	Exhausted/HS_CD8T	PIKFYVE	3.06
	NR	CTLA4+PD1	Exhausted/HS_CD8T	PIKFYVE	0.71
	NR	CTLA4+PD1	Exhausted/HS_CD8T	PIKFYVE	0
	NR	CTLA4+PD1	Exhausted/HS_CD8T	PIKFYVE	0
	NR	CTLA4+PD1	Exhausted/HS_CD8T	PIKFYVE	0.66
	NR	CTLA4+PD1	Exhausted/HS_CD8T	PIKFYVE	0
	NR	CTLA4+PD1	Exhausted/HS_CD8T	PIKFYVE	0
	NR	CTLA4+PD1	Exhausted/HS_CD8T	PIKFYVE	0
	NR	CTLA4+PD1	Exhausted/HS_CD8T	PIKFYVE	0
	NR	CTLA4+PD1	Exhausted/HS_CD8T	PIKFYVE	0
	NR	CTLA4 (baseline) ; PD1 (post I)	Exhausted/HS_CD8T	PIKFYVE	3.57
	NR	CTLA4 (baseline) ; PD1 (post I)	Exhausted/HS_CD8T	PIKFYVE	0
	NR	CTLA4 (baseline) ; PD1 (post I)	Exhausted/HS_CD8T	PIKFYVE	0
	NR	CTLA4 (baseline) ; PD1 (post I)	Exhausted/HS_CD8T	PIKFYVE	0
	NR	CTLA4 (baseline) ; PD1 (post I)	Exhausted/HS_CD8T	PIKFYVE	1.58
	NR	CTLA4 (baseline) ; PD1 (post I)	Exhausted/HS_CD8T	PIKFYVE	0
	NR	CTLA4 (baseline) ; PD1 (post I)	Exhausted/HS_CD8T	PIKFYVE	8.27
	NR	CTLA4 (baseline) ; PD1 (post I)	Exhausted/HS_CD8T	PIKFYVE	0
	NR	CTLA4 (baseline) ; PD1 (post I)	Exhausted/HS_CD8T	PIKFYVE	0
	NR	PD1	Exhausted/HS_CD8T	PIKFYVE	0
	NR	PD1	Exhausted/HS_CD8T	PIKFYVE	0
	NR	PD1	Exhausted/HS_CD8T	PIKFYVE	0
	NR	PD1	Exhausted/HS_CD8T	PIKFYVE	0
	NR	PD1	Exhausted/HS_CD8T	PIKFYVE	0
	NR	PD1	Exhausted/HS_CD8T	PIKFYVE	0
	NR	PD1	Exhausted/HS_CD8T	PIKFYVE	0
	NR	PD1	Exhausted/HS_CD8T	PIKFYVE	0
	NR	PD1	Exhausted/HS_CD8T	PIKFYVE	0
	NR	PD1	Exhausted/HS_CD8T	PIKFYVE	0
	NR	PD1	Exhausted/HS_CD8T	PIKFYVE	0.58
	NR	PD1	Exhausted/HS_CD8T	PIKFYVE	0
	NR	PD1	Exhausted/HS_CD8T	PIKFYVE	0
	NR	PD1	Exhausted/HS_CD8T	PIKFYVE	0
	NR	PD1	Exhausted/HS_CD8T	PIKFYVE	0
	NR	PD1	Exhausted/HS_CD8T	PIKFYVE	0
	NR	PD1	Exhausted/HS_CD8T	PIKFYVE	0
	NR	PD1	Exhausted/HS_CD8T	PIKFYVE	0
	NR	PD1	Exhausted/HS_CD8T	PIKFYVE	0
	NR	PD1	Exhausted/HS_CD8T	PIKFYVE	0
	NR	PD1	Exhausted/HS_CD8T	PIKFYVE	0
	NR	PD1	Exhausted/HS_CD8T	PIKFYVE	0
	NR	PD1	Exhausted/HS_CD8T	PIKFYVE	0
	NR	PD1	Exhausted/HS_CD8T	PIKFYVE	0
	NR	PD1	Exhausted/HS_CD8T	PIKFYVE	0
	NR	PD1	Exhausted/HS_CD8T	PIKFYVE	0
	NR	PD1	Exhausted/HS_CD8T	PIKFYVE	0
	NR	PD1	Exhausted/HS_CD8T	PIKFYVE	6.19
	NR	PD1	Exhausted/HS_CD8T	PIKFYVE	0.58
	NR	PD1	Exhausted/HS_CD8T	PIKFYVE	0
	NR	PD1	Exhausted/HS_CD8T	PIKFYVE	0
	NR	PD1	Exhausted/HS_CD8T	PIKFYVE	0
	NR	PD1	Exhausted/HS_CD8T	PIKFYVE	0
	NR	PD1	Exhausted/HS_CD8T	PIKFYVE	0
	NR	PD1	Exhausted/HS_CD8T	PIKFYVE	5.02
	NR	PD1	Exhausted/HS_CD8T	PIKFYVE	0
	NR	PD1	Exhausted/HS_CD8T	PIKFYVE	0
	NR	PD1	Exhausted/HS_CD8T	PIKFYVE	0
	NR	PD1	Exhausted/HS_CD8T	PIKFYVE	5.2
	NR	PD1	Exhausted/HS_CD8T	PIKFYVE	8.9
	NR	PD1	Exhausted/HS_CD8T	PIKFYVE	0
	NR	PD1	Exhausted/HS_CD8T	PIKFYVE	0
	NR	PD1	Exhausted/HS_CD8T	PIKFYVE	7.24
	NR	PD1	Exhausted/HS_CD8T	PIKFYVE	3.69
	NR	PD1	Exhausted/HS_CD8T	PIKFYVE	0
	NR	PD1	Exhausted/HS_CD8T	PIKFYVE	6.35
	NR	PD1	Exhausted/HS_CD8T	PIKFYVE	0.96
	NR	PD1	Exhausted/HS_CD8T	PIKFYVE	0
	NR	PD1	Exhausted/HS_CD8T	PIKFYVE	8.62
	NR	PD1	Exhausted/HS_CD8T	PIKFYVE	0
	NR	PD1	Exhausted/HS_CD8T	PIKFYVE	0
	NR	PD1	Exhausted/HS_CD8T	PIKFYVE	0
	NR	PD1	Exhausted/HS_CD8T	PIKFYVE	0
	NR	PD1	Exhausted/HS_CD8T	PIKFYVE	6.72
	NR	PD1	Exhausted/HS_CD8T	PIKFYVE	0
	NR	PD1	Exhausted/HS_CD8T	PIKFYVE	0
	NR	PD1	Exhausted/HS_CD8T	PIKFYVE	0
	NR	PD1	Exhausted/HS_CD8T	PIKFYVE	0
	NR	PD1	Exhausted/HS_CD8T	PIKFYVE	0
	NR	PD1	Exhausted/HS_CD8T	PIKFYVE	0
	NR	PD1	Exhausted/HS_CD8T	PIKFYVE	0
	NR	PD1	Exhausted/HS_CD8T	PIKFYVE	0
	NR	PD1	Exhausted/HS_CD8T	PIKFYVE	0
	NR	PD1	Exhausted/HS_CD8T	PIKFYVE	0
	NR	PD1	Exhausted/HS_CD8T	PIKFYVE	0.4
	NR	PD1	Exhausted/HS_CD8T	PIKFYVE	0
	NR	PD1	Exhausted/HS_CD8T	PIKFYVE	0.29
	NR	PD1	Exhausted/HS_CD8T	PIKFYVE	0
	NR	PD1	Exhausted/HS_CD8T	PIKFYVE	0
	NR	PD1	Exhausted/HS_CD8T	PIKFYVE	0
	NR	PD1	Exhausted/HS_CD8T	PIKFYVE	0
	NR	PD1	Exhausted/HS_CD8T	PIKFYVE	0
	NR	PD1	Exhausted/HS_CD8T	PIKFYVE	0
	NR	PD1	Exhausted/HS_CD8T	PIKFYVE	3.41
	NR	PD1	Exhausted/HS_CD8T	PIKFYVE	0
	NR	PD1	Exhausted/HS_CD8T	PIKFYVE	0
	NR	PD1	Exhausted/HS_CD8T	PIKFYVE	0
	NR	PD1	Exhausted/HS_CD8T	PIKFYVE	2.91
	NR	PD1	Exhausted/HS_CD8T	PIKFYVE	0
	NR	PD1	Exhausted/HS_CD8T	PIKFYVE	0
	NR	PD1	Exhausted/HS_CD8T	PIKFYVE	0
	NR	PD1	Exhausted/HS_CD8T	PIKFYVE	0
	NR	PD1	Exhausted/HS_CD8T	PIKFYVE	0
	NR	PD1	Exhausted/HS_CD8T	PIKFYVE	8.74
	NR	PD1	Exhausted/HS_CD8T	PIKFYVE	0
	NR	PD1	Exhausted/HS_CD8T	PIKFYVE	0
	NR	PD1	Exhausted/HS_CD8T	PIKFYVE	0
	NR	PD1	Exhausted/HS_CD8T	PIKFYVE	6.45
	NR	PD1	Exhausted/HS_CD8T	PIKFYVE	0
	NR	PD1	Exhausted/HS_CD8T	PIKFYVE	0.26
	NR	PD1	Exhausted/HS_CD8T	PIKFYVE	0
	NR	PD1	Exhausted/HS_CD8T	PIKFYVE	0.58
	NR	PD1	Exhausted/HS_CD8T	PIKFYVE	0
	NR	PD1	Exhausted/HS_CD8T	PIKFYVE	0
	NR	PD1	Exhausted/HS_CD8T	PIKFYVE	0
	NR	PD1	Exhausted/HS_CD8T	PIKFYVE	4.53
	NR	PD1	Exhausted/HS_CD8T	PIKFYVE	0
	NR	PD1	Exhausted/HS_CD8T	PIKFYVE	0
	NR	PD1	Exhausted/HS_CD8T	PIKFYVE	0
	NR	PD1	Exhausted/HS_CD8T	PIKFYVE	0
	NR	PD1	Exhausted/HS_CD8T	PIKFYVE	3.43
	NR	PD1	Exhausted/HS_CD8T	PIKFYVE	0
	NR	PD1	Exhausted/HS_CD8T	PIKFYVE	1.33
	NR	PD1	Exhausted/HS_CD8T	PIKFYVE	0
	NR	PD1	Exhausted/HS_CD8T	PIKFYVE	0
	NR	PD1	Exhausted/HS_CD8T	PIKFYVE	3.63
	NR	PD1	Exhausted/HS_CD8T	PIKFYVE	0
	NR	PD1	Exhausted/HS_CD8T	PIKFYVE	0
	NR	PD1	Exhausted/HS_CD8T	PIKFYVE	0
	NR	PD1	Exhausted/HS_CD8T	PIKFYVE	0
	NR	PD1	Exhausted/HS_CD8T	PIKFYVE	0
	NR	PD1	Exhausted/HS_CD8T	PIKFYVE	0
	NR	PD1	Exhausted/HS_CD8T	PIKFYVE	0
	NR	PD1	Exhausted/HS_CD8T	PIKFYVE	0
	NR	PD1	Exhausted/HS_CD8T	PIKFYVE	0
	NR	PD1	Exhausted/HS_CD8T	PIKFYVE	0
	NR	PD1	Exhausted/HS_CD8T	PIKFYVE	0
	NR	PD1	Exhausted/HS_CD8T	PIKFYVE	0
	NR	PD1	Exhausted/HS_CD8T	PIKFYVE	0
	NR	PD1	Exhausted/HS_CD8T	PIKFYVE	0
	NR	PD1	Exhausted/HS_CD8T	PIKFYVE	0
	NR	PD1	Exhausted/HS_CD8T	PIKFYVE	0
	NR	PD1	Exhausted/HS_CD8T	PIKFYVE	0
	NR	PD1	Exhausted/HS_CD8T	PIKFYVE	0
	NR	PD1	Exhausted/HS_CD8T	PIKFYVE	0
	NR	PD1	Exhausted/HS_CD8T	PIKFYVE	8.46
	NR	PD1	Exhausted/HS_CD8T	PIKFYVE	0
	NR	PD1	Exhausted/HS_CD8T	PIKFYVE	0
	NR	PD1	Exhausted/HS_CD8T	PIKFYVE	0
	NR	PD1	Exhausted/HS_CD8T	PIKFYVE	0
	NR	PD1	Exhausted/HS_CD8T	PIKFYVE	0
	NR	PD1	Exhausted/HS_CD8T	PIKFYVE	0
	NR	PD1	Exhausted/HS_CD8T	PIKFYVE	6.64
	NR	PD1	Exhausted/HS_CD8T	PIKFYVE	0
	NR	PD1	Exhausted/HS_CD8T	PIKFYVE	0.2
	NR	PD1	Exhausted/HS_CD8T	PIKFYVE	0
	NR	PD1	Exhausted/HS_CD8T	PIKFYVE	0
	NR	PD1	Exhausted/HS_CD8T	PIKFYVE	0
	NR	PD1	Exhausted/HS_CD8T	PIKFYVE	6.12
	NR	PD1	Exhausted/HS_CD8T	PIKFYVE	0
	NR	PD1	Exhausted/HS_CD8T	PIKFYVE	4.62
	NR	PD1	Exhausted/HS_CD8T	PIKFYVE	2.2
	NR	PD1	Exhausted/HS_CD8T	PIKFYVE	0
	NR	PD1	Exhausted/HS_CD8T	PIKFYVE	0.4
	NR	PD1	Exhausted/HS_CD8T	PIKFYVE	0
	NR	PD1	Exhausted/HS_CD8T	PIKFYVE	0
	NR	PD1	Exhausted/HS_CD8T	PIKFYVE	0
	NR	PD1	Exhausted/HS_CD8T	PIKFYVE	4.92
	NR	PD1	Exhausted/HS_CD8T	PIKFYVE	0
	NR	PD1	Exhausted/HS_CD8T	PIKFYVE	0
	NR	PD1	Exhausted/HS_CD8T	PIKFYVE	0
	NR	PD1	Exhausted/HS_CD8T	PIKFYVE	0
	NR	PD1	Exhausted/HS_CD8T	PIKFYVE	0
	NR	PD1	Exhausted/HS_CD8T	PIKFYVE	0
	NR	PD1	Exhausted/HS_CD8T	PIKFYVE	0
	NR	PD1	Exhausted/HS_CD8T	PIKFYVE	7.4
	NR	PD1	Exhausted/HS_CD8T	PIKFYVE	0
	NR	PD1	Exhausted/HS_CD8T	PIKFYVE	0
	NR	PD1	Exhausted/HS_CD8T	PIKFYVE	0
	NR	PD1	Exhausted/HS_CD8T	PIKFYVE	0
	NR	PD1	Exhausted/HS_CD8T	PIKFYVE	0
	NR	PD1	Exhausted/HS_CD8T	PIKFYVE	0
	NR	PD1	Exhausted/HS_CD8T	PIKFYVE	5.9
	NR	PD1	Exhausted/HS_CD8T	PIKFYVE	0
	NR	PD1	Exhausted/HS_CD8T	PIKFYVE	0
	NR	PD1	Exhausted/HS_CD8T	PIKFYVE	0
	NR	PD1	Exhausted/HS_CD8T	PIKFYVE	0
	NR	PD1	Exhausted/HS_CD8T	PIKFYVE	0
	NR	PD1	Exhausted/HS_CD8T	PIKFYVE	0
	NR	PD1	Exhausted/HS_CD8T	PIKFYVE	0
	NR	PD1	Exhausted/HS_CD8T	PIKFYVE	0
	NR	PD1	Exhausted/HS_CD8T	PIKFYVE	0.57
	NR	PD1	Exhausted/HS_CD8T	PIKFYVE	0
	NR	PD1	Exhausted/HS_CD8T	PIKFYVE	0
	NR	PD1	Exhausted/HS_CD8T	PIKFYVE	0
	NR	PD1	Exhausted/HS_CD8T	PIKFYVE	0
	NR	PD1	Exhausted/HS_CD8T	PIKFYVE	0
	NR	PD1	Exhausted/HS_CD8T	PIKFYVE	5.57
	NR	PD1	Exhausted/HS_CD8T	PIKFYVE	3.2
	NR	PD1	Exhausted/HS_CD8T	PIKFYVE	0
	NR	PD1	Exhausted/HS_CD8T	PIKFYVE	0.41
	NR	PD1	Exhausted/HS_CD8T	PIKFYVE	0
	NR	PD1	Exhausted/HS_CD8T	PIKFYVE	0
	NR	PD1	Exhausted/HS_CD8T	PIKFYVE	0
	NR	PD1	Exhausted/HS_CD8T	PIKFYVE	0.9
	NR	PD1	Exhausted/HS_CD8T	PIKFYVE	0
	NR	PD1	Exhausted/HS_CD8T	PIKFYVE	0
	NR	PD1	Exhausted/HS_CD8T	PIKFYVE	0
	NR	PD1	Exhausted/HS_CD8T	PIKFYVE	0
	NR	PD1	Exhausted/HS_CD8T	PIKFYVE	0
	NR	PD1	Exhausted/HS_CD8T	PIKFYVE	0
	NR	PD1	Exhausted/HS_CD8T	PIKFYVE	0.99
	NR	PD1	Exhausted/HS_CD8T	PIKFYVE	0
	NR	PD1	Exhausted/HS_CD8T	PIKFYVE	0
	NR	PD1	Exhausted/HS_CD8T	PIKFYVE	0.74
	NR	PD1	Exhausted/HS_CD8T	PIKFYVE	0
	NR	PD1	Exhausted/HS_CD8T	PIKFYVE	0
	NR	PD1	Exhausted/HS_CD8T	PIKFYVE	0
	NR	PD1	Exhausted/HS_CD8T	PIKFYVE	0
	NR	PD1	Exhausted/HS_CD8T	PIKFYVE	0
	NR	PD1	Exhausted/HS_CD8T	PIKFYVE	2.43
	NR	PD1	Exhausted/HS_CD8T	PIKFYVE	6.6
	NR	PD1	Exhausted/HS_CD8T	PIKFYVE	0
	NR	PD1	Exhausted/HS_CD8T	PIKFYVE	0
	NR	PD1	Exhausted/HS_CD8T	PIKFYVE	3.36
	NR	PD1	Exhausted/HS_CD8T	PIKFYVE	0
	NR	PD1	Exhausted/HS_CD8T	PIKFYVE	0.21
	NR	PD1	Exhausted/HS_CD8T	PIKFYVE	6.83
	NR	PD1	Exhausted/HS_CD8T	PIKFYVE	0
	NR	PD1	Exhausted/HS_CD8T	PIKFYVE	0
	NR	PD1	Exhausted/HS_CD8T	PIKFYVE	0
	NR	PD1	Exhausted/HS_CD8T	PIKFYVE	0
	NR	PD1	Exhausted/HS_CD8T	PIKFYVE	0
	NR	PD1	Exhausted/HS_CD8T	PIKFYVE	0
	NR	PD1	Exhausted/HS_CD8T	PIKFYVE	0
	NR	PD1	Exhausted/HS_CD8T	PIKFYVE	0
	NR	PD1	Exhausted/HS_CD8T	PIKFYVE	0
	NR	PD1	Exhausted/HS_CD8T	PIKFYVE	0
	NR	PD1	Exhausted/HS_CD8T	PIKFYVE	0
	NR	PD1	Exhausted/HS_CD8T	PIKFYVE	0
	NR	PD1	Exhausted/HS_CD8T	PIKFYVE	0
	NR	PD1	Exhausted/HS_CD8T	PIKFYVE	0
	NR	PD1	Exhausted/HS_CD8T	PIKFYVE	0
	NR	PD1	Exhausted/HS_CD8T	PIKFYVE	0
	NR	PD1	Exhausted/HS_CD8T	PIKFYVE	0
	NR	PD1	Exhausted/HS_CD8T	PIKFYVE	0
	NR	PD1	Exhausted/HS_CD8T	PIKFYVE	0
	NR	PD1	Exhausted/HS_CD8T	PIKFYVE	0
	NR	PD1	Exhausted/HS_CD8T	PIKFYVE	0
	NR	PD1	Exhausted/HS_CD8T	PIKFYVE	0
	NR	PD1	Exhausted/HS_CD8T	PIKFYVE	0
	NR	PD1	Exhausted/HS_CD8T	PIKFYVE	0
	NR	PD1	Exhausted/HS_CD8T	PIKFYVE	0
	NR	PD1	Exhausted/HS_CD8T	PIKFYVE	0
	NR	PD1	Exhausted/HS_CD8T	PIKFYVE	5.83
	NR	PD1	Exhausted/HS_CD8T	PIKFYVE	0
	NR	PD1	Exhausted/HS_CD8T	PIKFYVE	0
	NR	PD1	Exhausted/HS_CD8T	PIKFYVE	0
	NR	PD1	Exhausted/HS_CD8T	PIKFYVE	0
	NR	PD1	Exhausted/HS_CD8T	PIKFYVE	0
	NR	PD1	Exhausted/HS_CD8T	PIKFYVE	0
	NR	PD1	Exhausted/HS_CD8T	PIKFYVE	0.93
	NR	PD1	Exhausted/HS_CD8T	PIKFYVE	0
	NR	PD1	Exhausted/HS_CD8T	PIKFYVE	0
	NR	PD1	Exhausted/HS_CD8T	PIKFYVE	2.6
	NR	PD1	Exhausted/HS_CD8T	PIKFYVE	0
	NR	PD1	Exhausted/HS_CD8T	PIKFYVE	0
	NR	PD1	Exhausted/HS_CD8T	PIKFYVE	0
	NR	PD1	Exhausted/HS_CD8T	PIKFYVE	2.02
	NR	PD1	Exhausted/HS_CD8T	PIKFYVE	0
	NR	PD1	Exhausted/HS_CD8T	PIKFYVE	0
	NR	PD1	Exhausted/HS_CD8T	PIKFYVE	0
	NR	PD1	Exhausted/HS_CD8T	PIKFYVE	0
	NR	PD1	Exhausted/HS_CD8T	PIKFYVE	6
	NR	PD1	Exhausted/HS_CD8T	PIKFYVE	1.85
	NR	PD1	Exhausted/HS_CD8T	PIKFYVE	0
	NR	PD1	Exhausted/HS_CD8T	PIKFYVE	0
	NR	PD1	Exhausted/HS_CD8T	PIKFYVE	0
	NR	PD1	Exhausted/HS_CD8T	PIKFYVE	0
	NR	PD1	Exhausted/HS_CD8T	PIKFYVE	0.75
	NR	PD1	Exhausted/HS_CD8T	PIKFYVE	2.46
	NR	PD1	Exhausted/HS_CD8T	PIKFYVE	8.19
	NR	PD1	Exhausted/HS_CD8T	PIKFYVE	0
	NR	PD1	Exhausted/HS_CD8T	PIKFYVE	0
	NR	PD1	Exhausted/HS_CD8T	PIKFYVE	0
	NR	PD1	Exhausted/HS_CD8T	PIKFYVE	3.24
	NR	PD1	Exhausted/HS_CD8T	PIKFYVE	0.55
	NR	PD1	Exhausted/HS_CD8T	PIKFYVE	0
	NR	PD1	Exhausted/HS_CD8T	PIKFYVE	0
	NR	PD1	Exhausted/HS_CD8T	PIKFYVE	0
	NR	PD1	Exhausted/HS_CD8T	PIKFYVE	0
	NR	PD1	Exhausted/HS_CD8T	PIKFYVE	5.84
	NR	PD1	Exhausted/HS_CD8T	PIKFYVE	0
	NR	PD1	Exhausted/HS_CD8T	PIKFYVE	0
	NR	PD1	Exhausted/HS_CD8T	PIKFYVE	6.02
	NR	PD1	Exhausted/HS_CD8T	PIKFYVE	3.46
	NR	PD1	Exhausted/HS_CD8T	PIKFYVE	0
	NR	PD1	Exhausted/HS_CD8T	PIKFYVE	0
	NR	PD1	Exhausted/HS_CD8T	PIKFYVE	0
	NR	PD1	Exhausted/HS_CD8T	PIKFYVE	0
	NR	PD1	Exhausted/HS_CD8T	PIKFYVE	0
	NR	PD1	Exhausted/HS_CD8T	PIKFYVE	0
	NR	PD1	Exhausted/HS_CD8T	PIKFYVE	3.21
	NR	PD1	Exhausted/HS_CD8T	PIKFYVE	0
	NR	PD1	Exhausted/HS_CD8T	PIKFYVE	0
	NR	PD1	Exhausted/HS_CD8T	PIKFYVE	0
	NR	PD1	Exhausted/HS_CD8T	PIKFYVE	0
	NR	PD1	Exhausted/HS_CD8T	PIKFYVE	0
	NR	PD1	Exhausted/HS_CD8T	PIKFYVE	0
	NR	PD1	Exhausted/HS_CD8T	PIKFYVE	2.11
	NR	PD1	Exhausted/HS_CD8T	PIKFYVE	1.03
	NR	PD1	Exhausted/HS_CD8T	PIKFYVE	0
	NR	PD1	Exhausted/HS_CD8T	PIKFYVE	0
	NR	PD1	Exhausted/HS_CD8T	PIKFYVE	0
	NR	PD1	Exhausted/HS_CD8T	PIKFYVE	1.51
	NR	PD1	Exhausted/HS_CD8T	PIKFYVE	0
	NR	PD1	Exhausted/HS_CD8T	PIKFYVE	0
	NR	PD1	Exhausted/HS_CD8T	PIKFYVE	0
	NR	PD1	Exhausted/HS_CD8T	PIKFYVE	0
	NR	PD1	Exhausted/HS_CD8T	PIKFYVE	1.22
	NR	PD1	Exhausted/HS_CD8T	PIKFYVE	0
	NR	PD1	Exhausted/HS_CD8T	PIKFYVE	0
	NR	PD1	Exhausted/HS_CD8T	PIKFYVE	0
	NR	PD1	Exhausted/HS_CD8T	PIKFYVE	0
	NR	PD1	Exhausted/HS_CD8T	PIKFYVE	0
	NR	PD1	Exhausted/HS_CD8T	PIKFYVE	0
	NR	PD1	Exhausted/HS_CD8T	PIKFYVE	0
	NR	PD1	Exhausted/HS_CD8T	PIKFYVE	0
	NR	PD1	Exhausted/HS_CD8T	PIKFYVE	0.5
	NR	PD1	Exhausted/HS_CD8T	PIKFYVE	0
	NR	PD1	Exhausted/HS_CD8T	PIKFYVE	2.29
	NR	PD1	Exhausted/HS_CD8T	PIKFYVE	0
	NR	PD1	Exhausted/HS_CD8T	PIKFYVE	1.43
	NR	PD1	Exhausted/HS_CD8T	PIKFYVE	0
	NR	PD1	Exhausted/HS_CD8T	PIKFYVE	0
	NR	PD1	Exhausted/HS_CD8T	PIKFYVE	0
	NR	PD1	Exhausted/HS_CD8T	PIKFYVE	3.2
	NR	PD1	Exhausted/HS_CD8T	PIKFYVE	1.3
	NR	PD1	Exhausted/HS_CD8T	PIKFYVE	0
	NR	PD1	Exhausted/HS_CD8T	PIKFYVE	0
	NR	PD1	Exhausted/HS_CD8T	PIKFYVE	0
	NR	PD1	Exhausted/HS_CD8T	PIKFYVE	0
	NR	PD1	Exhausted/HS_CD8T	PIKFYVE	3.41
	NR	PD1	Exhausted/HS_CD8T	PIKFYVE	0
	NR	PD1	Exhausted/HS_CD8T	PIKFYVE	0
	NR	PD1	Exhausted/HS_CD8T	PIKFYVE	0
	NR	PD1	Exhausted/HS_CD8T	PIKFYVE	0
	NR	PD1	Exhausted/HS_CD8T	PIKFYVE	2.23
	NR	PD1	Exhausted/HS_CD8T	PIKFYVE	0
	NR	PD1	Exhausted/HS_CD8T	PIKFYVE	1.9
	NR	PD1	Exhausted/HS_CD8T	PIKFYVE	0
	NR	PD1	Exhausted/HS_CD8T	PIKFYVE	0
	NR	PD1	Exhausted/HS_CD8T	PIKFYVE	0
	NR	PD1	Exhausted/HS_CD8T	PIKFYVE	0.23
	NR	PD1	Exhausted/HS_CD8T	PIKFYVE	0
	NR	PD1	Exhausted/HS_CD8T	PIKFYVE	0
	NR	PD1	Exhausted/HS_CD8T	PIKFYVE	0
	NR	PD1	Exhausted/HS_CD8T	PIKFYVE	0
	NR	PD1	Exhausted/HS_CD8T	PIKFYVE	1.73
	NR	PD1	Exhausted/HS_CD8T	PIKFYVE	0
	NR	PD1	Exhausted/HS_CD8T	PIKFYVE	0
	NR	PD1	Exhausted/HS_CD8T	PIKFYVE	0
	NR	PD1	Exhausted/HS_CD8T	PIKFYVE	0
	NR	PD1	Exhausted/HS_CD8T	PIKFYVE	6.84
	NR	PD1	Exhausted/HS_CD8T	PIKFYVE	0
	NR	PD1	Exhausted/HS_CD8T	PIKFYVE	0
	NR	PD1	Exhausted/HS_CD8T	PIKFYVE	0
	NR	PD1	Exhausted/HS_CD8T	PIKFYVE	0
	NR	PD1	Exhausted/HS_CD8T	PIKFYVE	0
	NR	PD1	Exhausted/HS_CD8T	PIKFYVE	0
	NR	PD1	Exhausted/HS_CD8T	PIKFYVE	0
	NR	PD1	Exhausted/HS_CD8T	PIKFYVE	4.75
	NR	PD1	Exhausted/HS_CD8T	PIKFYVE	0
	NR	PD1	Exhausted/HS_CD8T	PIKFYVE	0
	NR	PD1	Exhausted/HS_CD8T	PIKFYVE	0
	NR	PD1	Exhausted/HS_CD8T	PIKFYVE	7.21
	NR	PD1	Exhausted/HS_CD8T	PIKFYVE	0
	NR	PD1	Exhausted/HS_CD8T	PIKFYVE	0
	NR	PD1	Exhausted/HS_CD8T	PIKFYVE	6.09
	NR	PD1	Exhausted/HS_CD8T	PIKFYVE	0
	NR	PD1	Exhausted/HS_CD8T	PIKFYVE	0
	NR	PD1	Exhausted/HS_CD8T	PIKFYVE	0
	NR	PD1	Exhausted/HS_CD8T	PIKFYVE	1.77
	NR	PD1	Exhausted/HS_CD8T	PIKFYVE	0
	NR	PD1	Exhausted/HS_CD8T	PIKFYVE	0
	NR	PD1	Exhausted/HS_CD8T	PIKFYVE	8.46
	NR	PD1	Exhausted/HS_CD8T	PIKFYVE	0
	NR	PD1	Exhausted/HS_CD8T	PIKFYVE	0
	NR	PD1	Exhausted/HS_CD8T	PIKFYVE	0.56
	NR	PD1	Exhausted/HS_CD8T	PIKFYVE	0
	NR	PD1	Exhausted/HS_CD8T	PIKFYVE	0
	NR	PD1	Exhausted/HS_CD8T	PIKFYVE	0
	NR	PD1	Exhausted/HS_CD8T	PIKFYVE	0
	NR	PD1	Exhausted/HS_CD8T	PIKFYVE	2.11
	NR	PD1	Exhausted/HS_CD8T	PIKFYVE	0
	NR	PD1	Exhausted/HS_CD8T	PIKFYVE	0
	NR	PD1	Exhausted/HS_CD8T	PIKFYVE	0
	NR	PD1	Exhausted/HS_CD8T	PIKFYVE	0
	NR	PD1	Exhausted/HS_CD8T	PIKFYVE	0
	NR	PD1	Exhausted/HS_CD8T	PIKFYVE	0
	NR	PD1	Exhausted/HS_CD8T	PIKFYVE	0
	NR	PD1	Exhausted/HS_CD8T	PIKFYVE	0
	NR	PD1	Exhausted/HS_CD8T	PIKFYVE	0
	NR	PD1	Exhausted/HS_CD8T	PIKFYVE	0
	NR	PD1	Exhausted/HS_CD8T	PIKFYVE	0
	NR	PD1	Exhausted/HS_CD8T	PIKFYVE	0
	NR	PD1	Exhausted/HS_CD8T	PIKFYVE	0
	NR	PD1	Exhausted/HS_CD8T	PIKFYVE	1.99
	NR	PD1	Lymphocyte	PIKFYVE	0
	NR	PD1	Lymphocyte	PIKFYVE	0
	NR	PD1	Lymphocyte	PIKFYVE	0
	NR	PD1	Lymphocyte	PIKFYVE	0
	NR	PD1	Lymphocyte	PIKFYVE	0.83
	NR	PD1	Lymphocyte	PIKFYVE	0
	NR	PD1	Lymphocyte	PIKFYVE	0
	NR	PD1	Lymphocyte	PIKFYVE	0
	NR	PD1	Lymphocyte	PIKFYVE	0
	NR	PD1	Lymphocyte	PIKFYVE	0
	NR	PD1	Lymphocyte	PIKFYVE	0
	NR	PD1	Lymphocyte	PIKFYVE	0
	NR	PD1	Lymphocyte	PIKFYVE	0
	NR	PD1	Lymphocyte	PIKFYVE	8.61
	NR	PD1	Lymphocyte	PIKFYVE	4.4
	NR	PD1	Lymphocyte	PIKFYVE	0
	NR	PD1	Lymphocyte	PIKFYVE	0
	NR	PD1	Lymphocyte	PIKFYVE	0
	NR	PD1	Lymphocyte	PIKFYVE	2.91
	NR	PD1	Lymphocyte	PIKFYVE	0
	NR	PD1	Lymphocyte	PIKFYVE	0
	NR	PD1	Lymphocyte	PIKFYVE	4.74
	NR	PD1	Lymphocyte	PIKFYVE	0.69
	NR	PD1	Lymphocyte	PIKFYVE	0
	NR	PD1	Lymphocyte	PIKFYVE	2.75
	NR	PD1	Lymphocyte	PIKFYVE	3.11
	NR	PD1	Lymphocyte	PIKFYVE	4.31
	NR	PD1	Lymphocyte	PIKFYVE	0
	NR	PD1	Lymphocyte	PIKFYVE	0.52
	NR	PD1	Lymphocyte	PIKFYVE	0
	NR	PD1	Lymphocyte	PIKFYVE	0
	NR	PD1	Lymphocyte	PIKFYVE	0
	NR	PD1	Lymphocyte	PIKFYVE	4.2
	NR	PD1	Lymphocyte	PIKFYVE	0
	NR	PD1	Lymphocyte	PIKFYVE	0.34
	NR	PD1	Lymphocyte	PIKFYVE	0
	NR	PD1	Lymphocyte	PIKFYVE	0
	NR	PD1	Lymphocyte	PIKFYVE	1.11
	NR	PD1	Lymphocyte	PIKFYVE	0
	NR	PD1	Lymphocyte	PIKFYVE	0
	NR	PD1	Lymphocyte	PIKFYVE	0
	NR	PD1	Lymphocyte	PIKFYVE	0
	NR	PD1	Lymphocyte	PIKFYVE	7.81
	NR	PD1	Lymphocyte	PIKFYVE	0
	NR	PD1	Lymphocyte	PIKFYVE	0
	NR	PD1	Lymphocyte	PIKFYVE	0
	NR	PD1	Lymphocyte	PIKFYVE	0
	NR	PD1	Lymphocyte	PIKFYVE	1.93
	NR	PD1	Lymphocyte	PIKFYVE	0
	NR	PD1	Lymphocyte	PIKFYVE	0
	NR	PD1	Lymphocyte	PIKFYVE	0
	NR	PD1	Lymphocyte	PIKFYVE	0
	NR	PD1	Lymphocyte	PIKFYVE	0.48
	NR	PD1	Lymphocyte	PIKFYVE	0.42
	NR	PD1	Lymphocyte	PIKFYVE	0
	NR	PD1	Lymphocyte	PIKFYVE	0
	NR	PD1	Lymphocyte	PIKFYVE	0
	NR	PD1	Lymphocyte	PIKFYVE	0
	NR	PD1	Lymphocyte	PIKFYVE	0
	NR	PD1	Lymphocyte	PIKFYVE	2.09
	NR	PD1	Lymphocyte	PIKFYVE	6.12
	NR	PD1	Lymphocyte	PIKFYVE	6.13
	NR	PD1	Lymphocyte	PIKFYVE	0
	NR	PD1	Lymphocyte	PIKFYVE	0
	NR	PD1	Lymphocyte	PIKFYVE	0
	NR	PD1	Lymphocyte	PIKFYVE	1.82
	NR	PD1	Lymphocyte	PIKFYVE	0
	NR	PD1	Lymphocyte	PIKFYVE	0
	NR	PD1	Lymphocyte	PIKFYVE	0
	NR	PD1	Lymphocyte	PIKFYVE	0
	NR	PD1	Lymphocyte	PIKFYVE	0
	NR	PD1	Lymphocyte	PIKFYVE	4.71
	NR	PD1	Lymphocyte	PIKFYVE	0
	NR	PD1	Lymphocyte	PIKFYVE	6.76
	NR	PD1	Lymphocyte	PIKFYVE	0
	NR	PD1	Lymphocyte	PIKFYVE	3.16
	NR	PD1	Lymphocyte	PIKFYVE	0
	NR	PD1	Lymphocyte	PIKFYVE	0
	NR	PD1	Lymphocyte	PIKFYVE	0
	NR	PD1	Lymphocyte	PIKFYVE	0
	NR	PD1	Lymphocyte	PIKFYVE	0
	NR	PD1	Lymphocyte	PIKFYVE	0
	NR	PD1	Lymphocyte	PIKFYVE	0
	NR	PD1	Lymphocyte	PIKFYVE	1.66
	NR	PD1	Lymphocyte	PIKFYVE	0
	NR	PD1	Lymphocyte	PIKFYVE	0
	NR	PD1	Lymphocyte	PIKFYVE	0
	NR	PD1	Lymphocyte	PIKFYVE	1.23
	NR	PD1	Lymphocyte	PIKFYVE	0
	NR	PD1	Lymphocyte	PIKFYVE	0
	NR	PD1	Lymphocyte	PIKFYVE	0
	NR	PD1	Lymphocyte	PIKFYVE	0
	NR	PD1	Lymphocyte	PIKFYVE	1.82
	NR	PD1	Lymphocyte	PIKFYVE	0
	NR	PD1	Lymphocyte	PIKFYVE	0
	NR	PD1	Lymphocyte	PIKFYVE	0.79
	NR	PD1	Lymphocyte	PIKFYVE	0
	NR	PD1	Lymphocyte	PIKFYVE	0
	NR	PD1	Lymphocyte	PIKFYVE	0
	NR	PD1	Lymphocyte	PIKFYVE	0
	NR	PD1	Lymphocyte	PIKFYVE	0
	NR	PD1	Lymphocyte	PIKFYVE	0
	NR	PD1	Lymphocyte	PIKFYVE	0
	NR	PD1	Lymphocyte	PIKFYVE	0
	NR	PD1	Lymphocyte	PIKFYVE	1.8
	NR	CTLA4+PD1	Lymphocyte	PIKFYVE	0
	NR	CTLA4+PD1	Lymphocyte	PIKFYVE	0
	NR	CTLA4+PD1	Lymphocyte	PIKFYVE	0
	NR	CTLA4+PD1	Lymphocyte	PIKFYVE	0
	NR	CTLA4 (baseline) ; PD1 (post I)	Lymphocyte	PIKFYVE	8.62
	NR	CTLA4 (baseline) ; PD1 (post I)	Lymphocyte	PIKFYVE	0
	NR	CTLA4 (baseline) ; PD1 (post I)	Lymphocyte	PIKFYVE	0
	NR	CTLA4 (baseline) ; PD1 (post I)	Lymphocyte	PIKFYVE	0
	NR	PD1	Lymphocyte	PIKFYVE	0
	NR	PD1	Lymphocyte	PIKFYVE	0
	NR	PD1	Lymphocyte	PIKFYVE	0
	NR	PD1	Lymphocyte	PIKFYVE	0
	NR	PD1	Lymphocyte	PIKFYVE	0
	NR	PD1	Lymphocyte	PIKFYVE	0
	NR	PD1	Lymphocyte	PIKFYVE	0
	NR	PD1	Lymphocyte	PIKFYVE	0
	NR	PD1	Lymphocyte	PIKFYVE	0
	NR	PD1	Lymphocyte	PIKFYVE	0
	NR	PD1	Lymphocyte	PIKFYVE	0
	NR	PD1	Lymphocyte	PIKFYVE	0
	NR	PD1	Lymphocyte	PIKFYVE	0
	NR	PD1	Lymphocyte	PIKFYVE	0
	NR	PD1	Lymphocyte	PIKFYVE	0
	NR	PD1	Lymphocyte	PIKFYVE	0
	NR	PD1	Lymphocyte	PIKFYVE	0
	NR	PD1	Lymphocyte	PIKFYVE	0
	NR	PD1	Lymphocyte	PIKFYVE	1.58
	NR	PD1	Lymphocyte	PIKFYVE	0
	NR	PD1	Lymphocyte	PIKFYVE	0
	NR	PD1	Lymphocyte	PIKFYVE	0.42
	NR	PD1	Lymphocyte	PIKFYVE	1.24
	NR	PD1	Lymphocyte	PIKFYVE	0.44
	NR	PD1	Lymphocyte	PIKFYVE	0
	NR	PD1	Lymphocyte	PIKFYVE	0
	NR	PD1	Lymphocyte	PIKFYVE	6.38
	NR	PD1	Lymphocyte	PIKFYVE	0
	NR	PD1	Lymphocyte	PIKFYVE	0
	NR	PD1	Lymphocyte	PIKFYVE	0
	NR	PD1	Lymphocyte	PIKFYVE	0
	NR	PD1	Lymphocyte	PIKFYVE	0
	NR	PD1	Lymphocyte	PIKFYVE	0
	NR	PD1	Lymphocyte	PIKFYVE	0
	NR	PD1	Lymphocyte	PIKFYVE	0
	NR	PD1	Lymphocyte	PIKFYVE	0
	NR	PD1	Lymphocyte	PIKFYVE	0
	NR	PD1	Lymphocyte	PIKFYVE	0
	NR	PD1	Lymphocyte	PIKFYVE	0
	NR	PD1	Lymphocyte	PIKFYVE	0
	NR	PD1	Lymphocyte	PIKFYVE	8.37
	NR	PD1	Lymphocyte	PIKFYVE	0
	NR	PD1	Lymphocyte	PIKFYVE	0
	NR	PD1	Lymphocyte	PIKFYVE	0
	NR	PD1	Lymphocyte	PIKFYVE	0.62
	NR	PD1	Lymphocyte	PIKFYVE	0.29
	NR	PD1	Lymphocyte	PIKFYVE	0
	NR	PD1	Lymphocyte	PIKFYVE	0
	NR	PD1	Lymphocyte	PIKFYVE	0
	NR	PD1	Lymphocyte	PIKFYVE	0
	NR	PD1	Lymphocyte	PIKFYVE	0
	NR	PD1	Lymphocyte	PIKFYVE	0.29
	NR	PD1	Lymphocyte	PIKFYVE	0
	NR	PD1	Lymphocyte	PIKFYVE	0
	NR	PD1	Lymphocyte	PIKFYVE	0
	NR	PD1	Lymphocyte	PIKFYVE	0
	NR	PD1	Lymphocyte	PIKFYVE	0
	NR	PD1	Lymphocyte	PIKFYVE	0
	NR	PD1	Lymphocyte	PIKFYVE	0
	NR	PD1	Lymphocyte	PIKFYVE	0
	NR	PD1	Lymphocyte	PIKFYVE	0
	NR	PD1	Lymphocyte	PIKFYVE	0
	NR	PD1	Lymphocyte	PIKFYVE	0
	NR	PD1	Lymphocyte	PIKFYVE	0
	NR	PD1	Lymphocyte	PIKFYVE	0
	NR	PD1	Lymphocyte	PIKFYVE	0
	NR	PD1	Lymphocyte	PIKFYVE	0
	NR	PD1	Lymphocyte	PIKFYVE	3.11
	NR	PD1	Lymphocyte	PIKFYVE	0
	NR	PD1	Lymphocyte	PIKFYVE	0
	NR	PD1	Lymphocyte	PIKFYVE	0
	NR	PD1	Lymphocyte	PIKFYVE	0
	NR	PD1	Lymphocyte	PIKFYVE	0
	NR	PD1	Lymphocyte	PIKFYVE	0
	NR	PD1	Lymphocyte	PIKFYVE	0
	NR	PD1	Lymphocyte	PIKFYVE	0
	NR	PD1	Lymphocyte	PIKFYVE	7.01
	NR	PD1	Lymphocyte	PIKFYVE	0
	NR	PD1	Lymphocyte	PIKFYVE	1.04
	NR	PD1	Lymphocyte	PIKFYVE	0
	NR	PD1	Lymphocyte	PIKFYVE	5.25
	NR	PD1	Lymphocyte	PIKFYVE	0
	NR	PD1	Lymphocyte	PIKFYVE	0
	NR	PD1	Lymphocyte	PIKFYVE	0
	NR	PD1	Lymphocyte	PIKFYVE	0
	NR	PD1	Lymphocyte	PIKFYVE	0
	NR	PD1	Lymphocyte	PIKFYVE	8.58
	NR	PD1	Lymphocyte	PIKFYVE	0
	NR	PD1	Lymphocyte	PIKFYVE	0
	NR	PD1	Lymphocyte	PIKFYVE	0
	NR	PD1	Lymphocyte	PIKFYVE	0
	NR	PD1	Lymphocyte	PIKFYVE	0.21
	NR	PD1	Lymphocyte	PIKFYVE	0
	NR	PD1	Lymphocyte	PIKFYVE	0
	NR	PD1	Lymphocyte	PIKFYVE	0
	NR	PD1	Lymphocyte	PIKFYVE	0
	NR	PD1	Lymphocyte	PIKFYVE	0
	NR	PD1	Lymphocyte	PIKFYVE	0
	NR	PD1	Lymphocyte	PIKFYVE	0
	NR	PD1	Lymphocyte	PIKFYVE	0
	NR	PD1	Lymphocyte	PIKFYVE	0.44
	NR	PD1	Lymphocyte	PIKFYVE	0
	NR	PD1	Lymphocyte	PIKFYVE	0
	NR	PD1	Lymphocyte	PIKFYVE	0
	NR	PD1	Lymphocyte	PIKFYVE	0
	NR	PD1	Lymphocyte	PIKFYVE	0
	NR	PD1	Lymphocyte	PIKFYVE	0
	NR	PD1	Lymphocyte	PIKFYVE	0
	NR	PD1	Lymphocyte	PIKFYVE	0
	NR	PD1	Lymphocyte	PIKFYVE	0
	NR	PD1	Lymphocyte	PIKFYVE	0
	NR	PD1	Lymphocyte	PIKFYVE	0
	NR	PD1	Lymphocyte	PIKFYVE	2.45
	NR	PD1	Lymphocyte	PIKFYVE	0
	NR	PD1	Lymphocyte	PIKFYVE	4.76
	NR	PD1	Lymphocyte	PIKFYVE	0
	NR	PD1	Lymphocyte	PIKFYVE	0
	NR	PD1	Lymphocyte	PIKFYVE	0
	NR	PD1	Lymphocyte	PIKFYVE	0
	NR	PD1	Lymphocyte	PIKFYVE	0
	NR	PD1	Lymphocyte	PIKFYVE	0
	NR	PD1	Lymphocyte	PIKFYVE	0
	NR	PD1	Lymphocyte	PIKFYVE	6.78
	NR	PD1	Lymphocyte	PIKFYVE	2.13
	NR	PD1	Lymphocyte	PIKFYVE	0
	NR	PD1	Lymphocyte	PIKFYVE	0
	NR	PD1	Lymphocyte	PIKFYVE	0
	NR	PD1	Lymphocyte	PIKFYVE	0
	NR	PD1	Lymphocyte	PIKFYVE	0.4
	NR	PD1	Lymphocyte	PIKFYVE	0
	NR	PD1	Lymphocyte	PIKFYVE	0
	NR	PD1	Lymphocyte	PIKFYVE	1.74
	NR	PD1	Lymphocyte	PIKFYVE	0
	NR	PD1	Lymphocyte	PIKFYVE	0
	NR	PD1	Lymphocyte	PIKFYVE	2.64
	NR	PD1	Lymphocyte	PIKFYVE	0
	NR	PD1	Lymphocyte	PIKFYVE	0
	NR	PD1	Lymphocyte	PIKFYVE	0
	NR	PD1	Lymphocyte	PIKFYVE	0
	NR	PD1	Lymphocyte	PIKFYVE	0
	NR	PD1	Lymphocyte	PIKFYVE	0
	NR	PD1	Lymphocyte	PIKFYVE	0
	NR	PD1	Lymphocyte	PIKFYVE	0
	NR	PD1	Lymphocyte	PIKFYVE	0
	NR	PD1	Lymphocyte	PIKFYVE	0
	NR	PD1	Lymphocyte	PIKFYVE	0
	NR	PD1	Lymphocyte	PIKFYVE	0
	NR	PD1	Lymphocyte	PIKFYVE	0
	NR	PD1	Lymphocyte	PIKFYVE	0
	NR	PD1	Lymphocyte	PIKFYVE	0
	NR	PD1	Lymphocyte	PIKFYVE	0
	NR	PD1	Lymphocyte	PIKFYVE	0
	NR	PD1	Lymphocyte	PIKFYVE	0
	NR	PD1	Lymphocyte	PIKFYVE	0
	NR	PD1	Lymphocyte	PIKFYVE	0
	NR	PD1	Lymphocyte	PIKFYVE	0
	NR	PD1	Lymphocyte	PIKFYVE	1.06
	NR	PD1	Lymphocyte	PIKFYVE	0
	NR	PD1	Lymphocyte	PIKFYVE	0
	NR	PD1	Lymphocyte	PIKFYVE	0
	NR	PD1	Lymphocyte	PIKFYVE	0.44
	NR	PD1	Lymphocyte	PIKFYVE	0
	NR	PD1	Lymphocyte	PIKFYVE	0
	NR	PD1	Lymphocyte	PIKFYVE	0
	NR	PD1	Lymphocyte	PIKFYVE	0
	NR	PD1	Lymphocyte	PIKFYVE	0
	NR	PD1	Lymphocyte	PIKFYVE	0
	NR	PD1	Lymphocyte	PIKFYVE	0
	NR	PD1	Lymphocyte	PIKFYVE	0
	NR	PD1	Lymphocyte	PIKFYVE	0
	NR	PD1	Lymphocyte	PIKFYVE	0
	NR	PD1	Lymphocyte	PIKFYVE	0
	NR	PD1	Lymphocyte	PIKFYVE	1.05
	NR	PD1	Lymphocyte	PIKFYVE	0
	NR	PD1	Lymphocyte	PIKFYVE	0
	NR	PD1	Lymphocyte	PIKFYVE	0
	NR	PD1	Lymphocyte	PIKFYVE	5.8
	NR	PD1	Lymphocyte	PIKFYVE	0
	NR	PD1	Lymphocyte	PIKFYVE	0.73
	NR	PD1	Lymphocyte	PIKFYVE	0
	NR	PD1	Lymphocyte	PIKFYVE	0
	NR	PD1	Lymphocyte	PIKFYVE	0.21
	NR	PD1	Lymphocyte	PIKFYVE	0
	NR	PD1	Lymphocyte	PIKFYVE	0
	NR	PD1	Lymphocyte	PIKFYVE	0
	NR	PD1	Lymphocyte	PIKFYVE	0
	NR	PD1	Lymphocyte	PIKFYVE	0
	NR	PD1	Lymphocyte	PIKFYVE	0
	NR	PD1	Lymphocyte	PIKFYVE	0
	NR	PD1	Lymphocyte	PIKFYVE	0
	NR	PD1	Lymphocyte	PIKFYVE	0
	NR	PD1	Lymphocyte	PIKFYVE	4.68
	NR	PD1	Lymphocyte	PIKFYVE	0
	NR	PD1	Lymphocyte	PIKFYVE	0
	NR	PD1	Lymphocyte	PIKFYVE	0
	NR	PD1	Lymphocyte	PIKFYVE	0
	NR	PD1	Lymphocyte	PIKFYVE	0
	NR	PD1	Lymphocyte	PIKFYVE	0.66
	NR	PD1	Lymphocyte	PIKFYVE	0
	NR	PD1	Lymphocyte	PIKFYVE	0
	NR	PD1	Lymphocyte	PIKFYVE	0
	NR	PD1	Lymphocyte	PIKFYVE	0
	NR	PD1	Lymphocyte	PIKFYVE	2.68
	NR	PD1	Lymphocyte	PIKFYVE	0
	NR	PD1	Lymphocyte	PIKFYVE	0
	NR	PD1	Lymphocyte	PIKFYVE	0
	NR	PD1	Lymphocyte	PIKFYVE	0
	NR	PD1	Lymphocyte	PIKFYVE	0
	NR	PD1	Lymphocyte	PIKFYVE	0
	NR	PD1	Lymphocyte	PIKFYVE	0
	NR	PD1	Lymphocyte	PIKFYVE	0
	NR	PD1	Lymphocyte	PIKFYVE	0
	NR	PD1	Lymphocyte	PIKFYVE	0
	NR	PD1	Lymphocyte	PIKFYVE	0
	NR	PD1	Lymphocyte	PIKFYVE	0
	NR	PD1	Lymphocyte	PIKFYVE	0
	NR	PD1	Lymphocyte	PIKFYVE	0.42
	NR	PD1	Lymphocyte	PIKFYVE	0
	NR	PD1	Lymphocyte	PIKFYVE	5.12
	NR	PD1	Lymphocyte	PIKFYVE	0
	NR	PD1	Lymphocyte	PIKFYVE	0
	NR	PD1	Lymphocyte	PIKFYVE	0
	NR	PD1	Lymphocyte	PIKFYVE	0
	NR	PD1	Lymphocyte	PIKFYVE	0
	NR	PD1	Lymphocyte	PIKFYVE	3.73
	NR	PD1	Lymphocyte	PIKFYVE	0
	NR	PD1	Lymphocyte	PIKFYVE	7.47
	NR	PD1	Lymphocyte	PIKFYVE	0
	NR	PD1	Lymphocyte	PIKFYVE	3.39
	NR	PD1	Lymphocyte	PIKFYVE	0
	NR	PD1	Lymphocyte	PIKFYVE	0
	NR	PD1	Lymphocyte	PIKFYVE	0
	NR	PD1	Lymphocyte	PIKFYVE	0
	NR	PD1	Lymphocyte	PIKFYVE	0
	NR	PD1	Lymphocyte	PIKFYVE	0
	NR	PD1	Lymphocyte	PIKFYVE	0
	NR	PD1	Lymphocyte	PIKFYVE	0
	NR	PD1	Lymphocyte	PIKFYVE	0
	NR	PD1	Lymphocyte	PIKFYVE	0
	NR	PD1	Lymphocyte	PIKFYVE	0
	NR	PD1	Lymphocyte	PIKFYVE	5.69
	NR	PD1	Lymphocyte	PIKFYVE	0
	NR	PD1	Lymphocyte	PIKFYVE	0
	NR	PD1	Lymphocyte	PIKFYVE	0
	NR	PD1	Lymphocyte	PIKFYVE	0
	NR	PD1	Lymphocyte	PIKFYVE	1.04
	NR	PD1	Lymphocyte	PIKFYVE	2.73
	NR	PD1	Lymphocyte	PIKFYVE	0
	NR	PD1	Lymphocyte	PIKFYVE	0
	NR	PD1	Lymphocyte	PIKFYVE	0
	NR	PD1	Lymphocyte	PIKFYVE	0
	NR	PD1	Lymphocyte	PIKFYVE	0
	NR	PD1	Lymphocyte	PIKFYVE	0
	NR	PD1	Lymphocyte	PIKFYVE	0
	NR	PD1	Lymphocyte	PIKFYVE	0
	NR	PD1	Lymphocyte	PIKFYVE	0
	NR	PD1	Lymphocyte	PIKFYVE	0
	NR	PD1	Lymphocyte	PIKFYVE	0
	NR	PD1	Lymphocyte	PIKFYVE	0
	NR	PD1	Lymphocyte	PIKFYVE	1.71
	NR	PD1	Lymphocyte	PIKFYVE	0
	NR	PD1	Lymphocyte	PIKFYVE	0.82
	NR	PD1	Lymphocyte	PIKFYVE	0
	NR	PD1	Lymphocyte	PIKFYVE	0
	NR	PD1	Lymphocyte	PIKFYVE	0
	NR	PD1	Lymphocyte	PIKFYVE	0
	NR	PD1	Lymphocyte	PIKFYVE	0
	NR	PD1	Lymphocyte	PIKFYVE	0.23
	NR	PD1	Lymphocyte	PIKFYVE	0
	NR	PD1	Lymphocyte	PIKFYVE	0
	NR	PD1	Lymphocyte	PIKFYVE	0
	NR	PD1	Lymphocyte	PIKFYVE	0
	NR	PD1	Lymphocyte	PIKFYVE	0
	NR	PD1	Lymphocyte	PIKFYVE	0.61
	NR	PD1	Lymphocyte	PIKFYVE	0
	NR	PD1	Lymphocyte	PIKFYVE	0
	NR	PD1	Lymphocytes_exhausted/cell_cycle	PIKFYVE	0
	NR	PD1	Lymphocytes_exhausted/cell_cycle	PIKFYVE	0
	NR	PD1	Lymphocytes_exhausted/cell_cycle	PIKFYVE	0
	NR	PD1	Lymphocytes_exhausted/cell_cycle	PIKFYVE	2.57
	NR	PD1	Lymphocytes_exhausted/cell_cycle	PIKFYVE	0
	NR	PD1	Lymphocytes_exhausted/cell_cycle	PIKFYVE	0
	NR	PD1	Lymphocytes_exhausted/cell_cycle	PIKFYVE	0
	NR	PD1	Lymphocytes_exhausted/cell_cycle	PIKFYVE	0
	NR	PD1	Lymphocytes_exhausted/cell_cycle	PIKFYVE	0
	NR	PD1	Lymphocytes_exhausted/cell_cycle	PIKFYVE	0
	NR	PD1	Lymphocytes_exhausted/cell_cycle	PIKFYVE	4.85
	NR	PD1	Lymphocytes_exhausted/cell_cycle	PIKFYVE	0
	NR	PD1	Lymphocytes_exhausted/cell_cycle	PIKFYVE	0.29
	NR	PD1	Lymphocytes_exhausted/cell_cycle	PIKFYVE	5.77
	NR	PD1	Lymphocytes_exhausted/cell_cycle	PIKFYVE	0.32
	NR	PD1	Lymphocytes_exhausted/cell_cycle	PIKFYVE	0.52
	NR	PD1	Lymphocytes_exhausted/cell_cycle	PIKFYVE	0
	NR	PD1	Lymphocytes_exhausted/cell_cycle	PIKFYVE	0
	NR	PD1	Lymphocytes_exhausted/cell_cycle	PIKFYVE	0.31
	NR	PD1	Lymphocytes_exhausted/cell_cycle	PIKFYVE	0
	NR	PD1	Lymphocytes_exhausted/cell_cycle	PIKFYVE	0
	NR	PD1	Lymphocytes_exhausted/cell_cycle	PIKFYVE	0
	NR	PD1	Lymphocytes_exhausted/cell_cycle	PIKFYVE	0
	NR	PD1	Lymphocytes_exhausted/cell_cycle	PIKFYVE	0.71
	NR	PD1	Lymphocytes_exhausted/cell_cycle	PIKFYVE	6.46
	NR	PD1	Lymphocytes_exhausted/cell_cycle	PIKFYVE	0
	NR	PD1	Lymphocytes_exhausted/cell_cycle	PIKFYVE	0
	NR	PD1	Lymphocytes_exhausted/cell_cycle	PIKFYVE	7.25
	NR	PD1	Lymphocytes_exhausted/cell_cycle	PIKFYVE	0.39
	NR	PD1	Lymphocytes_exhausted/cell_cycle	PIKFYVE	0
	NR	PD1	Lymphocytes_exhausted/cell_cycle	PIKFYVE	0
	NR	PD1	Lymphocytes_exhausted/cell_cycle	PIKFYVE	0
	NR	PD1	Lymphocytes_exhausted/cell_cycle	PIKFYVE	0
	NR	PD1	Lymphocytes_exhausted/cell_cycle	PIKFYVE	0
	NR	CTLA4+PD1	Lymphocytes_exhausted/cell_cycle	PIKFYVE	4.33
	NR	CTLA4+PD1	Lymphocytes_exhausted/cell_cycle	PIKFYVE	0
	NR	CTLA4+PD1	Lymphocytes_exhausted/cell_cycle	PIKFYVE	0
	NR	CTLA4+PD1	Lymphocytes_exhausted/cell_cycle	PIKFYVE	0
	NR	CTLA4+PD1	Lymphocytes_exhausted/cell_cycle	PIKFYVE	0
	NR	CTLA4+PD1	Lymphocytes_exhausted/cell_cycle	PIKFYVE	5.68
	NR	CTLA4+PD1	Lymphocytes_exhausted/cell_cycle	PIKFYVE	0.19
	NR	CTLA4+PD1	Lymphocytes_exhausted/cell_cycle	PIKFYVE	0
	NR	CTLA4+PD1	Lymphocytes_exhausted/cell_cycle	PIKFYVE	0
	NR	CTLA4+PD1	Lymphocytes_exhausted/cell_cycle	PIKFYVE	0
	NR	CTLA4+PD1	Lymphocytes_exhausted/cell_cycle	PIKFYVE	0
	NR	CTLA4+PD1	Lymphocytes_exhausted/cell_cycle	PIKFYVE	0
	NR	CTLA4+PD1	Lymphocytes_exhausted/cell_cycle	PIKFYVE	0.5
	NR	CTLA4+PD1	Lymphocytes_exhausted/cell_cycle	PIKFYVE	0
	NR	CTLA4+PD1	Lymphocytes_exhausted/cell_cycle	PIKFYVE	6.93
	NR	CTLA4+PD1	Lymphocytes_exhausted/cell_cycle	PIKFYVE	0.44
	NR	CTLA4+PD1	Lymphocytes_exhausted/cell_cycle	PIKFYVE	3.92
	NR	CTLA4+PD1	Lymphocytes_exhausted/cell_cycle	PIKFYVE	7.13
	NR	CTLA4+PD1	Lymphocytes_exhausted/cell_cycle	PIKFYVE	6.14
	NR	CTLA4+PD1	Lymphocytes_exhausted/cell_cycle	PIKFYVE	0
	NR	CTLA4+PD1	Lymphocytes_exhausted/cell_cycle	PIKFYVE	0
	NR	CTLA4+PD1	Lymphocytes_exhausted/cell_cycle	PIKFYVE	5.47
	NR	CTLA4+PD1	Lymphocytes_exhausted/cell_cycle	PIKFYVE	0
	NR	CTLA4 (baseline) ; PD1 (post I)	Lymphocytes_exhausted/cell_cycle	PIKFYVE	0
	NR	CTLA4 (baseline) ; PD1 (post I)	Lymphocytes_exhausted/cell_cycle	PIKFYVE	6.62
	NR	CTLA4 (baseline) ; PD1 (post I)	Lymphocytes_exhausted/cell_cycle	PIKFYVE	0
	NR	CTLA4 (baseline) ; PD1 (post I)	Lymphocytes_exhausted/cell_cycle	PIKFYVE	0
	NR	CTLA4 (baseline) ; PD1 (post I)	Lymphocytes_exhausted/cell_cycle	PIKFYVE	0
	NR	CTLA4 (baseline) ; PD1 (post I)	Lymphocytes_exhausted/cell_cycle	PIKFYVE	5.82
	NR	CTLA4 (baseline) ; PD1 (post I)	Lymphocytes_exhausted/cell_cycle	PIKFYVE	5.49
	NR	CTLA4 (baseline) ; PD1 (post I)	Lymphocytes_exhausted/cell_cycle	PIKFYVE	0
	NR	CTLA4 (baseline) ; PD1 (post I)	Lymphocytes_exhausted/cell_cycle	PIKFYVE	5.46
	NR	CTLA4 (baseline) ; PD1 (post I)	Lymphocytes_exhausted/cell_cycle	PIKFYVE	0
	NR	CTLA4 (baseline) ; PD1 (post I)	Lymphocytes_exhausted/cell_cycle	PIKFYVE	0
	NR	CTLA4 (baseline) ; PD1 (post I)	Lymphocytes_exhausted/cell_cycle	PIKFYVE	5.18
	NR	CTLA4 (baseline) ; PD1 (post I)	Lymphocytes_exhausted/cell_cycle	PIKFYVE	6.47
	NR	CTLA4 (baseline) ; PD1 (post I)	Lymphocytes_exhausted/cell_cycle	PIKFYVE	0
	NR	CTLA4 (baseline) ; PD1 (post I)	Lymphocytes_exhausted/cell_cycle	PIKFYVE	0
	NR	CTLA4 (baseline) ; PD1 (post I)	Lymphocytes_exhausted/cell_cycle	PIKFYVE	6.27
	NR	CTLA4 (baseline) ; PD1 (post I)	Lymphocytes_exhausted/cell_cycle	PIKFYVE	0.15
[truncated: 3,930 more rows]

## Sheet: Fig 2
WT = PIKfyvef/f		KO = CD11c-cre PIKfyvef/f
2a	Splenic Dendritic Cells from healthy, non tumor bearing mice treated for 5 days
	XCR1 Median Flourescent Intensity of CD45+ Lin(-) cells
	Vehicle	Apilimod
	2630	2823
	2589	2788
	2721	2974
	2771	2830
	2377	2634
2b	Splenic Dendritic Cells from healthy, non tumor bearing mice treated for 5 days
	% cDC2 of CD45+ Lin(-) cells
	Vehicle	Apilimod
	8	11
	9	14
	11	14
	11	14
	12	16
2c	Primary Dendritic Cells Day 9
	XCR1 Median Flourescent Intensity
	WT	KO
	166	251
	182	226
	160	207
2e	Primary Dendritic Cells Day 9
	MHC-I (H2kb, H2kd) Median Flourescent Intensity
	WT	KO
	675	1023
	760	930
	720	916
2g	Primary Dendritic Cells Day 6, treated for 20 hours
	MHC-I (H2kb, H2kd) Median Flourescent Intensity
	DMSO	Apilimod
	518	1029
	405	974
	409	859
2i	Primary Dendritic Cells Day 9
	MHC-II (I-A/I-E) Median Flourescent Intensity
	WT	KO
	829	1693
	905	1480
	663	1407
2k	Primary Dendritic Cells Day 6, treated for 20 hours
	MHC-II (I-A/I-E) Median Flourescent Intensity
	DMSO	Apilimod
	337	1205
	174	724
	194	601
2o	Primary Dendritic Cells Day 9
Same as Supp 3d	% of CD11c+ Gate
	Replicate 1 (not shown)		Replicate 2 (dot plot)		Replicate 3 (not shown)
	WT	KO	WT	KO	WT	KO
CD80+ CD86-	9.81	11	9.25	8.44	7.03	6.94
CD80+CD86+	30.5	39.6	28.8	35.3	31.6	38.9
CD80- CD86+	6.84	8.18	7.83	9.99	14.8	12.2
CD80-CD86-	52.9	41.2	54.2	46.3	46.5	42
2p	Primary Dendritic Cells Day 6, treated for 20 hours
	% of CD11c+ Gate
	Replicate 1 (dot plot shown)						Replicate 2 (dot plots not included)
	DMSO	PolyIC	LPS	Apilimod	Apilimod +PolyIC	Apilimod +LPS	DMSO	PolyIC	LPS	Apilimod	Apilimod +PolyIC	Apilimod +LPS
CD80+ CD86-	3.43	1.48	4.64	4.09	1.96	2.91	2.9	0.7	0.77	9.28	1.23	0.68
CD80+CD86+	11.1	15	22.4	20.2	28.6	43.2	8.63	16	17.3	27.5	26.9	48.1
CD80- CD86+	2.26	18.9	9.89	5.87	20.1	24.2	10.3	19.8	25.9	7.36	39.7	37.7
CD80-CD86-	83.2	64.7	63.1	69.9	49.4	29.7	78.2	63.5	56	55.9	32.1	13.5
2s	OT-I T cells 72 hours after co-culture with Primary Dendritic Cells
	Within CD8+ CD90+ Gate
	% IFN𝛾+
	Water		Soluble OVA (10ug/ml)
	WT	KO	WT	KO
	5	8	63	85
	4	10	60	86
	6	12	61	90
2t	OT-I T cells 72 hours after co-culture with Primary Dendritic Cells
	Within CD8+ CD90+ Gate
	% IFN𝛾+
	Water		Soluble OVA (10ug/ml)
	DMSO	Apilimod	DMSO	Apilimod
	3.5	9	15	56
	14	11	19	49
	8	5	20	36
2u	OT-II T cells 72 hours after co-culture with Primary Dendritic Cells
	Within CD4+ CD90+ Gate
	% IFN𝛾+
	Water		Soluble OVA (10ug/ml)
	WT	KO	WT	KO
	10	12	24	48
	7	13	26	42
	1	10	32	41
2v	OT-II T cells 72 hours after co-culture with Primary Dendritic Cells
	Within CD4+ CD90+ Gate
	% IFN𝛾+
	Water		Soluble OVA (10ug/ml)
	DMSO	Apilimod	DMSO	Apilimod
	0.9	8	12	20
	7	7	17	34
	1	7	12	27

## Sheet: Fig 2 - Immunoblots
WT = PIKfyvef/f		KO = CD11c-cre PIKfyvef/f
2d						2m
2f
						2n
2h
2j
						2q
2l
						2r

## Sheet: Fig 3
3i	TCGA PanCan (https://gdc.cancer.gov/about-data/publications/pancanatlas)
	Correlation of SQSTM1 and PIKfyve normalized gene expression scores from FPKM data
		PATIENT_ID	SAMPLE_ID	sqstm1.gene	pikfyve.score
	1	DO10172	SP22031	1.17624	-2.9364
	2	DO10486	SP22750	-0.299802	-6.50769
	3	DO10631	SP23078	0.003598	-7.66382
	4	DO10908	SP23639	-1.39757	-0.309133
	5	DO11046	SP23925	1.26672	0.939562
	6	DO11202	SP24236	-0.614507	-0.597152
	7	DO11382	SP24565	2.13161	12.9206
	8	DO11501	SP24815	-1.96931	1.38045
	9	DO11782	SP25350	-0.854836	0.113127
	10	DO11854	SP25494	-0.382944	-0.774327
	11	DO11860	SP25518	-1.32235	-0.901036
	12	DO12034	SP25833	-0.674464	-0.986189
	13	DO12070	SP25905	1.34413	-1.79875
	14	DO12352	SP26439	-2.53247	-0.517203
	15	DO12370	SP26475	-1.72986	1.33051
	16	DO12382	SP26499	2.12411	-0.877067
	17	DO12454	SP26649	-1.12377	1.10698
	18	DO12484	SP26709	-1.07384	1.91647
	19	DO1249	SP2714	0.405716	-0.13845
	20	DO1257	SP2731	-0.541365	0.996312
	21	DO1274	SP2766	-2.26705	-2.1895
	22	DO12742	SP27201	-1.43188	-0.230755
	23	DO1281	SP2781	1.26467	0.674379
	24	DO12814	SP27339	-1.82627	-0.541606
	25	DO1287	SP2793	-0.409513	-0.984031
	26	DO1290	SP2799	-1.2478	0.326304
	27	DO1291	SP2801	-1.05932	0.919413
	28	DO12952	SP27603	-0.640606	3.82438
	29	DO1301	SP2826	-0.491275	-2.14805
	30	DO13144	SP27957	-0.876337	0.243816
	31	DO1328	SP2881	-1.00294	1.5918
	32	DO13318	SP28275	-0.461538	2.38849
	33	DO13474	SP28581	0.655726	-0.0775488
	34	DO13575	SP28791	-1.69616	1.20178
	35	DO1384	SP2997	-0.37611	-3.40533
	36	DO13869	SP29331	0.358485	2.13088
	37	DO1392	SP3016	-1.67137	1.99673
	38	DO14049	SP29697	-2.00662	0.520421
	39	DO14171	SP29940	-3.33472	5.411
	40	DO14192	SP29987	-0.841926	-3.6025
	41	DO14204	SP30011	0.662822	-1.03638
	42	DO14232	SP30071	-3.52404	-1.42387
	43	DO14236	SP30077	-0.627577	-4.14072
	44	DO14238	SP30083	-0.907101	-2.24211
	45	DO14242	SP30093	-2.96469	-3.33557
	46	DO14250	SP30113	1.19005	-2.7181
	47	DO14264	SP30143	2.05763	0.51183
	48	DO14282	SP30185	-1.24699	-1.15163
	49	DO14296	SP30213	0.435486	0.0193289
	50	DO14343	SP30332	-4.01786	-6.60323
	51	DO14420	SP30493	-1.00373	-0.157075
	52	DO14502	SP30675	-0.0304779	-2.90114
	53	DO14566	SP30803	1.12073	-2.94573
	54	DO14582	SP30843	0.097688	2.36318
	55	DO14614	SP30907	-2.67825	-1.75671
	56	DO14678	SP31030	-1.51391	-1.91475
	57	DO14686	SP31046	1.52754	3.08356
	58	DO14718	SP31126	-0.719786	-2.34869
	59	DO14742	SP31174	-6.92796	-8.14236
	60	DO14750	SP31190	1.53916	-0.99247
	61	DO14814	SP31334	0.284951	1.35574
	62	DO14942	SP31606	0.901203	0.563643
	63	DO15014	SP31790	-1.71175	-5.30038
	64	DO15022	SP31814	-1.57665	-3.71477
	65	DO15046	SP31854	-0.746546	-0.933654
	66	DO15110	SP32014	-1.45897	-1.17406
	67	DO15198	SP32222	-1.92176	0.446367
	68	DO1537	SP3368	-1.91345	-0.417241
	69	DO15398	SP32662	0.917373	-3.90455
	70	DO15414	SP32694	-0.368657	-2.69284
	71	DO15430	SP32742	0.13781	-1.20782
	72	DO15503	SP32894	-0.927568	-1.9393
	73	DO15527	SP32958	0.145522	1.88942
	74	DO1559	SP3415	-1.75036	1.98135
	75	DO15591	SP33094	1.48341	-4.98828
	76	DO15791	SP33496	-0.188443	-1.04213
	77	DO15815	SP33544	-2.23406	-1.24834
	78	DO15870	SP33688	0.493956	-2.1463
	79	DO15911	SP33774	1.60689	-0.0611908
	80	DO15943	SP33837	2.50017	3.19259
	81	DO16015	SP34005	0.780564	0.756979
	82	DO16110	SP34186	-2.17108	2.57046
	83	DO16113	SP34191	1.36898	3.4182
	84	DO16136	SP34246	0.257948	-0.31883
	85	DO16233	SP34431	-0.272448	4.37732
	86	DO16248	SP34452	-0.555353	2.63595
	87	DO16269	SP34493	0.293473	1.86091
	88	DO1663	SP3631	-0.0432926	3.40992
	89	DO16769	SP35412	0.0906608	-0.275676
	90	DO16881	SP35617	1.55471	0.550218
	91	DO16999	SP35849	0.0361858	-0.227953
	92	DO17054	SP35951	-0.0856252	0.821986
	93	DO17074	SP35989	0.0549272	0.655635
	94	DO17085	SP36036	0.688728	0.58429
	95	DO17178	SP36218	0.577737	1.29808
	96	DO17323	SP36498	0.472044	3.06379
	97	DO17373	SP36586	1.02371	0.704165
	98	DO17722	SP37369	0.278114	1.62922
	99	DO17751	SP37432	-2.50844	1.18347
	100	DO17791	SP37516	0.21985	2.85438
	101	DO17848	SP37636	1.00661	1.79382
	102	DO17977	SP37903	-1.77268	4.22431
	103	DO18016	SP37970	0.727265	-0.320839
	104	DO18056	SP38044	-0.023714	1.21454
	105	DO18164	SP38271	1.41954	1.14811
	106	DO18392	SP38759	-0.102569	1.02991
	107	DO18572	SP39102	0.653223	1.70668
	108	DO18651	SP39248	-0.192615	-0.283068
	109	DO18671	SP39298	1.2837	-0.646066
	110	DO18701	SP39349	-0.0406826	0.0612644
	111	DO18839	SP39594	0.243457	3.34782
	112	DO18988	SP39907	0.860125	-0.834113
	113	DO19028	SP39997	-0.732759	-0.512733
	114	DO19048	SP40047	-0.0258108	3.61456
	115	DO19380	SP40736	0.790876	-0.920702
	116	DO1954	SP4265	-1.84204	-2.18068
	117	DO19733	SP41453	0.771326	0.981603
	118	DO20082	SP42154	1.97132	9.65836
	119	DO20416	SP42829	0.40212	1.54716
	120	DO2055	SP4472	-2.01922	1.21293
	121	DO20604	SP43201	-0.374417	1.69998
	122	DO20768	SP43510	-0.618411	-1.89428
	123	DO20770	SP43514	0.508725	1.77467
	124	DO2078	SP4523	-1.03632	0.61536
	125	DO20780	SP43532	-0.827731	0.0319826
	126	DO2084	SP4535	-0.770765	0.145184
	127	DO20849	SP43664	-0.299146	0.0498137
	128	DO20863	SP43688	-0.337904	-0.616505
	129	DO20867	SP43696	-0.693166	1.44952
	130	DO20905	SP43770	1.51553	-0.81907
	131	DO20915	SP43792	-1.66861	-1.53067
	132	DO20923	SP43808	-1.23404	-1.4984
	133	DO20928	SP43822	3.84742	1.35846
	134	DO2096	SP4557	-1.32638	0.0489075
	135	DO2114	SP4593	-0.2505	0.412835
	136	DO219106	SP119755	-0.479072	-1.18006
	137	DO219585	SP120767	2.23578	1.94144
	138	DO219944	SP121761	-0.0986535	3.28022
	139	DO219945	SP121763	-1.63245	1.24139
	140	DO219949	SP121774	0.144791	1.52255
	141	DO219951	SP121781	0.0136234	1.95107
	142	DO219952	SP121783	-0.466265	0.834651
	143	DO219954	SP121790	-0.45655	1.73992
	144	DO219960	SP121808	-0.942938	-0.356088
	145	DO219961	SP121811	-0.767368	1.19253
	146	DO219962	SP121816	0.416401	0.777695
	147	DO219964	SP121824	-0.0901589	0.462534
	148	DO219965	SP121828	-0.399083	2.88792
	149	DO219966	SP121831	0.127629	0.135706
	150	DO219967	SP121837	-0.938785	0.0966772
	151	DO219968	SP121841	-1.5356	-0.42833
	152	DO219969	SP121847	3.05849	1.62584
	153	DO219970	SP121852	0.206048	-0.194455
	154	DO219972	SP121859	-1.58037	1.42806
	155	DO219973	SP121861	-1.65007	4.30524
	156	DO219974	SP121865	-0.576234	1.75748
	157	DO219975	SP121870	1.21278	0.987411
	158	DO220116	SP122361	2.09284	2.05857
	159	DO220118	SP122372	1.05698	0.990915
	160	DO220122	SP122392	1.04928	-0.0784826
	161	DO220126	SP122412	-0.825256	-1.92435
	162	DO220138	SP122476	0.14776	2.59929
	163	DO220140	SP122489	1.80696	0.883925
	164	DO220153	SP122560	1.61956	0.804868
	165	DO220157	SP122590	1.20123	1.64427
	166	DO220163	SP122634	0.287798	1.61885
	167	DO220168	SP122676	1.45856	0.340427
	168	DO220172	SP122702	-0.453699	2.74162
	169	DO220174	SP122714	1.14876	0.935032
	170	DO220176	SP122725	-0.906838	-1.48523
	171	DO220221	SP123010	-0.644499	2.34463
	172	DO220331	SP123836	0.82179	-0.730351
	173	DO220333	SP123840	0.6146	0.684849
	174	DO220334	SP123842	0.551738	-1.64028
	175	DO220335	SP123844	0.411779	-1.06378
	176	DO220336	SP123846	0.505107	-2.3339
	177	DO220338	SP123850	-1.38819	-1.05979
	178	DO220339	SP123852	0.693481	-1.27491
	179	DO220340	SP123854	1.95513	-0.129924
	180	DO220341	SP123856	1.38115	3.91986
	181	DO220342	SP123858	1.58668	-0.926045
	182	DO220348	SP123870	0.686432	-1.09109
	183	DO220349	SP123872	0.489686	1.15535
	184	DO220350	SP123874	1.02633	-0.463649
	185	DO220351	SP123876	0.173236	0.629119
	186	DO220352	SP123878	1.00037	0.923351
	187	DO220354	SP123882	-1.5208	-1.53397
	188	DO220355	SP123884	-0.648093	-2.44856
	189	DO220356	SP123886	1.03643	-1.98582
	190	DO220357	SP123888	0.451977	-0.913569
	191	DO220358	SP123890	1.83438	0.687599
	192	DO220359	SP123892	0.692305	-0.962142
	193	DO220360	SP123894	-0.442223	-1.90402
	194	DO220361	SP123897	0.954917	-1.63469
	195	DO220362	SP123900	1.1031	-0.659998
	196	DO220363	SP123902	1.45337	-0.285903
	197	DO220423	SP123950	0.489725	-2.11921
	198	DO220433	SP123953	1.56367	0.546768
	199	DO220439	SP123955	0.829766	0.251286
	200	DO220449	SP123958	1.39367	-0.566745
	201	DO220468	SP123964	1.54258	0.396606
	202	DO220474	SP123967	0.343497	0.141687
	203	DO220478	SP123969	1.87175	-0.387385
	204	DO220479	SP123972	1.02354	2.76217
	205	DO220490	SP123978	0.317275	-0.0618881
	206	DO220509	SP123984	-0.739247	-0.716618
	207	DO220510	SP123988	0.785518	-0.40578
	208	DO220519	SP123995	1.40158	0.41797
	209	DO220525	SP123998	0.430212	-0.837682
	210	DO220535	SP124003	0.970443	1.38515
	211	DO220549	SP124013	1.0443	-1.72539
	212	DO220554	SP124017	1.06776	-0.265314
	213	DO220556	SP124021	0.905223	-0.737655
	214	DO220577	SP124033	1.2688	-0.777128
	215	DO22106	SP47628	-0.870236	5.9991
	216	DO221123	SP124969	-0.457828	4.71867
	217	DO221124	SP124971	-0.609172	4.84043
	218	DO221127	SP124977	-0.763853	1.7583
	219	DO221129	SP124981	-1.98237	5.90577
	220	DO22117	SP47652	-1.38082	4.44792
	221	DO22145	SP47708	-1.07937	3.35555
	222	DO22195	SP47808	-0.587998	3.00783
	223	DO2222	SP4820	-1.34502	-0.0933971
	224	DO222303	SP127628	-1.30416	-1.17705
	225	DO222304	SP127630	-0.886686	0.276223
	226	DO222305	SP127632	1.15496	1.05848
	227	DO222306	SP127634	0.917049	-3.14947
	228	DO222307	SP127636	0.0250142	2.15984
	229	DO222308	SP127638	-0.0898074	0.17279
	230	DO222309	SP127640	0.551483	2.51557
	231	DO22285	SP47990	-8.28906	15.2604
	232	DO22293	SP48008	-0.560863	3.20538
	233	DO22295	SP48010	-0.495251	1.86259
	234	DO22324	SP48073	-0.994652	6.15337
	235	DO22356	SP48135	-1.45882	2.92808
	236	DO22382	SP48189	-0.213949	3.07099
	237	DO22417	SP48263	-1.45184	3.47178
	238	DO22490	SP48414	-0.312544	2.16947
	239	DO22496	SP48426	-1.54035	3.51542
	240	DO2252	SP4875	-1.12152	-1.90844
	241	DO22524	SP48480	-1.07242	2.68649
	242	DO22536	SP48504	0.10756	5.89468
	243	DO22548	SP48534	-1.42176	3.1372
	244	DO22720	SP48850	-2.23879	3.18486
	245	DO22736	SP48888	-1.16408	7.29351
	246	DO22836	SP49114	1.98713	-0.411038
	247	DO22838	SP49119	-2.48093	-6.02336
	248	DO22839	SP49124	1.36567	-2.25614
	249	DO22854	SP49157	1.36586	-1.65473
	250	DO22860	SP49175	-0.0828913	-0.489127
	251	DO22866	SP49187	7.19037	-3.78827
	252	DO22875	SP49205	0.936978	0.456381
	253	DO22884	SP49223	-0.257948	-3.09962
	254	DO22887	SP49229	-0.464455	-0.868523
	255	DO22896	SP49247	2.02258	-0.927524
	256	DO22914	SP49286	2.74828	-0.625461
	257	DO22929	SP49322	1.57228	0.30485
	258	DO22932	SP49328	1.75573	-1.56625
	259	DO22935	SP49334	4.40871	-1.76332
	260	DO22953	SP49379	5.64746	-4.22418
	261	DO22956	SP49385	3.90481	-4.66252
	262	DO22959	SP49391	4.88114	-1.197
	263	DO22978	SP49433	1.25024	-0.333842
	264	DO22986	SP49449	-0.855811	-0.796044
	265	DO22994	SP49469	1.97843	-1.04209
	266	DO22998	SP49481	1.95601	-1.43603
	267	DO23018	SP49531	3.80123	-3.89236
	268	DO23023	SP49541	1.44236	-2.20671
	269	DO23028	SP49551	7.45292	0.858646
	270	DO23048	SP49591	3.68583	-0.186725
	271	DO23073	SP49651	1.31263	-1.00572
	272	DO2323	SP5017	-1.28821	-0.371852
	273	DO2341	SP5052	0.350311	0.605002
	274	DO23517	SP50115	3.16583	-0.750797
	275	DO23584	SP50263	-2.57298	0.0412378
	276	DO23608	SP50317	-1.3717	0.317435
	277	DO23610	SP50321	0.261324	-0.272381
	278	DO23648	SP50406	-2.1551	1.54532
	279	DO23651	SP50412	1.89388	-0.387284
	280	DO23687	SP50485	1.95496	-1.81099
	281	DO23702	SP50518	-1.90745	0.311901
	282	DO23735	SP50592	0.742019	-3.55626
	283	DO23744	SP50611	5.1642	1.57317
	284	DO23786	SP50713	1.27852	-4.43471
	285	DO23838	SP50827	0.657779	0.420494
	286	DO23942	SP51037	-0.228801	-3.7289
	287	DO24130	SP51446	0.77737	-2.83294
	288	DO24307	SP51824	4.58377	0.0603658
	289	DO24467	SP52232	0.954826	-0.89878
	290	DO24497	SP52284	3.7271	-2.4845
	291	DO2455	SP5279	-0.140631	-0.776071
	292	DO24646	SP52607	0.281579	-1.99184
	293	DO24675	SP52667	-3.30061	-0.923472
	294	DO24729	SP52779	0.470545	-1.44097
	295	DO24860	SP53073	-3.50074	-1.20812
	296	DO25010	SP53387	2.0235	-3.35363
	297	DO2503	SP5381	-0.852065	1.6478
	298	DO25068	SP53548	1.25119	-0.360772
	299	DO2509	SP5393	0.202145	0.136781
	300	DO25104	SP53618	-0.496755	-5.96263
	301	DO25189	SP53810	-1.43093	-0.212315
	302	DO25320	SP54113	1.43361	0.744246
	303	DO2539	SP5448	-1.28142	0.557445
	304	DO25444	SP54363	2.69458	-2.51824
	305	DO2551	SP5473	-1.1291	-0.695178
	306	DO25622	SP54745	2.59329	-3.70583
	307	DO25737	SP55004	-0.938344	0.404846
	308	DO25797	SP55142	2.28649	3.93606
	309	DO25847	SP55235	0.360168	2.45968
	310	DO25887	SP55309	1.58036	3.29745
	311	DO25927	SP55387	1.46415	3.48813
	312	DO2593	SP5559	-3.44838	2.95796
	313	DO25985	SP55509	0.797905	-1.08545
	314	DO26062	SP55711	2.62967	-3.37298
	315	DO26230	SP56079	4.13014	0.0156897
	316	DO26280	SP56168	6.60821	0.784645
	317	DO26354	SP56303	0.0777664	-2.95207
	318	DO26427	SP56460	2.36019	-1.59136
	319	DO26434	SP56474	-0.485375	-2.81396
	320	DO26445	SP56502	-3.67113	-1.20798
	321	DO26459	SP56533	2.24051	-2.54948
	322	DO26461	SP56537	-1.10297	1.26203
	323	DO26463	SP56541	-0.925062	-0.99814
	324	DO26469	SP56553	1.48226	-0.98181
	325	DO2647	SP5666	-0.756197	-0.599903
	326	DO26475	SP56566	0.327026	1.48241
	327	DO26476	SP56569	-2.0397	0.599139
	328	DO26492	SP56607	-1.03848	3.17907
	329	DO26512	SP56644	-0.00784311	-1.00779
	330	DO26540	SP56704	-2.73165	-2.3621
	331	DO26553	SP56730	1.44066	-0.660413
	332	DO26563	SP56754	1.69689	-1.37812
	333	DO26572	SP56771	-1.69237	0.943542
	334	DO26596	SP56821	-0.715345	-1.73673
	335	DO26599	SP56827	-1.91798	4.4713
	336	DO26653	SP56941	-0.329395	-2.20649
	337	DO26692	SP57024	-0.00477244	4.0197
	338	DO26710	SP57066	1.88234	-0.687556
	339	DO26719	SP57084	1.12276	-1.27671
	340	DO26769	SP57189	2.3166	2.27183
	341	DO26798	SP57251	0.86006	-1.28031
	342	DO26806	SP57267	0.0529591	-3.6095
	343	DO26894	SP57450	0.196313	0.989399
	344	DO26934	SP57538	1.03504	0.987248
	345	DO2694	SP5784	0.397661	-2.35273
	346	DO26957	SP57586	1.30497	0.319673
	347	DO26971	SP57619	-1.59704	1.81706
	348	DO26976	SP57629	1.69679	-0.589932
	349	DO26987	SP57651	-2.39477	1.45157
	350	DO26993	SP57669	0.87078	-0.587376
	351	DO27025	SP57735	-0.825189	0.620467
	352	DO2706	SP5808	-0.691955	0.833407
	353	DO27067	SP57818	0.994599	-0.160407
	354	DO27081	SP57846	-1.72731	-1.36964
	355	DO27104	SP57901	1.94833	2.79181
	356	DO2712	SP5820	-0.120259	0.159314
	357	DO27120	SP57933	0.33314	-0.792001
	358	DO27128	SP57941	0.659504	-2.19403
	359	DO2719	SP5844	-1.05766	-1.6556
	360	DO27208	SP58101	0.973566	1.67782
	361	DO27279	SP58245	-0.833059	0.17361
	362	DO27318	SP58326	3.17388	-2.13347
	363	DO27326	SP58342	1.81862	-1.28786
	364	DO27334	SP58349	-2.13699	-2.2663
	365	DO27453	SP58612	-1.72831	-1.0369
	366	DO27484	SP58668	-3.7536	1.86641
	367	DO27588	SP58882	2.27345	2.43449
	368	DO27636	SP58991	-0.359056	1.43321
	369	DO27747	SP59245	1.08891	-2.82226
	370	DO27763	SP59270	-2.699	0.888268
	371	DO27764	SP59272	-2.37822	1.53626
	372	DO27765	SP59276	-3.92829	1.83068
	373	DO27767	SP59280	-1.70562	3.03017
	374	DO27769	SP59284	-3.15421	1.74205
	375	DO27771	SP59288	-1.23429	3.90046
	376	DO27773	SP59292	-2.94456	6.9125
	377	DO27775	SP59296	-2.30061	2.29291
	378	DO27777	SP59300	-0.569528	10.0475
	379	DO27779	SP59304	-2.23431	5.3583
	380	DO27781	SP59308	-2.05113	4.29945
	381	DO27783	SP59312	-0.611399	5.86646
	382	DO27785	SP59316	-1.66628	4.58984
	383	DO27787	SP59320	-1.912	12.52
	384	DO27789	SP59324	-2.31634	5.10989
	385	DO27791	SP59328	-1.45266	3.16454
	386	DO27793	SP59332	-3.22631	7.06745
	387	DO27795	SP59336	-2.57952	2.79071
	388	DO27797	SP59340	-1.69915	6.88529
	389	DO27799	SP59344	-2.58782	1.13411
	390	DO27801	SP59348	-2.75652	10.0198
	391	DO27803	SP59352	-1.3766	7.28031
	392	DO27805	SP59356	-2.22749	7.39596
	393	DO27807	SP59360	-0.379729	4.63815
	394	DO27809	SP59364	0.634894	3.82175
	395	DO27811	SP59368	-1.72074	5.68616
	396	DO27813	SP59372	-0.538995	13.2972
	397	DO27815	SP59376	-2.43975	2.1602
	398	DO27817	SP59380	-1.26995	11.0259
	399	DO27819	SP59384	-1.8395	2.89547
	400	DO27821	SP59388	-2.74917	2.05429
	401	DO27823	SP59392	-1.87879	1.60858
	402	DO27825	SP59396	-2.8156	2.22295
	403	DO27827	SP59400	0.842419	6.54574
	404	DO27829	SP59404	-2.97005	2.21713
	405	DO2783	SP5980	-0.248236	-1.4993
	406	DO27833	SP59412	-2.35035	3.12397
	407	DO27835	SP59416	-1.84261	6.84611
	408	DO27837	SP59420	-1.32812	7.64355
	409	DO27841	SP59428	-2.65321	5.72899
	410	DO27843	SP59432	-1.67291	5.59398
	411	DO27845	SP59436	-2.9465	10.072
	412	DO27847	SP59440	-0.126816	3.89421
	413	DO27849	SP59444	-3.51369	5.04378
	414	DO27851	SP59448	-1.13169	7.86965
	415	DO27853	SP59452	-2.55796	10.9776
	416	DO27855	SP59456	-0.135984	2.756
	417	DO27857	SP59460	-1.90368	5.50083
	418	DO27859	SP59464	-1.46776	5.38521
	419	DO28024	SP59803	-1.0179	-1.1584
	420	DO28053	SP59860	-2.06998	-0.688971
	421	DO28089	SP59938	-0.417178	-2.01829
	422	DO28273	SP60322	1.99625	-2.91667
	423	DO28412	SP60610	0.780432	-1.43593
	424	DO2842	SP6115	-0.367266	-1.92046
	425	DO28521	SP60842	0.520544	-2.86221
	426	DO28763	SP61343	-2.16777	0.918599
	427	DO28952	SP61703	0.560197	-3.15085
	428	DO2897	SP6223	-1.79069	-1.81587
	429	DO29940	SP63716	0.939597	-1.88985
	430	DO2995	SP6429	-1.98287	-2.0704
	431	DO30060	SP63966	-0.800292	-2.67962
	432	DO30090	SP64036	-0.0947333	-2.51832
	433	DO30340	SP64546	0.0745312	-1.88734
	434	DO3037	SP6519	0.774304	-0.298638
	435	DO30550	SP64976	-1.80661	-0.261389
	436	DO30750	SP65376	0.740163	-0.0825108
	437	DO3110	SP6673	-1.32451	0.91167
	438	DO3140	SP6730	1.36714	-0.116949
	439	DO31420	SP66687	-1.82875	0.199521
	440	DO31551	SP66960	0.305975	-2.37663
	441	DO3158	SP6766	-0.329934	-2.80809
	442	DO31769	SP67428	-0.62291	-1.74489
	443	DO3182	SP6813	0.464121	1.9623
	444	DO3188	SP6825	0.492668	-0.815558
	445	DO32237	SP68348	0.744097	-2.30732
	446	DO32391	SP68659	-0.650529	-1.58286
	447	DO32420	SP68725	0.113875	-2.53497
	448	DO3412	SP7291	0.287902	-0.995435
	449	DO3458	SP7378	-1.31838	0.186235
	450	DO3482	SP7421	0.401087	-0.19085
	451	DO3500	SP7456	-0.5334	0.833968
	452	DO3614	SP7692	0.126803	1.6139
	453	DO36226	SP79907	-0.88438	-0.0430624
	454	DO36239	SP79939	-2.93406	2.0354
	455	DO36248	SP79958	-1.22664	1.74296
	456	DO36253	SP79968	-0.948614	0.603947
	457	DO36254	SP79971	0.573466	-2.36686
	458	DO36262	SP79988	0.348196	-1.03796
	459	DO36265	SP79998	-1.92057	4.18609
	460	DO36273	SP80014	0.985712	0.799187
	461	DO36283	SP80037	-0.0603212	0.171426
	462	DO36285	SP80042	-1.72139	2.58098
	463	DO36335	SP80160	-0.671852	-0.065267
	464	DO36345	SP80183	-1.12073	-0.476281
	465	DO36356	SP80205	-0.603099	-3.02494
	466	DO36359	SP80213	0.0613652	-1.11833
	467	DO36360	SP80216	-1.9513	1.83513
	468	DO36361	SP80217	0.764247	-1.47919
	469	DO36372	SP80244	0.363298	-3.45219
	470	DO36386	SP80271	0.354753	-3.19711
	471	DO36431	SP80367	0.968255	-4.43102
	472	DO36459	SP80423	-0.324135	-2.61779
	473	DO36556	SP80615	-0.199908	-0.0733227
	474	DO36572	SP80657	0.586873	-2.22077
	475	DO36619	SP80754	-0.309007	-5.99533
	476	DO3662	SP7785	-1.01248	2.75361
	477	DO36710	SP80950	-0.169304	-2.47565
	478	DO36801	SP81137	0.84149	-1.60679
	479	DO36945	SP81440	0.241012	-3.7
	480	DO36969	SP81494	-0.378773	-8.66766
	481	DO37074	SP81711	0.751852	-3.61599
	482	DO37138	SP81840	-0.252405	-6.3624
	483	DO37259	SP82087	0.339292	-3.78731
	484	DO37267	SP82103	0.168155	-3.76811
	485	DO37409	SP82399	1.40697	0.727621
	486	DO37418	SP82417	3.68551	10.6313
	487	DO37424	SP82429	2.33049	0.395379
	488	DO37425	SP82431	-2.70794	1.11515
	489	DO37426	SP82433	-0.247375	3.09236
	490	DO37427	SP82435	-0.0837428	1.38565
	491	DO37432	SP82445	-0.837604	2.49759
	492	DO37435	SP82451	2.74311	2.30642
	493	DO37439	SP82459	-3.90163	6.87287
	494	DO37440	SP82461	1.16803	2.32628
	495	DO37445	SP82471	-0.192062	1.44035
	496	DO37474	SP82532	1.46516	3.63438
	497	DO37515	SP82614	-1.07813	1.1526
	498	DO37527	SP82636	-0.640077	2.11543
	499	DO37531	SP82644	0.962628	2.61362
	500	DO37587	SP82756	1.60877	0.224155
	501	DO37599	SP82780	0.902853	2.2077
	502	DO37607	SP82796	-0.129756	1.64019
	503	DO37627	SP82836	-2.05707	0.909266
	504	DO37659	SP82900	0.049906	2.56531
	505	DO37703	SP82988	-0.356667	3.00919
	506	DO37719	SP83019	0.870236	-2.08796
	507	DO37723	SP83027	0.899135	0.22665
	508	DO37750	SP83083	-1.5864	1.37007
	509	DO37758	SP83099	0.758715	3.05713
	510	DO37782	SP83146	0.0782407	2.55768
	511	DO37827	SP83242	-0.97994	0.917023
	512	DO37861	SP83312	2.38979	2.36761
	513	DO37896	SP83382	0.110264	2.65946
	514	DO37946	SP83482	0	4.86185
	515	DO3804	SP8085	-2.35563	-1.10897
	516	DO38129	SP83844	-0.0632462	4.42458
	517	DO38190	SP83967	-1.22665	10.7219
	518	DO38226	SP84056	0.503211	1.1405
	519	DO38229	SP84062	5.66176	-1.44533
	520	DO38380	SP84392	0.0581256	0.478334
	521	DO38388	SP84408	0.948619	-0.207829
	522	DO3840	SP8157	-2.86714	-5.72966
	523	DO38404	SP84439	2.26135	-0.842689
	524	DO38423	SP84491	-1.05058	-1.30196
	525	DO38535	SP84719	-0.561143	2.2183
	526	DO38547	SP84743	1.13418	-4.96334
	527	DO38603	SP84858	0.466515	-0.756818
	528	DO38655	SP84962	3.44546	1.9458
	529	DO38663	SP84982	-1.20789	-1.15161
	530	DO38671	SP84998	-0.533171	2.21774
	531	DO38731	SP85130	-0.56402	0.115597
	532	DO3874	SP8229	-1.71897	0.2064
	533	DO38775	SP85222	1.23944	-2.97937
	534	DO38779	SP85230	-0.106505	0.31046
	535	DO38791	SP85251	4.95916	3.62342
	536	DO38831	SP85339	0.419989	0.126253
	537	DO38847	SP85379	1.34169	-1.11557
	538	DO38899	SP85487	1.22642	-3.49636
	539	DO38901	SP85491	1.03414	-1.94897
	540	DO38903	SP85495	2.50759	4.25412
	541	DO38911	SP85511	1.79828	0.223887
	542	DO38946	SP85582	1.55384	0.894504
	543	DO38966	SP85623	0.936729	-1.34389
	544	DO38978	SP85647	-0.331232	-0.194049
	545	DO39016	SP85725	0.833937	-0.225276
	546	DO39020	SP85733	0.577664	-0.525596
	547	DO39046	SP85787	2.52393	4.27632
	548	DO39062	SP85818	0.367258	2.3786
	549	DO39070	SP85836	0.146243	-0.31829
	550	DO39072	SP85840	0.471608	-4.83971
	551	DO39084	SP85864	1.39942	1.72466
	552	DO39127	SP85952	0.931401	-0.925738
	553	DO39210	SP86118	0.548617	-2.01343
	554	DO39216	SP86130	0.618629	0.702561
	555	DO39306	SP86306	0.97636	-1.02252
	556	DO39363	SP86425	1.25358	0.534065
	557	DO39481	SP86660	1.47195	0.966885
	558	DO39534	SP86775	0.123808	0.258087
	559	DO39564	SP86836	0.850424	-0.424936
	560	DO3958	SP8394	-0.894087	-2.32913
	561	DO39610	SP86929	1.5392	0.421138
	562	DO39635	SP86989	1.2512	-0.680821
	563	DO39684	SP87099	0.355963	0.133984
	564	DO39798	SP87337	1.26833	-0.651618
	565	DO39841	SP87434	1.38367	0.426153
	566	DO39847	SP87446	2.23495	0.70184
	567	DO39886	SP87534	1.24618	-0.915132
	568	DO39910	SP87582	0.907031	1.36435
	569	DO39956	SP87675	1.29484	2.19705
	570	DO40069	SP87903	1.35247	2.10245
	571	DO40147	SP88050	1.8906	-1.19832
	572	DO40167	SP88098	0.238784	-1.60513
	573	DO4018	SP8532	0.424081	-0.963605
	574	DO40193	SP88158	0.241393	0.900698
	575	DO40274	SP88322	0.12806	-1.08214
	576	DO4036	SP8564	0.179588	0.370502
	577	DO40405	SP88593	1.41509	1.66445
	578	DO40484	SP88757	1.0266	-1.41619
	579	DO40496	SP88776	0.632151	-1.47236
	580	DO40664	SP89090	-0.822144	-1.86651
	581	DO40735	SP89245	0.0890443	-3.15295
	582	DO40759	SP89291	1.26814	0.546867
	583	DO4080	SP8660	-2.72773	-2.82335
	584	DO40806	SP89389	0.0359838	1.43264
	585	DO40831	SP89443	-0.54012	0.167913
	586	DO40867	SP89519	-0.110754	-2.21057
	587	DO40930	SP89651	-0.329882	1.79507
	588	DO40948	SP89687	-1.29695	-2.17163
	589	DO41056	SP89909	0.222322	-0.942407
	590	DO41080	SP89957	-0.446857	-1.20389
	591	DO41157	SP90125	1.15527	-1.73266
	592	DO41217	SP90245	-0.696418	-0.442304
	593	DO41229	SP90269	0.446715	-0.112692
	594	DO41343	SP90503	-0.952911	-0.476425
	595	DO4138	SP8795	-1.67354	-3.43204
	596	DO41398	SP90629	3.78698	-3.13915
	597	DO41446	SP90725	-2.03649	-0.0786436
	598	DO41530	SP90893	-0.789549	-2.86173
	599	DO4155	SP8831	-1.39925	1.42107
	600	DO41716	SP91265	-1.15005	6.7822
	601	DO4185	SP8891	-1.54434	0.342444
	602	DO41911	SP91666	0.423586	-1.67524
	603	DO41943	SP91730	-0.686663	0.86407
	604	DO41951	SP91746	1.083	-2.64882
	605	DO42169	SP92195	-2.06878	-2.26064
	606	DO42209	SP92268	-0.31928	-1.68846
	607	DO42240	SP92332	-2.29701	1.43353
	608	DO42256	SP92364	-1.67288	0.130648
	609	DO42304	SP92460	0.543192	-1.22838
	610	DO4233	SP8987	1.02428	-2.59572
	611	DO42400	SP92659	-0.125869	-2.6952
	612	DO42424	SP92707	-1.80536	0.690157
	613	DO42432	SP92723	-0.178585	-1.04472
	614	DO42464	SP92787	-0.318932	-0.687008
	615	DO42536	SP92931	-0.9773	-1.14868
	616	DO42544	SP92947	-1.03967	1.14953
	617	DO42881	SP93652	-0.449122	-1.82684
	618	DO42937	SP93772	1.01675	-0.30098
	619	DO43074	SP94060	0.713727	-2.45315
	620	DO43162	SP94236	1.56007	-2.00359
	621	DO43210	SP94332	-0.789937	-1.9761
	622	DO43314	SP94540	0.759543	-4.17619
	623	DO43338	SP94588	-0.26819	-1.9171
	624	DO43378	SP94661	0.433669	1.27405
	625	DO43506	SP94917	3.23303	-3.82861
	626	DO43514	SP94933	-1.04436	-0.883476
	627	DO4359	SP9251	-2.82646	5.57064
	628	DO43610	SP95126	-0.853698	-0.468161
	629	DO43658	SP95222	-1.63	-6.15971
	630	DO43739	SP95406	-0.628639	-1.05547
	631	DO43811	SP95550	-1.68074	-1.06155
	632	DO43859	SP95646	-0.339713	-0.57343
	633	DO44086	SP96110	-0.966792	-2.92364
	634	DO44087	SP96112	0.8856	-0.0628717
	635	DO44088	SP96114	-1.39161	-4.34794
	636	DO44089	SP96116	-0.0463936	-1.35001
	637	DO44090	SP96118	-5.03999	4.43363
	638	DO44091	SP96120	-0.571008	-4.00347
	639	DO44092	SP96122	-1.30607	-0.15602
	640	DO44093	SP96124	0.0209795	-1.4228
	641	DO44094	SP96126	0.545661	-0.654304
	642	DO44095	SP96129	0.201307	-0.921645
	643	DO44097	SP96136	-3.57653	-2.48669
	644	DO44103	SP96147	-1.50384	-2.91172
	645	DO44111	SP96163	2.55818	-1.3958
	646	DO44273	SP96511	-1.90605	-3.61855
	647	DO44285	SP96540	-1.70947	-3.32548
	648	DO44462	SP97104	1.97588	-1.52752
	649	DO44465	SP97113	-0.228489	0.908793
	650	DO44469	SP97124	4.61068	-2.15426
	651	DO44478	SP97145	1.69402	-0.287096
	652	DO44485	SP97161	-0.185387	-0.353088
	653	DO4449	SP9433	-0.184271	-0.451905
	654	DO44496	SP97194	1.70199	-2.1574
	655	DO44515	SP97243	3.93199	1.74611
	656	DO44517	SP97249	2.33245	-0.395809
	657	DO44520	SP97258	8.24741	-3.2795
	658	DO44525	SP97269	-0.440444	-1.70233
	659	DO44528	SP97278	0.527721	-0.068474
	660	DO4473	SP9481	0.748491	-0.321814
	661	DO44872	SP98053	0.38899	-0.467607
	662	DO44875	SP98060	5.953	-0.253665
	663	DO44877	SP98065	0.755651	0.223767
	664	DO44883	SP98078	1.52334	-4.74075
	665	DO44885	SP98082	1.59134	-2.6158
	666	DO44888	SP98090	3.12024	-4.29621
	667	DO44889	SP98092	0.703354	0.419961
	668	DO44890	SP98096	2.07765	-5.03257
	669	DO44919	SP98164	3.91791	-2.35247
	670	DO44930	SP98192	0.438467	2.55516
	671	DO44966	SP98265	1.79229	-1.11258
	672	DO44974	SP98289	2.90399	-1.24355
	673	DO44978	SP98297	1.37352	-2.73688
	674	DO44982	SP98305	4.04924	-3.33389
	675	DO44986	SP98313	0.203081	2.1959
	676	DO44994	SP98327	2.22881	-2.01517
	677	DO45009	SP98359	0.386438	-2.90176
	678	DO45091	SP98896	1.61727	-1.22659
	679	DO45092	SP98898	3.29589	0.525453
	680	DO45093	SP98900	3.71777	-0.94245
	681	DO45094	SP98902	0.670105	0.287174
	682	DO45097	SP98913	1.59308	-4.19206
	683	DO45099	SP98915	2.07441	0.351023
	684	DO45101	SP98921	2.39019	-2.46999
	685	DO45103	SP98925	1.12187	0.78203
	686	DO45111	SP98941	1.9591	1.05533
	687	DO45113	SP98945	2.23165	0.57604
	688	DO45119	SP98955	2.20727	1.67297
	689	DO45123	SP98965	4.60699	-0.839563
	690	DO45125	SP98967	-1.28571	-1.47994
	691	DO45131	SP98981	0.916381	0.208791
	692	DO45133	SP98985	2.14115	0.0288846
	693	DO45137	SP98991	3.02838	0.86407
	694	DO45141	SP99001	0.243925	4.96646
	695	DO45143	SP99007	4.17098	0.293165
	696	DO45145	SP99011	3.61981	-0.512575
	697	DO45159	SP99041	2.65307	2.47085
	698	DO45161	SP99045	2.29995	0.772635
	699	DO45163	SP99049	2.95376	-2.07205
	700	DO45165	SP99053	4.81594	1.24494
	701	DO45167	SP99057	1.44128	-1.6834
	702	DO45169	SP99061	1.48625	-1.02579
	703	DO45171	SP99065	3.37974	1.25067
	704	DO45173	SP99069	2.39602	-0.579387
	705	DO45177	SP99077	1.23447	2.53122
	706	DO45185	SP99093	2.93361	1.4878
	707	DO45189	SP99101	-0.951048	0.641382
	708	DO45195	SP99113	2.00713	1.03964
	709	DO45197	SP99117	-0.248393	1.2233
	710	DO45203	SP99129	2.51179	3.06911
	711	DO45205	SP99133	1.25026	4.09667
	712	DO45213	SP99149	1.15224	1.31436
	713	DO45217	SP99157	-0.963005	2.71
	714	DO45219	SP99161	3.17199	0.634682
	715	DO45221	SP99165	3.91268	-1.90392
	716	DO45223	SP99169	4.49067	4.40749
	717	DO45225	SP99173	5.51311	3.35923
	718	DO45227	SP99177	2.34126	-0.648789
	719	DO45229	SP99181	3.9316	1.47033
	720	DO45231	SP99185	-0.487288	2.89514
	721	DO45233	SP99189	2.98354	4.47356
	722	DO45237	SP99197	-0.0435122	1.00196
	723	DO45239	SP99201	0.448377	1.75576
	724	DO45243	SP99209	0.948382	1.41724
	725	DO45245	SP99213	1.81971	0.454794
	726	DO45247	SP99217	0.143198	1.18951
	727	DO45249	SP99221	3.18582	-0.828431
	728	DO45251	SP99225	-0.0361366	0.876912
	729	DO45253	SP99229	2.03095	0.562818
	730	DO45259	SP99241	-1.35935	-1.10197
	731	DO45263	SP99249	2.85365	2.34517
	732	DO45277	SP99279	2.1953	3.80129
	733	DO45281	SP99287	-1.57209	-2.08327
	734	DO45283	SP99293	1.78706	4.56674
	735	DO45285	SP99297	3.60842	-8.56808
	736	DO45287	SP99301	3.0844	7.24402
	737	DO45289	SP99305	0.534914	-1.66059
	738	DO45297	SP99321	1.37158	0.338387
	739	DO45299	SP99325	1.14015	-1.46341
	740	DO45301	SP99329	1.08059	-2.22143
	741	DO45303	SP99333	1.746	-0.737399
	742	DO45305	SP99337	1.15907	-1.38015
	743	DO45307	SP99341	3.30464	1.25834
	744	DO4557	SP9648	-2.24878	-2.45149
	745	DO46325	SP101515	0.522081	0.182893
	746	DO46327	SP101519	-0.791027	0.958541
	747	DO46328	SP101521	-2.02575	0.69444
	748	DO46329	SP101523	0.206077	-1.15308
	749	DO46330	SP101526	-0.121973	-1.02421
	750	DO46331	SP101528	-1.92213	-2.10102
	751	DO46333	SP101532	-1.22237	-3.22015
	752	DO46334	SP101536	-2.05548	-0.190449
	753	DO46336	SP101540	-2.16521	-0.524277
	754	DO46338	SP101544	-1.09324	-0.81687
	755	DO46340	SP101548	0.342397	-0.182908
	756	DO46342	SP101552	0.456391	-4.65469
	757	DO46344	SP101558	0.0179905	-0.865253
	758	DO46346	SP101564	0.701353	-1.1245
	759	DO4635	SP9816	-2.34791	-2.26646
	760	DO46350	SP101572	4.11777	-3.62698
	761	DO46352	SP101576	0.194155	-2.10459
	762	DO46354	SP101580	0.798278	-2.02315
	763	DO46356	SP101584	-2.41574	-4.23545
	764	DO46358	SP101588	-1.0659	-0.869444
	765	DO46360	SP101592	0.44341	-2.67832
	766	DO46362	SP101596	-2.18286	0.580395
	767	DO46364	SP101600	0.0826952	-2.73143
	768	DO46366	SP101604	-2.75397	-5.11449
	769	DO46368	SP101610	0.517695	-1.48497
	770	DO46370	SP101616	0.247992	-4.48332
	771	DO46372	SP101622	1.43706	-3.12564
	772	DO46374	SP101628	2.22275	-0.363641
	773	DO46376	SP101634	-0.909651	-1.47413
	774	DO46378	SP101642	0.422228	0.46664
	775	DO46380	SP101648	-1.05752	-2.45998
	776	DO46382	SP101654	0.026673	1.42113
	777	DO46384	SP101658	-0.70912	-1.55996
	778	DO46386	SP101662	-1.69642	1.4195
	779	DO46388	SP101666	1.01112	0.0376969
	780	DO46390	SP101670	-0.394999	-2.13282
	781	DO46392	SP101674	-0.106275	-2.15362
	782	DO46394	SP101678	0.200314	-1.2669
	783	DO46398	SP101686	0.557585	1.13876
	784	DO46400	SP101690	1.77899	0.274946
	785	DO46402	SP101694	-0.620797	-0.873223
	786	DO46404	SP101700	1.01392	0.800492
	787	DO46408	SP101708	-0.829941	0.171075
	788	DO46412	SP101716	-0.126425	-0.143131
	789	DO46416	SP101724	1.60142	-2.34101
	790	DO46420	SP101732	1.24125	-1.31312
	791	DO46424	SP101740	1.96116	2.65506
	792	DO46448	SP101795	1.23992	-0.639397
	793	DO46488	SP101881	1.54939	0.310422
	794	DO46493	SP101891	0.91593	-4.87721
	795	DO46498	SP101921	0.109686	-1.77136
	796	DO46503	SP101931	-1.81476	5.29915
	797	DO46542	SP102015	0.702243	-5.75062
	798	DO46551	SP102035	0.310145	-0.318297
	799	DO46556	SP102045	0.531191	-2.89607
	800	DO46560	SP102055	-0.760163	-1.95627
	801	DO46561	SP102064	-0.382085	-1.59013
	802	DO46566	SP102074	0.0539922	-0.98562
	803	DO46568	SP102084	-0.140192	-0.533141
	804	DO46571	SP102090	-0.0154234	2.07032
	805	DO46576	SP102096	-0.906097	-4.70826
	806	DO46581	SP102103	-0.235626	-3.41218
	807	DO46586	SP102113	-0.551971	-0.812277
	808	DO46588	SP102123	-2.76289	-1.65246
	809	DO46591	SP102133	-0.411297	-2.40189
	810	DO46593	SP102143	1.78449	-0.657237
	811	DO46597	SP102161	-0.264614	-0.410787
	812	DO46602	SP102168	-0.0896901	0.493779
	813	DO46606	SP102174	0.699097	-0.636128
	814	DO46611	SP102187	-1.80565	0.122183
	815	DO46813	SP102690	-0.426374	2.16272
	816	DO4695	SP9930	1.9156	-1.87809
	817	DO4719	SP9979	0.672028	2.52751
	818	DO472	SP953	1.53174	-2.7674
	819	DO47255	SP103866	0.274801	1.43253
	820	DO47268	SP103894	0.943172	3.28398
	821	DO47331	SP104056	1.02004	2.43003
	822	DO47542	SP104530	-1.07849	1.79461
	823	DO4766	SP10084	0.422031	-2.06566
	824	DO477	SP963	-0.232989	-1.06697
	825	DO47737	SP104984	-0.845654	1.69097
	826	DO47747	SP105006	-0.0670988	0.395504
	827	DO47753	SP105018	-2.90829	0.408478
	828	DO47785	SP105086	-2.37621	3.57074
	829	DO47817	SP105159	-0.399871	1.587
	830	DO47841	SP105213	-1.18587	3.59857
	831	DO47859	SP105253	-0.74939	1.13379
	832	DO47863	SP105261	0.922794	-0.461654
	833	DO479	SP967	-0.839089	-3.0342
	834	DO4796	SP10150	-0.269616	-0.683938
	835	DO47997	SP105577	-0.08133	0.622301
	836	DO48040	SP105673	0.404247	1.44464
	837	DO48065	SP105708	1.21556	0.317982
	838	DO48084	SP105759	0.235352	-0.92234
	839	DO48103	SP105807	0.265554	-1.93283
	840	DO48159	SP105922	-0.642368	0.178682
	841	DO483	SP975	-1.4799	-0.712584
	842	DO48474	SP106560	2.18084	-3.57685
	843	DO48482	SP106577	-0.985002	-1.02301
	844	DO48495	SP106602	-1.18547	-2.98547
	845	DO48505	SP106631	5.34012	-1.27528
	846	DO48509	SP106638	-0.0389697	-2.67214
	847	DO48516	SP106656	-0.608466	0.24219
	848	DO48518	SP106677	4.92434	-2.68771
	849	DO48552	SP106743	2.62726	1.93178
	850	DO48977	SP107575	-0.395598	-0.51696
	851	DO48987	SP107595	-2.1318	-3.68049
	852	DO48991	SP107603	-0.212798	-1.39254
	853	DO48993	SP107607	-0.629046	-2.72154
	854	DO49001	SP107624	-0.361096	-7.37722
	855	DO49009	SP107640	-2.5426	-2.45429
	856	DO49014	SP107650	-0.688469	-1.73108
	857	DO496	SP1003	-1.53053	-0.669186
	858	DO4963	SP10470	-1.5387	0.120667
	859	DO49659	SP109301	5.01723	-3.17768
	860	DO49695	SP109384	6.47503	-0.338473
	861	DO49728	SP109457	2.9585	-5.24703
	862	DO49736	SP109470	0.955257	-3.53874
	863	DO49738	SP109478	-1.12969	-2.22803
	864	DO49768	SP109544	-0.704521	-0.653064
	865	DO498	SP1009	2.05128	-0.985975
	866	DO49815	SP109649	-0.700322	0.386084
	867	DO49880	SP109801	1.52867	-2.41654
	868	DO49948	SP109941	-1.61809	-3.07165
	869	DO49954	SP109953	-1.15736	-1.60387
	870	DO49956	SP109957	1.24855	-3.61114
	871	DO5012	SP10563	-1.3579	-0.707277
	872	DO50311	SP110847	1.73708	1.07973
	873	DO50348	SP111095	1.75775	-4.21238
	874	DO50364	SP111024	2.44559	-2.81394
	875	DO50382	SP111070	-0.808151	-0.494246
	876	DO50406	SP111175	3.4921	-3.1728
	877	DO50446	SP111099	0.54407	-0.429175
	878	DO50453	SP110849	-0.435661	-0.0936933
	879	DO5046	SP10635	-0.0743635	-1.32314
	880	DO51251	SP113197	1.97805	1.35672
	881	DO51551	SP113926	1.19494	-5.02743
	882	DO51592	SP114016	-0.231816	-1.18429
	883	DO51594	SP114020	-3.02145	-6.99479
	884	DO51600	SP114032	-0.722573	-1.47633
	885	DO5200	SP10944	0.95514	-0.457674
	886	DO52029	SP115162	-0.555618	-0.174637
	887	DO52171	SP115498	2.39694	-3.21074
	888	DO52172	SP115501	1.2927	0.323962
	889	DO522	SP1059	-1.26438	-1.09073
	890	DO52307	SP115830	0.985583	-1.82267
	891	DO5249	SP11045	0.391891	-0.115388
	892	DO52647	SP116604	-1.44492	4.60655
	893	DO52648	SP116606	1.11071	7.56537
	894	DO52649	SP116608	-4.59745	15.9819
	895	DO52650	SP116610	-1.07419	1.65244
	896	DO52651	SP116612	-1.57784	3.63489
	897	DO52652	SP116614	-2.09696	2.97041
	898	DO52653	SP116616	-2.56983	7.73473
	899	DO52654	SP116618	-0.0501465	7.63857
	900	DO52655	SP116620	-1.03264	3.78465
	901	DO52656	SP116622	-1.92946	5.41323
	902	DO52657	SP116624	-0.907038	3.01764
	903	DO52658	SP116627	-0.920354	4.75969
	904	DO52659	SP116630	-0.479074	3.1711
	905	DO52661	SP116635	-4.08169	3.63061
	906	DO52662	SP116638	-1.74823	3.76541
	907	DO52663	SP116642	-0.814551	4.73048
	908	DO52664	SP116645	-1.93078	4.07908
	909	DO52665	SP116726	-1.29158	5.44267
	910	DO52666	SP116648	-0.588423	5.13103
	911	DO52667	SP116649	-3.39847	9.67104
	912	DO52669	SP116654	-1.44066	4.44078
	913	DO52670	SP116657	-2.36413	4.07318
	914	DO52671	SP116659	-2.68285	0.532095
	915	DO52672	SP116663	-0.816601	4.88989
	916	DO52673	SP116665	-0.541077	6.57834
	917	DO52674	SP116668	-0.200607	6.89924
	918	DO52675	SP116670	0.120192	4.7948
	919	DO52676	SP116672	-4.18884	10.2584
	920	DO52677	SP116674	-1.08827	3.41298
	921	DO52679	SP116676	1.95874	8.2082
	922	DO52680	SP116679	-2.56853	11.4259
	923	DO52681	SP116683	-1.75837	5.18551
	924	DO52682	SP116686	-3.17773	11.439
	925	DO52683	SP116688	-2.98418	2.50904
	926	DO52684	SP116690	0.353175	5.99863
	927	DO52685	SP116694	-1.92159	6.18743
	928	DO52686	SP116697	0.587304	4.22637
	929	DO52687	SP116701	-0.822295	5.0818
	930	DO52688	SP116703	-3.35922	13.1586
	931	DO52689	SP116706	-0.356354	4.87092
	932	DO52690	SP116709	-3.03306	5.8997
	933	DO52691	SP116712	-5.83079	6.80789
	934	DO52692	SP116715	-1.27787	5.33873
	935	DO52693	SP116718	-1.91177	6.5025
	936	DO52694	SP116720	-4.32847	13.1129
	937	DO52695	SP116723	-1.74839	5.11932
	938	DO52696	SP116725	-1.06772	2.66418
	939	DO5312	SP11171	-0.994534	2.33543
	940	DO5347	SP11235	1.43258	-0.715354
	941	DO536	SP1086	-1.14246	-2.64917
	942	DO5375	SP11292	-1.69834	10.223
	943	DO548	SP1114	-0.471325	-1.28277
	944	DO555	SP1132	-1.23117	-2.66197
	945	DO561	SP1144	-1.63062	-1.14208
	946	DO5626	SP11808	-0.192036	-1.96409
	947	DO5661	SP11878	-2.46252	-0.428989
	948	DO5696	SP11948	0.00789205	-1.80624
	949	DO5745	SP12049	1.32411	0.60552
	950	DO575	SP1174	-0.481098	-1.22996
	951	DO5808	SP12186	-1.91368	-1.10731
	952	DO6144	SP12856	-0.497863	2.81062
	953	DO6231	SP13036	1.36002	-0.723081
	954	DO6249	SP13072	-2.66081	0.0205051
	955	DO6252	SP13078	-2.60489	-1.3591
	956	DO6255	SP13084	-1.26671	-2.88368
	957	DO6314	SP13206	-0.387897	-1.17706
	958	DO6332	SP13242	-0.572676	-3.68423
	959	DO639	SP1305	-2.45749	-2.26465
	960	DO669	SP1365	-0.92734	1.01836
	961	DO675	SP1377	1.85966	-2.46778
	962	DO689	SP1419	-0.544474	-1.42086
	963	DO695	SP1431	2.06018	-0.0846352
	964	DO720	SP1491	-0.684869	-2.09124
	965	DO7801	SP16886	-1.61243	0.465704
	966	DO7822	SP16934	-0.176653	-3.28521
	967	DO7831	SP16958	0.243781	-0.668107
	968	DO7858	SP17016	1.05427	-4.54353
	969	DO7990	SP17294	-0.418298	-5.06133
	970	DO8004	SP17329	0.93558	-3.12122
	971	DO804	SP1677	0.230431	-2.05177
	972	DO8047	SP17430	0.173347	-4.5287
	973	DO822	SP1712	-0.108285	-1.39513
	974	DO8264	SP17905	0.625654	0.819275
	975	DO828	SP1724	0.208977	-2.34115
	976	DO8360	SP18121	-0.314605	-1.92408
	977	DO856	SP1781	1.27501	-3.39988
	978	DO8658	SP18787	0.94607	-3.41108
	979	DO8730	SP18946	-1.06108	-3.43093
	980	DO8858	SP19215	-3.27416	-1.66677
	981	DO8898	SP19295	-0.17526	-1.58133
	982	DO9034	SP19582	-0.0151765	-2.32624
	983	DO9042	SP19606	0.92734	-2.90915
	984	DO9074	SP19670	0.0164249	-3.46908
	985	DO9106	SP19750	-0.0635564	-3.59923
	986	DO9226	SP19983	0.635466	-4.75055
	987	DO9700	SP20993	0.230077	-2.9292
	988	DO9732	SP21057	0.178815	-5.21882
	989	DO9788	SP21193	0.385749	-3.67779
	990	DO9876	SP21400	-1.50273	-4.08953
	991	DO9940	SP21528	-0.828093	-2.63705

## Sheet: Fig 3 - Immunoblots
WT = PIKfyvef/f		KO = CD11c-cre PIKfyvef/f
3d								3f
3e
								3g

## Sheet: Fig 4
WT = PIKfyvef/f		KO = CD11c-cre PIKfyvef/f
4a	Volumes (mm3) calculated from subcutaneous tumors
		MC38
	Day	WT							KO
	0	0	0	0	0	0	0	0	0	0	0	0	0	0	0	0
	6	99.7836	195.132	132.761	122.441	166.762	85.1291	208.461	128.886	141.106	107.746	108.14	104.026	87.7848	108.008	51.1086
	9	180.533	177.498	220.363	163.636	278.72	250.32	279.343	113.318	139.228	117.147	128.268	182.485	96.6687	122.307	88.9987
	12	264.735	245.77	347.732	376.277	401.783	306.762	324.355	221.591	124.628	199.832	182.512	176.887	85.2694	163.45	80.7432
	15	248.133	378.117	579.598	660.993	420.315	526.472	453.566	177.945	160.798	253.974	262.614	353.43	107.606	224.636	88.8247
	18	333.871	433.13	792.194	780.767	415.603	724.233	581.943	245.518	208.47	311.773	268.637	326.038	96.8254	237.522	215.424
	21	346.899	308.913	972.538	925.572	629.765	974.702	426.68	420.742	209.401	450.931	208.365	636.243	162.495	346.348	201.651
	24	498.058	564.323	1222.28	1350.35	995.077	1620.07	858.35	532.007	223.034	401.717	231.337	1032.97	283.904	434.058	252.534
4b	Volumes (mm3) calculated from subcutaneous tumors
		MCA-205
	Day	WT						KO
	0	0	0	0	0	0	0	0	0	0	0	0	0
	6	224.027	178.423	104.354	76.624	150.668	141.182	61.5633	55.9028	108.898	57.3091	60.5728	82.3862
	9	312.031	219.313	249.63	217.021	227.439	261.707	71.014	94.5857	231.207	78.8297	141.047	119.298
	12	475.662	371.184	548.731	545.293	462.924	590.507	137.807	134.09	486.549	287.995	116.387	331.742
	15	1380.8	622.777	1426.5	1054.87	867.476	1356.29	384.849	458.176	961.265	477.148	466.514	814.161
4c	Volumes (mm3) calculated from subcutaneous tumors
		B16F10
	Day	WT								KO
	0	0	0	0	0	0	0	0	0	0	0	0	0	0	0	0	0
	5	47.2247	59.9464	27.3102	24.8785	27.7409	22.1102	29.3734	31.3347	36.3172	32.4961	0	24.9537	20.7454	18.4203	14.9778	0
	8	232.479	98.3015	392.898	142.382	114.068	280.196	158.477	155.522	160.443	25.491	205.799	53.6434	87.3383	62.9454	71.6858	49.0797
	10	979.201	666.52	1397.61	481.574	506.76	608.021	389.235	480.587	197.246	108.995	630.703	57.4411	410.189	145.015	158.096	100.026
	13	1346.66	1346.66	2368.24	919.392	1053.33	1644.34	1210.71	1349.45	647.592	77.1795	824.197	167.636	995.783	192.188	367.421	419.714
	15	2672.03	1975.07	2535.26	1846.27	1657.91	1788.65	1367.45	1820.79	1799.13	284.341	1658.82	402.847	2267.68	363.318	539.224	734.985
4d	Volumes (mm3) calculated from subcutaneous tumors
		B16F10
	Day	WT+IgG								WT+αPD-1								KO+IgG								KO+αPD-1
	0	21	37	27	21	33	22	25	63	44	45	50	48	33	22	46	16	35	43	47	28	52	31	58	28	25	24	23	28	41	19	30	29
	3	55	126	85	137	64	118	114	303	70	126	177	173	64	76	220	72	122	73	100	95	109	61	42	113	21	42	76	63	34	50	57	26
	6	287	263	85	319	358	263	296	699	252	311	259	179	303	291	372	252	377	437	232	206	332	201	165	239	61	104	209	209	120	101	269	65
	9	1125.97	1177.73	929.931	1025.06	690.584	465.255	538.712	1615.37	1335.05	881.974	749.763	884.847	793.025	744.162	551.206	802.793	825.524	692.94	550.075	827.287	865.275	510.327	339.442	549.73	225.086	316.632	435.539	808.087	479.68	315.361	499.949	225.701
	12	1730.37	2083.69	1897.77	2130.12	2041.91	2314.84	902.335	2923.67	2135.07	1480.29	1429.1	1708.29	1366.32	1402.28	1318.05	1179.16	1397.04	985.202	879.549	1221.02	1441.1	1595.93	780.207	838.275	452.933	660.4	634.336	1076.25	716.226	684.557	688.739	408.628
4e	Tumor-associated Dendritic Cells from B16F10 tumors treated in vivo for 6 days
	% DC1 of CD11c+MHC-II+Lin(-) cells
	Vehicle		Apilimod (30 mg/kg daily)
	WT	KO	WT	KO
	16	25	35	43
	7	32	27	35
	12	29	26	25
	25	33
4f	Tumor-associated Dendritic Cells from B16F10 tumors treated in vivo for 6 days
	XCR1 Median Flourescent Intensity by DC subset
	All DCs				cDC1 subset				cDC2 subset
	Vehicle		Apilimod (30 mg/kg daily)				Apilimod (30 mg/kg daily)				Apilimod (30 mg/kg daily)
	WT	KO	WT	KO	WT	KO	WT	KO	WT	KO	WT	KO
	928	1728	1915	1750	3785	5241	4824	3455	398	585	368	486
	690	2115	1417	2082	4907	5629	4009	4608	371	540	499	708
	726	1862	1502	1318	3553	4961	4195	3762	205	516	638	484
	1225	1857			4141	4381			262	585
4g	Tumor draining lymph node-associated Dendritic Cells from MC38 tumor-bearing mice
	% IL-12+ of CD11c+MHC-II+Lin(-) cells
	WT	KO
	22	21
	16	27
	18	32
	6	20
	21	17
	13	13
	11	22
	11	22
	9	18
4h	Tumor-associated cDC1s from B16F10 tumors treated in vivo
	MHC-I Median Flourescent Intensity
	WT	KO
	9906	3544
	2655	5340
	6578	20142
	7396	7092
	5527	36420
	5275	27404
	7206	9430
	7821	13264
		13940
		10165
		10174
4i	Tumor-associated cDC1s from B16F10 tumors treated in vivo
	MHC-II Median Flourescent Intensity
	WT	KO
	22557	18342
	20184	52584
	18639	43299
	38571	44595
	35978	40468
	21150	33371
	18925	21391
	28782	29723
		28083
		38721
		35634
4j	Tumor-associated cDC1s from B16F10 tumors treated in vivo
	CD80 Median Flourescent Intensity
	WT	KO
	10652	2396
	1448	3342
	2259	25090
	3172	9669
	1061	35249
	1174	23987
	3437	9998
	5573	12598
		7752
		7175
		3940
4k	Tumor-associated cDC1s from B16F10 tumors treated in vivo
	CD86 Median Flourescent Intensity
	WT	KO
	14107	6676
	2671	9989
	4644	28942
	8626	28768
	5607	44986
	2174	37896
	7308	18793
	10566	20667
		12704
		17006
		10926
4l	Tumor draining lymph node-associated Dendritic Cells from B16F10-OVA tumor-bearing mice
	H2kb-SIINFEKL Median Flourescent Intensity
	WT	KO
	185	268
	102	270
	168	260
	138	127
	117	155
	123	185
	125	165
4m	Tumor-associated CD8+ T cells from MC38-OVA tumor-bearing mice
	% CD8+ KSPWFTTL Tetramer+
	WT	KO
	1.4	11.4
	6.8	10.3
	4.4	8.1
	7	10
	7.6	8.7
	4.7	8.9
	2.2	8.6
	0.8	6.6
	0	13
	2.2
	6.2

## Sheet: Fig 5
5a	Volumes (mm3) calculated from subcutaneous tumors
		MC38
	Day of Treatment	Vehicle										Apilimod
	0	282.188	215.185	211.394	186.86	183.836	174.121	170.969	148.717	141.478	73.9106	259.947	228.002	199.717	195.026	177.956	174.456	169.132	168.706	130.435	109.108
	3	438.142	486.209	367.974	345.108	173.112	421.245	378.267	161.226	149.299	212.399	315.056	566.255	379.316	344.868	293.704	201.729	177.81	191.208	280.339	224.834
	5	900.509	705.692	577.781	485.96	341.227	623.499	543.188	331.008	215.973	328.472	263.691	412.657	364.118	377.443	289.892	223.033	204.153	207.098	144.431	109.089
	8	802.517	826.155	727.09	569.977	321.7	644.86	810.411	545.715	226.093	373.251	405.482	406.484	314.429	507.941	299.007	231.37	203.626	202.077	162.311	93.9697
	10	858.48	846.796	649.364	692.295	376.769	659.936	574.085	752.754	374.545	610.951	298.857	587.289	452.989	519.857	459.64	243.683	321.582	192.916	190.892	110.657
	12	1344.3	951.564	1320.93	949.731	500.078	891.663	1060.4	766.612	518.469	1307.98	573.907	851.016	577.931	723.279	713.113	220.257	245.085	347.323	512.986	225.405
	15	1414.77	926.24	1505.15	1113.22	614.615	1128.52	1163.63	1166.33	1139.92	2295.45	536.065	1632.37	545.671	840.038	791.357	259.933	466.026	441.453	340.593	229.673
5c	Volumes (mm3) calculated from subcutaneous tumors
		MC38
	Day of Treatment	Vehicle										Apilimod									Vehicle Batf3-/-							Apilimod Batf3-/-
	0	210.931	190.435	273.821	175.829	207.096	111.294	166.299	155.779	253.571	150.153	207.501	179.065	184.283	152.608	216.846	112.275	174.537	192.564	110.324	118.696	310.646	196.964	228.821	253.471	294.897	239.72	104.144	239.916	272.493	300.271	216.441	219.323	163.095	237.217
	5	275.648	438.312	545.331	304.699	205.968	247.528	258.549	492.812	277.996	340.652	218.891	245.824	224.545	264.427	411.511	157.244	269.3	245.503	228.127	253.348	301.005	327.099	285.028	311.656	363.153	218.531	206.565	406.612	360.981	335.088	329.056	247.893	567.236	320.85
	10	418.611	520.628	866.115	556.097	484.567	965.428	636.709	683.341	550.278	444.86	390.48	354.323	275.494	315.752	969.575	397.247	414.068	540.797	419.103	250.721	754.392	682.219	613.529	385.749	824.626	691.4	888.57	895.752	457.584	776.332	774.508	558.465	885.605	505.065
	15	684.922	818.514	1228.24	1302.04	617.882	1074.15	1361.76	1247.78	1554.26	1265.28	490.5	280.346	423.078	477.293	1056.55	476.196	641.298	697.426	772.9	646.582	1806.71	1313.5	1215.81	322.878	971.953	1057.89	1099.88	1124.66	1318.48	1749.79	1409.1	1626.26	876.963	1163.09
5d	Volumes (mm3) calculated from subcutaneous tumors
		B16F10
	Day of Treatment	Vehicle										Apilimod										Vehicle Batf3-/-				Apilimod Batf3-/-
	0	44.8359	49.1389	40.1373	34.2517	23.9095	47.8822	24.7842	22.2073	41.3206	55.1335	35.8069	25.9134	40.4774	42.2221	30.2321	21.4275	34.5076	22.2709	30.1729	37.2244	51.237	42.8346	42.8346	32.5265	55.0122	31.4772	35.7457	49.9426	47.141	45.7288
	3	244	145	99.6	103	24.9	107	114	122	204	42.3	104	31.4	128	46.3	130	30.1	107	59.8	17.8	51.9	205	152	84.1	218	52	103	128	239	176	233
	6	388	127	290	587	101	95.5	223	417	471	47	49.3	117	296	115	237	53	86.9	89	226	39	353	389	215	539	148	138	236	635	408	135
	9	671	699	995	1170	322	635	633	1441	1289	255	418	252	651	344	698	225	359	272	231	586	1244	1248	827	1624	742	790	1115	1028	1257	806
	11	1130	875	2676	2739	982	580	930	2126	1924	330	760.041	304.874	1052.96	592.094	916.145	329.18	444.414	314.064	348.44	765.431	2022.39	2113.84	1189.26	2253.87	1346.32	927.318	1007.42	2694.36	1409.13	932.031
5f	Volumes (mm3) calculated from subcutaneous tumors
Same as Supp 10i
		B16F10
	Day of Treatment	Vehicle								Apilimod								Vehicle +PolyI:C								Apilimod+PolyI:C
	0	0	0	0	0	0	0	0	0	0	0	0	0	0	0	0	0	0	0	0	0	0	0	0	0	0	0	0	0	0	0	0	0
	6	92.0094	133.832	35.9787	42.8174	76.6885	150.228	107.574	100.896	0	106.378	60.0741	81.6265	95.7292	87.8053	108.766	64.3967	140.109	88.9916	114.769	74.4372	116.837	71.7141	130.003	29.1343	74.4571	14.4145	51.1606	76.0235	26.8941	45.9097	62.3259	77.9881
	9	162.637	510.733	92.1778	56.4196	175.121	480.844	296.478	137.125	0	426.389	119.35	456.622	208.731	274.293	254.204	390.909	337.073	415.98	974.091	296.223	364.678	251.125	456.795	87.4421	217.268	25.725	111.166	199.699	81.919	301.32	203.983	232.64
	12	454.975	1874.78	268.16	463.031	667.49	1071.87	1040.65	563.379	161.171	575.378	525.925	1484.07	537.365	355.921	819.108	953.683	909.167	1157.84	1769.78	1365.59	684.888	549.849	1212.77	308.042	511.813	44.9386	331.437	484.452	375.593	1030.16	254.113	773.647
	14	960.466	2851.43	849.217	888.651	1197.46	1877.47	1523.84	776.702	237.357	1087.68	1814.72	2212.92	1254.36	923.704	1070.22	1697.43	1481.16	1751.65	1629.71	1923.69	1313.37	1402.97	1945.23	1485.79	793.578	44.0749	522.532	701.31	508.121	981.771	540.058	790.4
5h	Volumes (mm3) calculated from subcutaneous tumors
Same as Supp 10j
		B16F10
	Day of Treatment	Vehicle						Apilimod						Vehicle+PolyI:C						Apilimod+PolyI:C
	0	30.6924	26.4004	28.3776	34.097	26.9978	36.0629	39.0183	53.2741	26.4291	31.7234	38.1702	20.4917	30.7092	37.2233	43.8238	29.7358	53.6404	33.4515	46.901	46.7239	20.4917	39.5565	31.9933	48.4719
	3	110.484	51.2539	134.789	43.8233	147.995	51.3364	69.4175	63.0133	73.9208	70.4835	44.243	48.7936	65.4256	42.8666	58.8711	67.2014	41.6373	51.717	25.1278	58.5247	23.2118	88.4164	19.8469	88.4164
	6	303	431	370	184	596	281	187	101	254	268	116	202	322	45.1	249	367	129	383	36.8	134	81.2	85.6	74.5	161
	9	681.196	792.42	987.406	544.018	985.691	608.081	345	203	556	634	391	508	548	393	475	738	176	270	166	443	109	265	77.8	280
	11	1320.37	1287.48	1674.36	823.855	1760.46	1624.35	695	227	964	601	818	827	675	543	1508	1062	309	571	99.9	379	147	584.47	245	605

## Sheet: Table 1
Table 1
	sex	histology_simple	agent_analysis	age_treatment	recist
1	female	GI	pembro	67	CR
2	male	Prostate	nivo	64	PD
3	female	Breast	pembro	49	PD
4	male	Bladder	atezo	78	CR
5	female	Breast	pembro	55	SD
6	female	Breast	nivo	76	PR
7	male	Bladder	atezo	61	SD
8	female	Breast	pembro	49	PD
9	female	Sarcoma	pembro	37	PD
10	female	Lung	nivo	54	CR
11	male	Prostate	pembro	88	SD
12	male	Bladder	atezo	73	PD
13	female	Lung	pembro	47	CR
14	male	Kidney	nivo	69	CR
15	female	Breast	pembro	62	PD
16	male	Melanoma	pembro	63	PD
17	male	GI	nivo	73	SD
18	female	Lung	pembro	53	PR
19	female	Other	pembro	50	PD
20	female	Breast	pembro	49	PD
21	male	Prostate	pembro	95	SD
22	female	Melanoma	pembro	76	SD
23	male	Prostate	nivo	64	PD
24	male	Prostate	pembro	71	PD
25	male	Other	pembro	83	PR
26	male	HN	nivo	70	CR
27	male	Bladder	pembro	74	PR
28	male	Prostate	pembro	69	PR
29	male	Bladder	pembro	73	PD
30	male	Melanoma	pembro	35	PD
31	male	HN	pembro	66	SD
32	female	Bladder	pembro	55	PD
33	male	Melanoma	nivo	74	PD
34	male	Prostate	pembro	78	PD
35	female	Bladder	pembro	83	PR
36	male	Other	pembro	81	PD
37	male	Prostate	pembro	75	CR
38	male	Other	nivo	60	SD
39	male	Prostate	pembro	78	PD
40	male	Bladder	pembro	65	PR
41	female	Melanoma	pembro	47	PD
42	male	Lymphoma	pembro	78	PD
43	male	Bladder	pembro	52	PD
44	male	Kidney	nivo	45	CR
45	male	Melanoma	nivo	62	PR
46	female	Bladder	pembro	69	CR
47	male	Bladder	pembro	74	PR
48	male	Prostate	pembro	64	CR
49	male	Bladder	pembro	68	PD
50	female	Sarcoma	pembro	40	PD
51	female	Breast	pembro	53	CR
52	male	Bladder	pembro	77	PD
53	female	Breast	pembro	49	PD
54	female	Breast	atezo	57	PR
55	male	HN	nivo	51	SD
56	female	Lymphoma	nivo	63	PD
57	female	Breast	atezo	70	PD
58	male	Melanoma	pembro	63	PD
59	female	Breast	pembro	60	PD
60	male	Sarcoma	pembro	39	SD
61	female	GI	pembro	65	PD
62	male	HN	pembro	61	PD
63	female	HN	pembro	58	PD
64	female	Breast	atezo	65	PD
65	male	HN	pembro	67	PD
66	male	HN	pembro	69	PD
67	female	Kidney	pembro	68	CR
68	male	HN	pembro	67	PD
69	male	HN	pembro	52	PD
70	male	Kidney	combo	62	PD
71	female	HN	nivo	77	SD
72	male	HN	nivo	63	PD
73	female	Breast	atezo	68	PD
74	female	Lung	nivo	69	PR
75	female	HN	nivo	23	PD
76	male	HN	pembro	44	SD
77	male	HN	pembro	53	PR
78	female	HN	pembro	73	PD
79	male	HN	nivo	62	PD
80	male	HN	pembro	75	PD
81	female	HN	pembro	55	PD
82	male	Bladder	atezo	73	PD
83	female	Kidney	nivo	54	PD
84	female	Bladder	atezo	71	PD
85	male	Melanoma	nivo	74	PD
86	female	Melanoma	combo	69	CR
87	female	Sarcoma	combo	51	CR
88	male	Prostate	nivo	64	PD
89	male	Kidney	nivo	45	CR
90	female	Lung	nivo	63	SD
91	female	Lymphoma	nivo	77	CR
92	female	HN	nivo	77	SD

## Sheet: Sup Fig 1
Supp 1a	Riaz et al (GSE91061): Normalized PIKfyve gene expression scores calculated from FPKM data
	NAIVE	PROG
	1.52659	2.48863
	0.657624	-2.97728
	0.972214	-1.27835
	-0.87755	4.19063
	1.38787	3.10027
	2.00684	-0.271924
	-0.585567	-0.267317
	1.97436	-1.92576
	-0.468597	1.47331
	-0.736629	-1.11394
	-2.18379	-0.224257
	0.173394	0.464843
	0.577761	-0.308563
	-1.3895	-0.843401
	-1.90558	-0.337599
	-0.987238	0.842783
	1.04303	1.13652
	-0.848569	-0.607342
	0.611647	-0.931327
	-1.93815	0
	-1.95265	0.908138
	-0.786469
Supp 1h	Qian et al (https://lambrechtslab.sites.vib.be/en): Cluster average of PIKFYVE expression using Log1p counts normalization
		B_cell	T_cell	Myeloid	Fibroblast	Mast	EC	cDC	Cancer	Epithelial
	Breast	0.395048	0.307585	0.244358	0.226581	0.225417	0.220959	0.219788	0.14064	0
		Mast	EC	cDC	Cancer	Epithelial
	Colorectal	0.254215	0.224521	0.0963834	0.0682067	0.0668367
		B_cell	T_cell	Myeloid	Fibroblast	Mast	EC	cDC	Cancer	Epithelial
	Lung	0.205731	0.116065	0.12686	0.128877	0.116776	0.219007	0.097955	0.0719516	0.0842717
		B_cell	T_cell	Myeloid	Fibroblast	Mast	EC	cDC	Cancer	Epithelial
	Ovarian	0.122121	0.123253	0.122598	0.114154	0	0.202873	0.139291	0.107893	0
Supp 1j	Chow et al (GSE212217): Log (PIKFYVE) expression of individual immune cells using Log1p counts normalization
	NR	CR
	0	0.583062
	0.996458	0.580971
	0	0.785578
	0	0
	0	0
	0	0
	0	0.426242
	0	0
	0	0.754063
	0	0
	0	0
	0	0
	0.601774	0
	0	0
	0	0
	0	0
	0	0
	0.935445	0
	0	0
	1.64695	0
	0	0
	0	0
	0	0
	0	0
	0	0
	0	0
	0	0
	0	0.621808
	0	0
	0.924896	0.901838
	0	0
	0.808335	0
	0	0
	0	0
	0	0
	0	0
	0.943851	0
	0	0
	1.00221	0
	0	1.02439
	0	0
	0	0
	0	0.483164
	0	0
	1.06798	0.621648
	0	0
	0	0
	0	0
	0	0
	0	0.576289
	0	0
	0	0
	0	0
	0	0
	0	0
	0	0
	0	0
	0	0
	0	0
	0	0.524637
	0	0
	0	0
	0.652394	0
	0	0
	2.22177	0
	0	0
	1.38368	0.619541
	0	0.50691
	0	0
	0	1.02726
	0	0
	0	0
	0	0
	0.791832	0
	0	0
	1.12125	0
	0	0
	0.719447	0
	0	0
	0	0
	0	0
	0	0
	0	0.939842
	0	0
	0.736841	0
	0	0
	0	0
	0	0
	0	0
	0	0
	0	0
	0	0
	0.626151	0
	0.672084	0
	0	0
	0	0.909963
	0.680444
	0
	0
	0
	0
	0.755616
	0
	0.795149
	0
	0
	0
	0
	0
	0
	0
	0
	1.00199
	0
	0
	1.06554
	0.731654
	0
	0
	0.82594
	0
	0
	0
	0
	0
	0
	0
	0
	0
	0
	0
	0
	0
	0.649716
	0
	0
	0
	0
	0
	0
	0
	0.990302
	0
	0
	1.13618
	0
	0
	0
	0
	0.863863
	0
	0.937851
	1.12841
	0
	0
	0
	0
	0.638003
	0
	0.709961
	0
	0
	0
	0
	0
	1.26999
	0
	0
	0
	0
	0
	0
	0.787433
	1.1608
	0
	0.721832
	0
	0
	0.762201
	1.06095
	0.866092
	0
	0
	0
	0
	0.785805
	0
	0
	0
	0
	0.658718
	0.889663
	0.832564
	0
	0
	0.759166
	1.41873
	0
	0.838258
	0
	0
	0
	0
	0
	0
	0
	0
	0
	0
	0
	0
	0.899582
	0
	0
	0
	1.10303
	0
	0.812252
	0
	0
	0.835734
	0
	0
	0.999703
	0.826301
	0
	0.67491
	0
	0
	0
	0.824859

## Sheet: Sup Fig 2
Supp 2b	Splenic CD8+ T Cells from healthy, non tumor bearing mice treated for 5 days
	% CD69+ Effector of CD3+ CD8+ cells
	Vehicle	Apilimod
	3.9	12
	7.8	12
	7.7	13
	2.5	20
	2.5	9.3
Supp 2c	Splenic CD8+ T Cells from healthy, non tumor bearing mice treated for 5 days
	% Naive of CD3+ CD8+ cells
	Vehicle	Apilimod
	35	18
	21	26
	26	36
	39	14
	43	11
Supp 2d	Splenic CD8+ T Cells from healthy, non tumor bearing mice treated for 5 days
	% Terminally differentiated of CD3+ CD8+ cells
	Vehicle	Apilimod
	8	11
	10	13
	11	6
	7	10
	9	21
Supp 2e	Splenic CD8+ T Cells from healthy, non tumor bearing mice treated for 5 days
	% Resident memory of CD3+ CD8+ cells
	Vehicle	Apilimod
	14	19
	17	19
	15	10
	17	19
	14	16
Supp 2f	Splenic CD8+ T Cells from healthy, non tumor bearing mice treated for 5 days
	% Central memory of CD3+ CD8+ cells
	Vehicle	Apilimod
	31	31
	34	15
	31	21
	29	11
	27	23
Supp 2g	Splenic CD8+ T Cells from healthy, non tumor bearing mice treated for 5 days
	% Exhausted of CD3+ CD8+ cells
	Vehicle	Apilimod
	0.5	2.7
	2.4	0.8
	0.8	0.9
	0.4	1
	0.2	0.7
Supp 2i	Splenic Myeloid Cells from healthy, non tumor bearing mice treated for 5 days
	CD11c Median Flourescent Intensity of CD45+ Lin(-) cells
	Vehicle	Apilimod
	10631	9802
	9672	9851
	9482	9819
	9815	9787
	9106	8775
Supp 2j	Splenic Myeloid Cells from healthy, non tumor bearing mice treated for 5 days
	F4/80 Median Flourescent Intensity of CD45+ Lin(-) cells
	Vehicle	Apilimod
	431	211
	236	284
	200	260
	317	343
	212	232
Supp 2k	Splenic Myeloid Cells from healthy, non tumor bearing mice treated for 5 days
	CD11b Median Flourescent Intensity of CD45+ Lin(-) cells
	Vehicle	Apilimod
	259	223
	210	249
	223	235
	237	272
	231	225
Supp 2l	Splenic Myeloid Cells from healthy, non tumor bearing mice treated for 5 days
	% cDC2 of CD45+ Lin(-) cells
	Vehicle	Apilimod
	79	73
	77	65
	69	62
	71	68
	71	67

[truncated: 8 more sheets: Sup Fig 3, Sup Fig 4, Sup Fig 5, Sup Fig 6, Sup Fig 7, Sup Fig 8, Sup Fig 9, Sup Fig 10]
